# Supplementary material for: Circulating microRNA profiles of Hendra virus infection in horses
Source: Sci Rep. 2017 Aug 7;7:7431. doi: 10.1038/s41598-017-06939-w (PMC5547158; doi:10.1038/s41598-017-06939-w)
Supplement: Supplementary file 1 — Supplementary Table 1 [file 41598_2017_6939_MOESM1_ESM.csv]

provisional id	miRDeep2 score	estimated probability that the miRNA candidate is a true positive	total read count	mature read count	loop read count	star read count	miRBase miRNA	consensus mature sequence	consensus star sequence	consensus precursor sequence	precursor coordinate
eca-miR-486	19233974.5	89 +/- 5%	37726605	37697298	0	29307	eca-miR-486-5p_MIMAT0013186_Equus_caballus_miR-486-5p	uccuguacugagcugccccga	cggggcagcucaguacagga	uccuguacugagcugccccgagcugggcacagugaagggccucggggcagcucaguacagga	27_dna:chromosome_chromosome:EquCab2:27:1:39960074:1_REF_:3709571..3709633:-
eca-miR-486	19108467.7	89 +/- 5%	37480428	37423398	0	57030	eca-miR-486-5p_MIMAT0013186_Equus_caballus_miR-486-5p	uccuguacugagcugccccga	cggggcagcucaguacagga	uccuguacugagcugccccgaggcccuucacugugcccagcucggggcagcucaguacagga	27_dna:chromosome_chromosome:EquCab2:27:1:39960074:1_REF_:3709571..3709633:+
eca-miR-92a	403754.3	89 +/- 5%	791941	791933	0	8	eca-miR-92a_MIMAT0013089_Equus_caballus_miR-92a	uauugcacuugucccggccugu	agguugggaucgguugcaaugcu	agguugggaucgguugcaaugcuguguuucuguaugguauugcacuugucccggccugu	17_dna:chromosome_chromosome:EquCab2:17:1:80757907:1_REF_:61793121..61793180:+
eca-miR-16	402995.8	89 +/- 5%	790454	785038	0	5416	eca-miR-16_MIMAT0012955_Equus_caballus_miR-16	uagcagcacguaaauauuggcg	accaauauuauugugcugcu	uagcagcacguaaauauuggcguagugaaauaaauauuaaacaccaauauuauugugcugcu	5_dna:chromosome_chromosome:EquCab2:5:1:99680356:1_REF_:15685338..15685400:+
eca-miR-16	400309	89 +/- 5%	785184	785156	0	28	eca-miR-16_MIMAT0012955_Equus_caballus_miR-16	uagcagcacguaaauauuggcg	ccaguauuaacugugcugcu	uagcagcacguaaauauuggcguuaagauucuaaaauuaucuccaguauuaacugugcugcu	17_dna:chromosome_chromosome:EquCab2:17:1:80757907:1_REF_:21138922..21138984:+
eca-miR-191a	315918.1	89 +/- 5%	619654	615937	0	3717	eca-miR-191a_MIMAT0013079_Equus_caballus_miR-191a	caacggaaucccaaaagcagcug	cugcgcuuggauuucguucc	caacggaaucccaaaagcagcuguugucuccagagcauuccagcugcgcuuggauuucguucc	16_dna:chromosome_chromosome:EquCab2:16:1:87365405:1_REF_:38001164..38001227:+
eca-miR-186	298749.1	89 +/- 5%	585978	585942	0	36	eca-miR-186_MIMAT0012956_Equus_caballus_miR-186	caaagaauucuccuuuugggcu	ccaaaggugaauuuuuuggga	caaagaauucuccuuuugggcuuucugauuuuauuuuaagcccaaaggugaauuuuuuggga	5_dna:chromosome_chromosome:EquCab2:5:1:99680356:1_REF_:90710660..90710722:+
eca-miR-22	278963.3	89 +/- 5%	547169	546891	0	278	eca-miR-22_MIMAT0013031_Equus_caballus_miR-22	aagcugccaguugaagaacugu	aguucuucaguggcaagcuu	aguucuucaguggcaagcuuuauguccugacccagcuaaagcugccaguugaagaacugu	11_dna:chromosome_chromosome:EquCab2:11:1:61308211:1_REF_:45377855..45377915:-
eca-let-7f	203564	89 +/- 5%	399276	399128	3	145	eca-let-7f_MIMAT0013111_Equus_caballus_let-7f	ugagguaguagauuguauagu	cuauacagucuacugucuuucc	ugagguaguagauuguauaguuuuagggucauaccccaucuuggagauaacuauacagucuacugucuuucc	X_dna:chromosome_chromosome:EquCab2:X:1:124114077:1_REF_:44775685..44775757:+
eca-let-7f	199361.5	89 +/- 5%	391033	390854	0	179	eca-let-7f_MIMAT0013111_Equus_caballus_let-7f	ugagguaguagauuguauagu	cuauacaaucuauugccuuccc	ugagguaguagauuguauaguugugggguagugauuuuacccuguucaggagauaacuauacaaucuauugccuuccc	23_dna:chromosome_chromosome:EquCab2:23:1:55726280:1_REF_:54150760..54150838:-
eca-miR-42	183919.4	89 +/- 5%	360744	144991	0	215753	eca-miR-423-5p_MIMAT0013039_Equus_caballus_miR-423-5p	agcucggucugaggccccucagu	ugaggggcagagagcgagacu	ugaggggcagagagcgagacuuuucuauuuuccaaaagcucggucugaggccccucagu	11_dna:chromosome_chromosome:EquCab2:11:1:61308211:1_REF_:43782444..43782503:+
eca-miR-9	123323.1	89 +/- 5%	241887	241068	1	818	eca-miR-93_MIMAT0013060_Equus_caballus_miR-93	caaagugcuguucgugcaggu	acugcugagcuagcacuucccga	caaagugcuguucgugcagguagugugauuaccugaccuacugcugagcuagcacuucccga	13_dna:chromosome_chromosome:EquCab2:13:1:42578167:1_REF_:8034461..8034523:-
eca-miR-144	82551.3	89 +/- 5%	161915	103775	0	58140	eca-miR-144_MIMAT0013024_Equus_caballus_miR-144	uacaguauagaugauguacu	ggauaucaucauauacuguaagu	ggauaucaucauauacuguaaguuugcgaugagacacuacaguauagaugauguacu	11_dna:chromosome_chromosome:EquCab2:11:1:61308211:1_REF_:42750584..42750641:-
eca-miR-30e	63762.6	89 +/- 5%	125061	124035	5	1021	eca-miR-30e_MIMAT0012916_Equus_caballus_miR-30e	uguaaacauccuugacuggaagcu	cuuucagucggauguuuacagc	uguaaacauccuugacuggaagcuguaagguguucagaggagcuuucagucggauguuuacagc	2_dna:chromosome_chromosome:EquCab2:2:1:120857687:1_REF_:17435661..17435725:-
eca-let-7a	63505.4	89 +/- 5%	124557	124254	0	303	eca-let-7a_MIMAT0012979_Equus_caballus_let-7a	ugagguaguagguuguauagu	cuauacaaucuacugucuuucc	ugagguaguagguuguauaguuuggggcucugcccugcuaugggguaacuauacaaucuacugucuuucc	28_dna:chromosome_chromosome:EquCab2:28:1:46177339:1_REF_:42016390..42016460:+
eca-let-7a	63491.8	89 +/- 5%	124531	124228	2	301	eca-let-7a_MIMAT0012979_Equus_caballus_let-7a	ugagguaguagguuguauagu	cuauacaaucuacugucuuucc	ugagguaguagguuguauaguuuuagggucacacccaccacugggagauaacuauacaaucuacugucuuucc	23_dna:chromosome_chromosome:EquCab2:23:1:55726280:1_REF_:54151153..54151226:-
eca-miR-101	58421.8	89 +/- 5%	114586	114583	0	3	eca-miR-101_MIMAT0012951_Equus_caballus_miR-101	guacaguacugugauaacu	aguuaucacagugcugaug	aguuaucacagugcugaugcugucaguucuaaagguacaguacugugauaacu	5_dna:chromosome_chromosome:EquCab2:5:1:99680356:1_REF_:95527932..95527985:+
eca-miR-26a	52417	89 +/- 5%	102808	102805	0	3	eca-miR-26a_MIMAT0012975_Equus_caballus_miR-26a	uucaaguaauccaggauaggcu	ccuauucuugauuacuuguuu	uucaaguaauccaggauaggcuguuuccaucugugaggccuauucuugauuacuuguuu	6_dna:chromosome_chromosome:EquCab2:6:1:84719076:1_REF_:75354681..75354740:-
eca-miR-26a	52400.4	89 +/- 5%	102775	102773	0	2	eca-miR-26a_MIMAT0012975_Equus_caballus_miR-26a	uucaaguaauccaggauaggcu	ccuauucuugguuacuugcacg	uucaaguaauccaggauaggcugugcaggucccaaugggccuauucuugguuacuugcacg	16_dna:chromosome_chromosome:EquCab2:16:1:87365405:1_REF_:47241019..47241080:-
eca-let-7g	51957.2	89 +/- 5%	101906	101842	3	61	eca-let-7g_MIMAT0013075_Equus_caballus_let-7g	ugagguaguaguuuguacagu	cuguacaggccacugccuugcc	ugagguaguaguuuguacaguuugagggucuaugauaccacccgguacaggagauaacuguacaggccacugccuugcc	16_dna:chromosome_chromosome:EquCab2:16:1:87365405:1_REF_:35442185..35442264:+
eca-novel-1	44337.2	89 +/- 5%	86962	85033	0	1929	-	agagguaaaaaauugauuugacu	caaaucauuuuuuacucucca	agagguaaaaaauugauuugacuaguucuuaaacacaucuagcaaaucauuuuuuacucucca	X_dna:chromosome_chromosome:EquCab2:X:1:124114077:1_REF_:95265899..95265962:-
eca-miR-106b	35121.4	89 +/- 5%	68883	49084	0	19799	eca-miR-106b_MIMAT0013054_Equus_caballus_miR-106b	uaccgcacuguggguacuugcu	uaaagugcugacagugcaga	uaaagugcugacagugcagauagugguccucuccaugcuaccgcacuguggguacuugcu	13_dna:chromosome_chromosome:EquCab2:13:1:42578167:1_REF_:8034689..8034749:-
eca-miR-21	22969.9	89 +/- 5%	45049	43774	0	1275	eca-miR-21_MIMAT0013029_Equus_caballus_miR-21	uagcuuaucagacugauguuga	caacagcagucgaugggcugu	uagcuuaucagacugauguugacuguugaaucucauggcaacagcagucgaugggcugu	11_dna:chromosome_chromosome:EquCab2:11:1:61308211:1_REF_:33863751..33863810:+
eca-miR-27b	18777.9	89 +/- 5%	36826	36815	0	11	eca-miR-27b_MIMAT0013114_Equus_caballus_miR-27b	uucacaguggcuaaguucug	agagcuuagcugauuggugaac	agagcuuagcugauuggugaacagugacugguuuccgcuuuguucacaguggcuaaguucug	23_dna:chromosome_chromosome:EquCab2:23:1:55726280:1_REF_:2317700..2317762:-
eca-miR-148a	17408.2	89 +/- 5%	34140	33965	0	175	eca-miR-148a_MIMAT0012935_Equus_caballus_miR-148a	ucagugcacuacagaacuuugu	aaaguucugagacacuccgacu	aaaguucugagacacuccgacucugaauaugauagaagucagugcacuacagaacuuugu	4_dna:chromosome_chromosome:EquCab2:4:1:108569075:1_REF_:57171934..57171994:-
eca-let-7d	17271.8	89 +/- 5%	33872	26902	0	6970	eca-let-7d_MIMAT0013110_Equus_caballus_let-7d	agagguaguagguugcauagu	cuauacgaccugcugccuuucu	agagguaguagguugcauaguuuuagggcagggauuuugcccacaaggagauaacuauacgaccugcugccuuucu	23_dna:chromosome_chromosome:EquCab2:23:1:55726280:1_REF_:54148821..54148897:-
eca-miR-15a	12648.4	89 +/- 5%	24806	24745	0	61	eca-miR-15a_MIMAT0013083_Equus_caballus_miR-15a	uagcagcacauaaugguuugu	caggccauauugugcugccuca	uagcagcacauaaugguuuguggauuuugaaaaggugcaggccauauugugcugccuca	17_dna:chromosome_chromosome:EquCab2:17:1:80757907:1_REF_:21138782..21138841:+
eca-miR-151	10229.8	89 +/- 5%	20059	11801	0	8258	eca-miR-151-5p_MIMAT0013004_Equus_caballus_miR-151-5p	ucgaggagcucacagucuagu	cuagacugaagcuccuugagga	ucgaggagcucacagucuaguaugucucauccccuacuagacugaagcuccuugagga	9_dna:chromosome_chromosome:EquCab2:9:1:83561422:1_REF_:79874702..79874760:-
eca-miR-10a	9705.6	89 +/- 5%	19033	19018	0	15	eca-miR-10a_MIMAT0013019_Equus_caballus_miR-10a	uacccuguagauccgaauuugu	caaauucguaucuaggggaau	uacccuguagauccgaauuuguguaaggaauuuuguggucacaaauucguaucuaggggaau	11_dna:chromosome_chromosome:EquCab2:11:1:61308211:1_REF_:24629518..24629580:-
eca-miR-15b	7964.7	89 +/- 5%	15620	13352	0	2268	eca-miR-15b_MIMAT0012954_Equus_caballus_miR-15b	uagcagcacaucaugguuuaca	cgaaucauuauuugcugcucu	uagcagcacaucaugguuuacauacuacagucaagaugcgaaucauuauuugcugcucu	5_dna:chromosome_chromosome:EquCab2:5:1:99680356:1_REF_:15685191..15685250:+
eca-miR-192	5465.4	89 +/- 5%	10715	10714	0	1	eca-miR-192_MIMAT0013049_Equus_caballus_miR-192	cugaccuaugaauugacagcc	cugccaauuccauaggucacag	cugaccuaugaauugacagccagugcucuugucucccucuggcugccaauuccauaggucacag	12_dna:chromosome_chromosome:EquCab2:12:1:33091231:1_REF_:25044234..25044298:-
eca-miR-106a	4651.3	89 +/- 5%	9118	6746	0	2372	eca-miR-106a_MIMAT0013194_Equus_caballus_miR-106a	caaagugcuuacagugcaggu	acugcagugaaggcacuugua	caaagugcuuacagugcagguagugauauaugugcaucuacugcagugaaggcacuugua	17_dna:chromosome_chromosome:EquCab2:17:1:80757907:1_REF_:61792415..61792475:+
eca-miR-197	4524.3	89 +/- 5%	8868	8824	0	44	eca-miR-197_MIMAT0012959_Equus_caballus_miR-197	uucaccaccuucuccacccagc	cggguagagagggcaguggga	cggguagagagggcagugggagguaagagcucuucacccuucaccaccuucuccacccagc	5_dna:chromosome_chromosome:EquCab2:5:1:99680356:1_REF_:58536558..58536619:-
eca-miR-150	4429.2	89 +/- 5%	8681	8680	0	1	eca-miR-150_MIMAT0013011_Equus_caballus_miR-150	ucucccaacccuuguaccagug	cugguacaggcauggggggca	ucucccaacccuuguaccagugcugugccucggucccugguacaggcauggggggca	10_dna:chromosome_chromosome:EquCab2:10:1:83980604:1_REF_:19329712..19329769:-
eca-miR-1379	4271	89 +/- 5%	8378	8309	0	69	eca-miR-1379_MIMAT0034674_Equus_caballus_miR-1379	cacgggcugcagcgccgacg	ucaggcucucagcccgagc	ucaggcucucagcccgagccguguucuucagaugggcacgggcugcagcgccgacg	30_dna:chromosome_chromosome:EquCab2:30:1:30062385:1_REF_:12533277..12533333:+
eca-miR-98	3398	89 +/- 5%	6659	6441	0	218	eca-miR-98_MIMAT0013247_Equus_caballus_miR-98	ugagguaguaaguuguauugu	cuauacaacuuacuacuuuccc	ugagguaguaaguuguauuguugugggguagggauuuuaggccccaauuagaagauaacuauacaacuuacuacuuuccc	X_dna:chromosome_chromosome:EquCab2:X:1:124114077:1_REF_:44776554..44776634:+
eca-miR-18	2933.6	89 +/- 5%	5748	4997	0	751	eca-miR-185_MIMAT0034461_Equus_caballus_miR-185	uggagagaaaggcaguuccuga	aggggcuggcuuuccucuggu	uggagagaaaggcaguuccugaugguccccuccccaggggcuggcuuuccucuggu	Un0002_dna:chromosome_chromosome:EquCab2:Un0002:1:1380527:1_REF_:1055181..1055237:+
eca-miR-19a	2285.5	89 +/- 5%	4478	4421	1	56	eca-miR-19a_MIMAT0013086_Equus_caballus_miR-19a	ugugcaaaucuaugcaaaacug	aguuuugcauaguugcacu	aguuuugcauaguugcacuacaagaagaauguaguugugcaaaucuaugcaaaacug	17_dna:chromosome_chromosome:EquCab2:17:1:80757907:1_REF_:61792704..61792761:+
eca-miR-20a	2246.5	89 +/- 5%	4401	4361	0	40	eca-miR-20a_MIMAT0013088_Equus_caballus_miR-20a	uaaagugcuuauagugcagguag	acugcauuaugagcacuuaaagu	uaaagugcuuauagugcagguaguguuuaguuaucuacugcauuaugagcacuuaaagu	17_dna:chromosome_chromosome:EquCab2:17:1:80757907:1_REF_:61792869..61792928:+
eca-miR-1839	2035.8	89 +/- 5%	3997	3947	0	50	eca-miR-1839_MIMAT0012893_Equus_caballus_miR-1839	agguagauagaacaggucuugu	agaccuacuuaucuaccaaca	agguagauagaacaggucuuguuugcaaaauaaauucaagaccuacuuaucuaccaaca	1_dna:chromosome_chromosome:EquCab2:1:1:185838109:1_REF_:91911483..91911542:-
eca-miR-196b	2030.4	89 +/- 5%	3978	3801	0	177	eca-miR-196b_MIMAT0012939_Equus_caballus_miR-196b	uagguaguuuccuguuguuggg	ucgacagcacgacacugccu	uagguaguuuccuguuguugggauccagcuuucucucgacagcacgacacugccu	4_dna:chromosome_chromosome:EquCab2:4:1:108569075:1_REF_:58199193..58199248:-
eca-miR-148b	1981.9	89 +/- 5%	3884	2972	0	912	eca-miR-148b-5p_MIMAT0012971_Equus_caballus_miR-148b-5p	ucagugcaucacagaacuuugu	gaaguucuguuauacacucaggcu	gaaguucuguuauacacucaggcuguggcucucugaaagucagugcaucacagaacuuugu	6_dna:chromosome_chromosome:EquCab2:6:1:84719076:1_REF_:71148033..71148094:+
eca-miR-28	1863.4	89 +/- 5%	3649	3130	0	519	eca-miR-28-5p_MIMAT0013092_Equus_caballus_miR-28-5p	cacuagauugugagcuccugga	aaggagcucacagucuauug	aaggagcucacagucuauugaguugccuuucugacuuucccacuagauugugagcuccugga	19_dna:chromosome_chromosome:EquCab2:19:1:59975221:1_REF_:26408758..26408820:+
eca-miR-18a	1805.5	89 +/- 5%	3539	1894	0	1645	eca-miR-18a_MIMAT0013085_Equus_caballus_miR-18a	acugcccuaagugcuccuucug	uaaggugcaucuagugcaga	uaaggugcaucuagugcagauagugaaguagauuagcaucuacugcccuaagugcuccuucug	17_dna:chromosome_chromosome:EquCab2:17:1:80757907:1_REF_:61792555..61792618:+
eca-miR-744	1775.2	89 +/- 5%	3477	3455	0	22	eca-miR-744_MIMAT0034644_Equus_caballus_miR-744	ugcggggcuagggcuaacagc	cuguugccacuaaccucaaccu	ugcggggcuagggcuaacagcagucuuacugaagguuuccuggaaaccacgcacaugcuguugccacuaaccucaaccu	11_dna:chromosome_chromosome:EquCab2:11:1:61308211:1_REF_:54402158..54402237:+
eca-miR-27a	1513.2	89 +/- 5%	2962	2938	2	22	eca-miR-27a_MIMAT0012988_Equus_caballus_miR-27a	uucacaguggcuaaguuccg	agggcuuagcugcuugugagca	agggcuuagcugcuugugagcaggguccacaccgagucauguucacaguggcuaaguuccg	7_dna:chromosome_chromosome:EquCab2:7:1:98542428:1_REF_:44930022..44930083:+
eca-miR-30b	1499.8	89 +/- 5%	2937	2928	0	9	eca-miR-30b_MIMAT0013005_Equus_caballus_miR-30b	uguaaacauccuacacucagcu	cugggagguggauguuuacu	uguaaacauccuacacucagcuguacuacauggauuggcugggagguggauguuuacu	9_dna:chromosome_chromosome:EquCab2:9:1:83561422:1_REF_:75208369..75208427:-
eca-miR-9021	1179.8	89 +/- 5%	2316	2315	0	1	eca-miR-9021_MIMAT0034562_Equus_caballus_miR-9021	gcugccgagaguuguucacugu	gugggcagccccuggccug	gugggcagccccuggccugcagagguuagaguaaccugcugccgagaguuguucacugu	28_dna:chromosome_chromosome:EquCab2:28:1:46177339:1_REF_:45276621..45276680:-
eca-miR-374a	1032.2	89 +/- 5%	2019	1323	0	696	eca-miR-374a_MIMAT0013213_Equus_caballus_miR-374a	uuauaauacaaccugauaagu	cuuaucagguuguauuguaauu	uuauaauacaaccugauaaguguuacagcacuuaucagguuguauuguaauu	X_dna:chromosome_chromosome:EquCab2:X:1:124114077:1_REF_:55500604..55500656:-
eca-novel-2	920.8	89 +/- 5%	1802	1378	0	424	-	ccaccuccccugcaaacgucc	gacguuggcucuggugguga	ccaccuccccugcaaacguccagugaugcagagguaauggacguuggcucuggugguga	Un0002_dna:chromosome_chromosome:EquCab2:Un0002:1:1380527:1_REF_:1103198..1103257:+
eca-miR-1271a	901.9	89 +/- 5%	1763	1718	0	45	eca-miR-1271a_MIMAT0013062_Equus_caballus_miR-1271a	cuuggcaccucguaagcacuc	agugccugcugugugccagg	cuuggcaccucguaagcacucaguaaauacuuguugagugccugcugugugccagg	14_dna:chromosome_chromosome:EquCab2:14:1:93904894:1_REF_:5745062..5745118:-
eca-miR-221	838.9	89 +/- 5%	1640	1627	0	13	eca-miR-221_MIMAT0013203_Equus_caballus_miR-221	agcuacauugucugcuggguu	accuggcauacaauguagauuucugu	accuggcauacaauguagauuucuguguuucuugggcaacagcuacauugucugcuggguu	X_dna:chromosome_chromosome:EquCab2:X:1:124114077:1_REF_:37090671..37090732:-
eca-miR-7177b	755.4	89 +/- 5%	1483	1480	0	3	eca-miR-7177b_MIMAT0034691_Equus_caballus_miR-7177b	aaaugguccccuagugcucugg	agggcacuaggagaccacuugg	agggcacuaggagaccacuugguaaauuacuuuaaccaagcacucuaaaugguccccuagugcucugg	13_dna:chromosome_chromosome:EquCab2:13:1:42578167:1_REF_:15364501..15364569:+
eca-miR-324	726.1	89 +/- 5%	1419	602	0	817	eca-miR-324-5p_MIMAT0013033_Equus_caballus_miR-324-5p	cgcauccccuagggcauuggug	ccacugccccaggugcugcug	cgcauccccuagggcauugguguaaagcuggagacccacugccccaggugcugcug	11_dna:chromosome_chromosome:EquCab2:11:1:61308211:1_REF_:50242537..50242593:-
eca-miR-340	708.3	89 +/- 5%	1384	1298	0	86	eca-miR-340-5p_MIMAT0013066_Equus_caballus_miR-340-5p	uuauaaagcaaugagacugauu	uccgucucaguuacuuuauagcc	uuauaaagcaaugagacugauugucaugugucgcuugugggauccgucucaguuacuuuauagcc	14_dna:chromosome_chromosome:EquCab2:14:1:93904894:1_REF_:2525732..2525797:+
eca-miR-50	681.1	89 +/- 5%	1330	1269	0	61	eca-miR-505_MIMAT0013229_Equus_caballus_miR-505	gucaacacuugcugguuuccu	gggagccaggaaguauugauguu	gggagccaggaaguauugauguuucugccaguuuagcgucaacacuugcugguuuccu	X_dna:chromosome_chromosome:EquCab2:X:1:124114077:1_REF_:111378320..111378378:-
eca-miR-532	640.9	89 +/- 5%	1253	1195	0	58	eca-miR-532-5p_MIMAT0013235_Equus_caballus_miR-532-5p	caugccuugaguguaggaccg	ccucccacacccaaggcuugca	caugccuugaguguaggaccguuggcaucuuaauuacccucccacacccaaggcuugca	X_dna:chromosome_chromosome:EquCab2:X:1:124114077:1_REF_:40068477..40068536:+
eca-miR-92b	586.8	89 +/- 5%	1144	1143	0	1	eca-miR-92b_MIMAT0012966_Equus_caballus_miR-92b	uauugcacucgucccggccucc	agggacgggacgcggugcagug	agggacgggacgcggugcaguguuguucuuucccccgccaauauugcacucgucccggccucc	5_dna:chromosome_chromosome:EquCab2:5:1:99680356:1_REF_:42707139..42707202:-
eca-miR-872	483.5	89 +/- 5%	951	494	0	457	eca-miR-872_MIMAT0013119_Equus_caballus_miR-872	ugaacuuugcaguagccuccu	aagguuacuuguuaguucagg	aagguuacuuguuaguucaggaccucguuauuucuugccugaacuuugcaguagccuccu	23_dna:chromosome_chromosome:EquCab2:23:1:55726280:1_REF_:44847409..44847469:+
eca-miR-378	469.7	89 +/- 5%	915	912	0	3	eca-miR-378_MIMAT0013068_Equus_caballus_miR-378	acuggacuuggagucagaaggc	cuccugacuccagguccugugu	cuccugacuccagguccuguguguuaccucgaaauagcacuggacuuggagucagaaggc	14_dna:chromosome_chromosome:EquCab2:14:1:93904894:1_REF_:28186797..28186857:-
eca-novel-3	452	89 +/- 5%	888	686	177	25	-	acuguacccaaggcaccaguac	uacuguaccugagguacugu	uacuguaccugagguacuguacccgaggcaccaguacuguacccgagguacuguacccgaggcaccaguacuguacccaaggcaccaguac	11_dna:chromosome_chromosome:EquCab2:11:1:61308211:1_REF_:1532274..1532365:+
eca-miR-194	402.5	89 +/- 5%	783	780	0	3	eca-miR-194_MIMAT0013050_Equus_caballus_miR-194	uguaacagcaacuccaugugga	ccaguggggcugcuguuauc	uguaacagcaacuccauguggaagugcccacugguuccaguggggcugcuguuauc	12_dna:chromosome_chromosome:EquCab2:12:1:33091231:1_REF_:25044443..25044499:-
eca-miR-590	381.8	89 +/- 5%	746	712	0	34	eca-miR-590-5p_MIMAT0013058_Equus_caballus_miR-590-5p	uaauuuuauguauaagcuagu	gagcuuauucauaaaaguacag	gagcuuauucauaaaaguacaguauaauccaguaaaccuguaauuuuauguauaagcuagu	13_dna:chromosome_chromosome:EquCab2:13:1:42578167:1_REF_:11703530..11703591:+
eca-miR-130b	363.6	89 +/- 5%	708	670	0	38	eca-miR-130b_MIMAT0012996_Equus_caballus_miR-130b	cagugcaaugaugaaagggca	acucuuucccuguugcacuacu	acucuuucccuguugcacuacugugggcugcuggaagcagugcaaugaugaaagggca	8_dna:chromosome_chromosome:EquCab2:8:1:94057673:1_REF_:3383121..3383179:+
eca-novel-4	343.4	89 +/- 5%	666	376	0	290	-	acauggaaggaggagcucuuga	ucaagagcuccuccuuccgugu	acauggaaggaggagcucuugaggguccuucuucagcuccucucaagagcuccuccuuccgugu	20_dna:chromosome_chromosome:EquCab2:20:1:64166202:1_REF_:49950675..49950739:-
eca-miR-374b	334.9	89 +/- 5%	652	497	0	155	eca-miR-374b_MIMAT0013214_Equus_caballus_miR-374b	auauaauacaaccugcuaagu	cuuaucagguuguauuaucauu	auauaauacaaccugcuaaguguccuagcacuuaucagguuguauuaucauu	X_dna:chromosome_chromosome:EquCab2:X:1:124114077:1_REF_:55435993..55436045:-
eca-miR-628a	289	89 +/- 5%	562	232	0	330	eca-miR-628a_MIMAT0012903_Equus_caballus_miR-628a	augcugacauauuuacuagagg	ucuaguaagaguggcagucga	augcugacauauuuacuagaggguaaaauuaauaaccuucuaguaagaguggcagucga	1_dna:chromosome_chromosome:EquCab2:1:1:185838109:1_REF_:135627766..135627825:+
eca-miR-3200	268.8	89 +/- 5%	522	484	0	38	eca-miR-3200_MIMAT0034551_Equus_caballus_miR-3200	caccuugcgcuacucaggucug	aaucugagaaggcgcacaagguu	aaucugagaaggcgcacaagguuuguguccaauacgcuccacaccuugcgcuacucaggucug	8_dna:chromosome_chromosome:EquCab2:8:1:94057673:1_REF_:6218029..6218092:-
eca-novel-5	259.2	89 +/- 5%	503	465	0	38	-	aacauucaaccugucggugaguu	accaucgaccguugaguggacc	aacauucaaccugucggugaguuuggacagcucaggcaaaccaucgaccguugaguggacc	Un0116_dna:chromosome_chromosome:EquCab2:Un0116:1:99428:1_REF_:11878..11939:+
eca-miR-21	246.2	89 +/- 5%	478	473	0	5	eca-miR-215_MIMAT0013190_Equus_caballus_miR-215	augaccuaugaauugacagac	ucugucauuucuguaggccaaua	augaccuaugaauugacagacaauaugacuaaguuugucugucauuucuguaggccaaua	30_dna:chromosome_chromosome:EquCab2:30:1:30062385:1_REF_:10337644..10337704:-
eca-miR-296	210.5	89 +/- 5%	407	247	0	160	eca-miR-296_MIMAT0013107_Equus_caballus_miR-296	gagggccccccccaauccug	aggguuggguggaggcuuucc	gagggccccccccaauccuguuguguuugauucagaggguuggguggaggcuuucc	22_dna:chromosome_chromosome:EquCab2:22:1:49946797:1_REF_:45210458..45210514:-
eca-miR-9040	195.3	89 +/- 5%	377	346	0	31	eca-miR-9040_MIMAT0034582_Equus_caballus_miR-9040	acuguccuaccggaugccagu	cuggcauccugcaaggcagug	cuggcauccugcaaggcagugugggauggaacacuguccuaccggaugccagu	25_dna:chromosome_chromosome:EquCab2:25:1:39536964:1_REF_:38044724..38044777:+
eca-miR-146b	181.6	89 +/- 5%	351	350	0	1	eca-miR-146b-5p_MIMAT0012891_Equus_caballus_miR-146b-5p	ugagaacugaauuccauaggcugu	ugcccuagggacucaguucuggu	ugagaacugaauuccauaggcugugagcuccagcaaaugcccuagggacucaguucuggu	1_dna:chromosome_chromosome:EquCab2:1:1:185838109:1_REF_:27716551..27716611:-
eca-novel-6	180.7	89 +/- 5%	356	318	0	38	-	agcugaacccuaccagcgccaga	acggugcuguguaagcggggcagc	acggugcuguguaagcggggcagcugcccgccacagcucaggugcagcugaacccuaccagcgccaga	11_dna:chromosome_chromosome:EquCab2:11:1:61308211:1_REF_:19957506..19957574:+
eca-novel-7	180.6	89 +/- 5%	356	318	0	38	-	agcugaacccuaccagcgccaga	acggugcuguguaagcggggcagc	acggugcuguguaagcggggcagcugcccgccacagcucaggugcagcugaacccuaccagcgccaga	11_dna:chromosome_chromosome:EquCab2:11:1:61308211:1_REF_:19962512..19962580:-
eca-miR-126	180.5	89 +/- 5%	348	263	0	85	eca-miR-126-5p_MIMAT0013176_Equus_caballus_miR-126-5p	cauuauuacuuuugguacgcg	cguaccgugaguaauaaugcgc	cauuauuacuuuugguacgcgcugugacacuucaaacucguaccgugaguaauaaugcgc	25_dna:chromosome_chromosome:EquCab2:25:1:39536964:1_REF_:37315406..37315466:-
eca-miR-330	177.5	89 +/- 5%	342	309	0	33	eca-miR-330_MIMAT0013012_Equus_caballus_miR-330	ucucugggccugugucuuaggcu	aaaagcacacggccugcagaga	ucucugggccugugucuuaggcucuucaaagaucaaccgagcaaaagcacacggccugcagaga	10_dna:chromosome_chromosome:EquCab2:10:1:83980604:1_REF_:16156756..16156820:-
eca-novel-8	170	89 +/- 5%	330	328	0	2	-	acuaagaggaggaggauuugc	ugcuuccuuccccucuuaucagg	acuaagaggaggaggauuugcacucaaagaagucugaggucagccagaaccccaaaucagugcuuccuuccccucuuaucagg	10_dna:chromosome_chromosome:EquCab2:10:1:83980604:1_REF_:23247457..23247540:+
eca-novel-9	140.8	89 +/- 5%	270	268	0	2	-	gugagggccugggagguuuggcu	ucggaccugccaaguccucaga	gugagggccugggagguuuggcuaagacacagggagcacuggggucggaccugccaaguccucaga	9_dna:chromosome_chromosome:EquCab2:9:1:83561422:1_REF_:83051328..83051394:-
eca-miR-671	138.6	89 +/- 5%	265	251	0	14	eca-miR-671-5p_MIMAT0012948_Equus_caballus_miR-671-5p	uccgguucucagggcuccaccu	aggaagcccuggaggggcugga	aggaagcccuggaggggcuggaggugauggauguuuuccuccgguucucagggcuccaccu	4_dna:chromosome_chromosome:EquCab2:4:1:108569075:1_REF_:102828551..102828612:+
eca-miR-502	135.7	89 +/- 5%	260	253	0	7	eca-miR-502-5p_MIMAT0013225_Equus_caballus_miR-502-5p	aaugcaccugggcaaggauuc	aauccuugcuaucugggugcuag	aauccuugcuaucugggugcuagugcugucucaaugcaaugcaccugggcaaggauuc	X_dna:chromosome_chromosome:EquCab2:X:1:124114077:1_REF_:40077420..40077478:+
eca-miR-501	133	89 +/- 5%	256	239	0	17	eca-miR-501-5p_MIMAT0013224_Equus_caballus_miR-501-5p	aaugcaccugggcaaggauuc	cauccuucgucccugggugag	cauccuucgucccugggugagagugcuuuccgaaugcaaugcaccugggcaaggauuc	X_dna:chromosome_chromosome:EquCab2:X:1:124114077:1_REF_:40074578..40074636:+
eca-miR-326	132.3	89 +/- 5%	253	250	0	3	eca-miR-326_MIMAT0012989_Equus_caballus_miR-326	ccucugggcccuuccuccagc	ggaggcagggccuuugugaaggcg	ggaggcagggccuuugugaaggcgaguugugcugggaucgccucugggcccuuccuccagc	7_dna:chromosome_chromosome:EquCab2:7:1:98542428:1_REF_:68816844..68816905:+
eca-miR-8951	128.4	89 +/- 5%	253	252	0	1	eca-miR-8951_MIMAT0034480_Equus_caballus_miR-8951	uuuugaagacauuccuagaaucc	uucuaagaaugucuucaaaa	uuuugaagacauuccuagaauccagugaguuguuuuaaucugauucuaagaaugucuucaaaa	23_dna:chromosome_chromosome:EquCab2:23:1:55726280:1_REF_:19174870..19174933:+
eca-novel-10	117.9	89 +/- 5%	225	206	0	19	-	gcgcugggagagcucagaggucc	accucuguccuccucagcgccc	accucuguccuccucagcgcccaacucugggaggagcgcugggagagcucagaggucc	13_dna:chromosome_chromosome:EquCab2:13:1:42578167:1_REF_:42435184..42435242:+
eca-miR-219	115.3	89 +/- 5%	220	149	0	71	eca-miR-219-5p_MIMAT0013099_Equus_caballus_miR-219-5p	agaguugagucuggacgucccga	ugauuguccaaacgcaauuc	ugauuguccaaacgcaauucucgagucucuggcuccggccgagaguugagucuggacgucccga	20_dna:chromosome_chromosome:EquCab2:20:1:64166202:1_REF_:33649537..33649601:+
eca-novel-11	108.6	89 +/- 5%	207	202	0	5	-	uucucagguuggacaguccugga	ugggcugacgaaccugaga	ugggcugacgaaccugagaacgacccuggagacucaccauucucagguuggacaguccugga	22_dna:chromosome_chromosome:EquCab2:22:1:49946797:1_REF_:49647243..49647305:+
eca-miR-7	104.8	89 +/- 5%	200	152	0	48	eca-miR-7_MIMAT0012905_Equus_caballus_miR-7	uggaagacuagugauuuuguugu	caacaaaucacggcuuccuca	uggaagacuagugauuuuguuguuuugacguacuaugacaacaaaucacggcuuccuca	7_dna:chromosome_chromosome:EquCab2:7:1:98542428:1_REF_:2932729..2932788:+
eca-miR-29b	90	89 +/- 5%	172	158	0	14	eca-miR-29b_MIMAT0012941_Equus_caballus_miR-29b	cuagcaccauuugaaaucagu	cugguuucacaugguggcu	cugguuucacaugguggcuuagauuuuuccaucuuuguaucuagcaccauuugaaaucagu	5_dna:chromosome_chromosome:EquCab2:5:1:99680356:1_REF_:30271168..30271229:+
eca-novel-12	80.3	89 +/- 5%	158	133	0	25	-	cccgugccggacgccccgucg	ugugggguguccgagcacggca	ugugggguguccgagcacggcacgcggggcccgugccggacgccccgucg	Un0592_dna:chromosome_chromosome:EquCab2:Un0592:1:41063:1_REF_:25856..25906:-
eca-novel-13	79.2	89 +/- 5%	157	121	0	36	-	ccucucuucccuucuccccagc	aggggagaagguaagcagaga	aggggagaagguaagcagagaaacagacuucccuuuccucucuucccuucuccccagc	15_dna:chromosome_chromosome:EquCab2:15:1:91571448:1_REF_:28595667..28595725:+
eca-novel-14	74.1	89 +/- 5%	148	79	0	69	-	uugccuucugcucugucccc	uuggacagagaagaaagcagcu	uuggacagagaagaaagcagcucagacaagucucagcaauguugccuucugcucugucccc	13_dna:chromosome_chromosome:EquCab2:13:1:42578167:1_REF_:42438237..42438298:+
eca-miR-350	73	89 +/- 5%	139	59	0	80	eca-miR-350_MIMAT0013191_Equus_caballus_miR-350	aaagugcacgcgcuuugggaca	uucacaaagcccauacacuu	aaagugcacgcgcuuugggacagugaggaagaugauguucacaaagcccauacacuu	30_dna:chromosome_chromosome:EquCab2:30:1:30062385:1_REF_:1800057..1800114:+
eca-novel-15	69.5	89 +/- 5%	136	133	0	3	-	uucauuuacuucccagccuaca	augggcuagggggcaugauugga	augggcuagggggcaugauuggauagaaagcauugcucuauucauuuacuucccagccuaca	X_dna:chromosome_chromosome:EquCab2:X:1:124114077:1_REF_:123196457..123196519:+
eca-novel-16	65.7	89 +/- 5%	124	85	0	39	-	aggggcugacccaauggcaca	acaccacuggaccggcccguu	acaccacuggaccggcccguuaauauuucuucuuaaagauaaggggcugacccaauggcaca	1_dna:chromosome_chromosome:EquCab2:1:1:185838109:1_REF_:27146568..27146630:+
eca-miR-34	65.3	89 +/- 5%	122	79	0	43	eca-miR-345-5p_MIMAT0013138_Equus_caballus_miR-345-5p	cccugaacuaggggucuggagg	gcugacuccuaguccagugcuc	gcugacuccuaguccagugcucgugauggcuagugggcccugaacuaggggucuggagg	24_dna:chromosome_chromosome:EquCab2:24:1:46749900:1_REF_:42228003..42228062:+
eca-novel-17	59.2	89 +/- 5%	117	114	0	3	-	ggagagaaaggagaggugcca	gcuccccucccuucacuca	ggagagaaaggagaggugccaagaguggucuggugcuggcuccccucccuucacuca	X_dna:chromosome_chromosome:EquCab2:X:1:124114077:1_REF_:32433345..32433402:-
eca-novel-18	57.6	89 +/- 5%	120	99	0	21	-	cauggaggucucugucuggcu	ucugaucguuccccuccauaca	cauggaggucucugucuggcuuaggacagauggcuaagucugaucguuccccuccauaca	5_dna:chromosome_chromosome:EquCab2:5:1:99680356:1_REF_:11280011..11280071:-
eca-miR-199b	53.5	89 +/- 5%	100	79	0	21	eca-miR-199b-5p_MIMAT0013780_Equus_caballus_miR-199b-5p	acaguagucugcacauugguu	cccaguguuuagacuaucuguuc	cccaguguuuagacuaucuguucaggacucccaaauuguacaguagucugcacauugguu	25_dna:chromosome_chromosome:EquCab2:25:1:39536964:1_REF_:31553695..31553755:-
eca-novel-19	51.8	89 +/- 5%	103	77	0	26	-	accugagcaguugacccucugg	agaggucagccugaucaggagu	accugagcaguugacccucuggugccucuggaggccagaggucagccugaucaggagu	2_dna:chromosome_chromosome:EquCab2:2:1:120857687:1_REF_:48102425..48102483:+
eca-novel-20	50.5	89 +/- 5%	93	91	0	2	-	aucuggcccaugguguagugg	ugcugcaccaccaggccagcc	ugcugcaccaccaggccagccccgaagaaaaacuucuaaggaucuggcccaugguguagugg	2_dna:chromosome_chromosome:EquCab2:2:1:120857687:1_REF_:51365325..51365387:+
eca-miR-9174	49.2	89 +/- 5%	98	97	0	1	eca-miR-9174_MIMAT0034754_Equus_caballus_miR-9174	caguugacugacacuugagcgc	ugcucagggguagagucaacu	caguugacugacacuugagcgcuugggaucuuguggcugugcucagggguagagucaacu	16_dna:chromosome_chromosome:EquCab2:16:1:87365405:1_REF_:39817148..39817208:+
eca-novel-21	47.7	89 +/- 5%	94	80	0	14	-	gccuuuuccucuccagucuugc	aagaguggagguggaaagauc	aagaguggagguggaaagaucaguuagucggagugcuggccuuuuccucuccagucuugc	2_dna:chromosome_chromosome:EquCab2:2:1:120857687:1_REF_:19962211..19962271:+
eca-novel-22	47.6	89 +/- 5%	94	93	0	1	-	ucuaacuccgggggcaccgugu	uggugcccuuuggaguug	ucuaacuccgggggcaccguguuuauuguaugccaaguaccuggugcccuuuggaguug	8_dna:chromosome_chromosome:EquCab2:8:1:94057673:1_REF_:9757358..9757417:+
eca-miR-9179	43.8	89 +/- 5%	86	70	0	16	eca-miR-9179_MIMAT0034759_Equus_caballus_miR-9179	gucauggguggacuuccugcu	gcaggacgucuaccucugacc	gcaggacgucuaccucugacccuccaggagaauagggucauggguggacuuccugcu	19_dna:chromosome_chromosome:EquCab2:19:1:59975221:1_REF_:53789318..53789375:-
eca-miR-199a	43.8	89 +/- 5%	80	79	0	1	eca-miR-199a-5p_MIMAT0012960_Equus_caballus_miR-199a-5p	acaguagucugcacauugguu	cccaguguucagacuaccuguuc	cccaguguucagacuaccuguucagggggcuccgaauguguacaguagucugcacauugguu	7_dna:chromosome_chromosome:EquCab2:7:1:98542428:1_REF_:49327229..49327291:+
eca-miR-199a	43.6	89 +/- 5%	80	79	0	1	eca-miR-199a-5p_MIMAT0012960_Equus_caballus_miR-199a-5p	acaguagucugcacauugguu	cccaguguucagacuaccuguuc	cccaguguucagacuaccuguucaggacaaugccguuguacaguagucugcacauugguu	5_dna:chromosome_chromosome:EquCab2:5:1:99680356:1_REF_:8104740..8104800:-
eca-novel-23	42.2	89 +/- 5%	84	83	0	1	-	ugugccgaggcuggugagguga	accccaccagauuggcacagc	accccaccagauuggcacagcagacaguggcacugugccgaggcuggugagguga	25_dna:chromosome_chromosome:EquCab2:25:1:39536964:1_REF_:38046494..38046549:+
eca-miR	38	89 +/- 5%	69	58	0	11	eca-miR-335_MIMAT0012942_Equus_caballus_miR-335	ucaagagcaauaacgaaaaaug	uuuuucauuauugcuccugacc	ucaagagcaauaacgaaaaauguuugucauaaaccguuuuucauuauugcuccugacc	4_dna:chromosome_chromosome:EquCab2:4:1:108569075:1_REF_:85051761..85051819:+
eca-novel-24	36.1	89 +/- 5%	71	65	0	6	-	ugaugauuuugagccugagagg	ucucaggcucagaaucauuaagu	ugaugauuuugagccugagaggcuggguagaaaggugagaauauugccucucaggcucagaaucauuaagu	11_dna:chromosome_chromosome:EquCab2:11:1:61308211:1_REF_:17501577..17501648:-
eca-miR-8964	31.7	89 +/- 5%	63	38	0	25	eca-miR-8964_MIMAT0034499_Equus_caballus_miR-8964	gccuccuuaaauucugcacccu	aguguagaauuuaaggagaugcg	aguguagaauuuaaggagaugcgcacuaucaaccugaaacgccuccuuaaauucugcacccu	22_dna:chromosome_chromosome:EquCab2:22:1:49946797:1_REF_:26240797..26240859:+
eca-novel-25	31.6	89 +/- 5%	63	61	0	2	-	acgggguagaggaaaccagc	cugcuuucccuuaccccaugau	cugcuuucccuuaccccaugaugcauggcagagcaguucacgggguagaggaaaccagc	14_dna:chromosome_chromosome:EquCab2:14:1:93904894:1_REF_:41063027..41063086:-
eca-novel-26	31.2	89 +/- 5%	62	38	0	24	-	gcauuaccuggucccccgcagc	ugugggggccuggguaugcc	ugugggggccuggguaugcccucaaggcuggccugggcugaggcauuaccuggucccccgcagc	20_dna:chromosome_chromosome:EquCab2:20:1:64166202:1_REF_:43101541..43101605:+
eca-novel-27	30.6	89 +/- 5%	55	32	0	23	-	gggaggacccaggaaucugcau	cucccggguaccacucccaga	cucccggguaccacucccagagauuuucauucaguacaucugggggaggacccaggaaucugcau	2_dna:chromosome_chromosome:EquCab2:2:1:120857687:1_REF_:52219663..52219728:-
eca-novel-28	29.6	89 +/- 5%	52	40	0	12	-	ccugcccugggccugauggac	uaauucaggccuguggggcug	ccugcccugggccugauggacuaauucaggccuguggggcug	11_dna:chromosome_chromosome:EquCab2:11:1:61308211:1_REF_:19273542..19273584:+
eca-novel-29	28.8	89 +/- 5%	59	58	0	1	-	uuaguuccaucucugccaccc	agugguagucuuggaacca	agugguagucuuggaaccaaaagaucugcauuuuaguuccaucucugccaccc	26_dna:chromosome_chromosome:EquCab2:26:1:41866177:1_REF_:26166216..26166269:+
eca-novel-30	28.2	89 +/- 5%	57	56	0	1	-	acuuugcauuacuaugaccgucu	aaggucauaguaaugcaaagc	aaggucauaguaaugcaaagcaauaaauauguuuuuuucauacaugaauacauauaauguuauuacuuugcauuacuaugaccgucu	1_dna:chromosome_chromosome:EquCab2:1:1:185838109:1_REF_:68305406..68305493:-
eca-novel-31	25.8	89 +/- 5%	45	21	0	24	-	uugggguccuuuucagccacuc	uggcugucagggauucuguugc	uggcugucagggauucuguugcucugccugcugcccaggcuugggcuuugggguccuuuucagccacuc	6_dna:chromosome_chromosome:EquCab2:6:1:84719076:1_REF_:24011060..24011129:+
eca-novel-32	25.1	89 +/- 5%	50	45	0	5	-	gggaccaggcccggcuucgga	uggaggcacggccuggacagccg	uggaggcacggccuggacagccgcgcguguaaaagagaaugugggaccaggcccggcuucgga	23_dna:chromosome_chromosome:EquCab2:23:1:55726280:1_REF_:41015922..41015985:+
eca-miR-90	22.2	89 +/- 5%	46	43	0	3	eca-miR-9055_MIMAT0034599_Equus_caballus_miR-9055	agagagcaccaagggagcugc	cagcgucccuccgugcuguc	agagagcaccaagggagcugcguggggcuauuuaucacagcgucccuccgugcuguc	1_dna:chromosome_chromosome:EquCab2:1:1:185838109:1_REF_:92819770..92819827:+
eca-miR-125b	20.8	89 +/- 5%	36	33	0	3	eca-miR-125b-5p_MIMAT0012981_Equus_caballus_miR-125b-5p	ucccugagacccuaacuuguga	acaagucaggcucuugggacc	ucccugagacccuaacuugugagguauuuugguaacaucacaagucaggcucuugggacc	26_dna:chromosome_chromosome:EquCab2:26:1:41866177:1_REF_:15553174..15553234:+
eca-novel-33	20.5	89 +/- 5%	34	25	0	9	-	ugcucagugugcucuccuucccg	agugaggagagagccagagca	agugaggagagagccagagcaagucagacgcccagggucuugcucagugugcucuccuucccg	8_dna:chromosome_chromosome:EquCab2:8:1:94057673:1_REF_:5519681..5519744:+
eca-novel-34	20.1	89 +/- 5%	40	39	0	1	-	uguuuggagguuucugcugugg	cagcagaaauuuccaaauagc	uguuuggagguuucugcugugguuuuucucauaaucacagcagaaauuuccaaauagc	21_dna:chromosome_chromosome:EquCab2:21:1:57723302:1_REF_:8017035..8017093:-
eca-novel-35	18.9	89 +/- 5%	38	24	0	14	-	uaagagccuggugagcaaggguacc	gcaccggcgccucgggcuc	uaagagccuggugagcaaggguacccuggugcagaccaagggcaccggcgccucgggcuc	20_dna:chromosome_chromosome:EquCab2:20:1:64166202:1_REF_:23967846..23967906:-
eca-novel-36	17.6	89 +/- 5%	37	28	0	9	-	aggacacaugcccugagcugg	aggcucaggacacguggacuga	aggcucaggacacguggacugacauuaaaggcccaaggacacaugcccugagcugg	20_dna:chromosome_chromosome:EquCab2:20:1:64166202:1_REF_:36921091..36921147:+
eca-novel-37	16.4	89 +/- 5%	30	22	0	8	-	uguauucugcuguuuugugaga	uucacagaacuagcauuauuu	uucacagaacuagcauuauuuugccuucugucuucgcggagguguauucugcuguuuugugaga	6_dna:chromosome_chromosome:EquCab2:6:1:84719076:1_REF_:18772126..18772190:-
eca-novel-38	14.4	89 +/- 5%	22	20	0	2	-	ucagagcucucgucccggucg	gacgggcaccgggcucuga	gacgggcaccgggcucugauccaguuugcgcuccgugcucagagcucucgucccggucg	3_dna:chromosome_chromosome:EquCab2:3:1:119479920:1_REF_:35437822..35437881:-
eca-novel-39	14.3	89 +/- 5%	23	18	0	5	-	cucugcugcaggcagccccgu	ggggcuggccccguggcugagu	ggggcuggccccguggcugagugguuaaauucgcgcgcucugcugcaggcagccccgu	27_dna:chromosome_chromosome:EquCab2:27:1:39960074:1_REF_:21018509..21018567:+
eca-miR-129a	14.1	89 +/- 5%	22	13	0	9	eca-miR-129a-5p_MIMAT0012932_Equus_caballus_miR-129a-5p	aagcccuuaccccaaaaagu	cuuuuugcggucugggcuug	cuuuuugcggucugggcuugcuguuccucucaacaguagucaggaagcccuuaccccaaaaagu	4_dna:chromosome_chromosome:EquCab2:4:1:108569075:1_REF_:83387809..83387873:+
eca-novel-40	13.6	89 +/- 5%	21	18	0	3	-	uuggccugucuuucccagga	aagggaaaggugggucaagga	aagggaaaggugggucaaggaguugcaccaucccuuggccugucuuucccagga	6_dna:chromosome_chromosome:EquCab2:6:1:84719076:1_REF_:70194913..70194967:+
eca-novel-41	13.3	89 +/- 5%	20	14	0	6	-	augggcagaaguaggggccagu	uggucccugugccugcccu	augggcagaaguaggggccagugggcgguaggagguggggagcaacucggcacugacacuggucccugugccugcccu	11_dna:chromosome_chromosome:EquCab2:11:1:61308211:1_REF_:19279885..19279963:+
eca-miR-133a	12.6	89 +/- 5%	19	17	0	2	eca-miR-133a_MIMAT0012997_Equus_caballus_miR-133a	uuugguccccuucaaccagcugu	agcugguaaaauggaacca	agcugguaaaauggaaccaaaucgccucuucaauggauuugguccccuucaaccagcugu	8_dna:chromosome_chromosome:EquCab2:8:1:94057673:1_REF_:39915607..39915667:+
eca-miR-133a	12.5	89 +/- 5%	19	17	0	2	eca-miR-133a_MIMAT0012997_Equus_caballus_miR-133a	uuugguccccuucaaccagcugu	agcugguaaaauggaacca	agcugguaaaauggaaccaaaucaacuguucaauggauuugguccccuucaaccagcugu	22_dna:chromosome_chromosome:EquCab2:22:1:49946797:1_REF_:48444270..48444330:+
eca-novel-42	12.4	89 +/- 5%	19	17	0	2	-	auuccuggaccucucauggga	ccacugaggccauccaggagug	auuccuggaccucucaugggacucgaagcccgcagcaguguccacugaggccauccaggagug	26_dna:chromosome_chromosome:EquCab2:26:1:41866177:1_REF_:40131876..40131939:+
eca-novel-43	11.4	89 +/- 5%	16	9	0	7	-	cuguccccgcaacccagccu	cuggggcugcggggaccugucc	cuggggcugcggggaccuguccugucucagcuuggcuguccccgcaacccagccu	28_dna:chromosome_chromosome:EquCab2:28:1:46177339:1_REF_:34928250..34928305:+
eca-novel-44	10.9	89 +/- 5%	15	13	0	2	-	ugugagcaggugguucaggucu	cacuuggccuccugcucucggc	ugugagcaggugguucaggucuguugugugaaauggcacuuggccuccugcucucggc	3_dna:chromosome_chromosome:EquCab2:3:1:119479920:1_REF_:35957372..35957430:+
eca-novel-45	10.4	89 +/- 5%	14	12	0	2	-	cagccucugcagcguccggcucc	ugccgcuuugccccagaggcu	cagccucugcagcguccggcuccugcccaggggugccgcuuugccccagaggcu	13_dna:chromosome_chromosome:EquCab2:13:1:42578167:1_REF_:9166313..9166367:-
eca-miR-188	9.3	89 +/- 5%	13	11	0	2	eca-miR-188-5p_MIMAT0013198_Equus_caballus_miR-188-5p	caucccuugcaugguggagggu	cucccacaugcaggguuugca	caucccuugcaugguggagggugagcuuucugaaaaccccucccacaugcaggguuugca	X_dna:chromosome_chromosome:EquCab2:X:1:124114077:1_REF_:40068851..40068911:+
eca-novel-46	9.1	89 +/- 5%	18	17	0	1	-	cugguaagagaggaggcagcu	cugccuccucucuuacccu	cugguaagagaggaggcagcuacagugguagcugccuccucucuuacccu	20_dna:chromosome_chromosome:EquCab2:20:1:64166202:1_REF_:42573145..42573195:+
eca-novel-47	9.1	89 +/- 5%	19	12	0	7	-	ccggaggccucagcucaccgcc	gaggugaaacccaggccccga	ccggaggccucagcucaccgcccacuucucaguguggggaggugaaacccaggccccga	13_dna:chromosome_chromosome:EquCab2:13:1:42578167:1_REF_:40828331..40828390:-
eca-novel-48	9	89 +/- 5%	19	13	0	6	-	cucugccccgcucuugcuccca	uagagcaagagcgggaggaa	uagagcaagagcgggaggaagagcgccucucgcccgccuugugcugaccuccccgugcuccucugccccgcucuugcuccca	11_dna:chromosome_chromosome:EquCab2:11:1:61308211:1_REF_:60575185..60575267:+
eca-novel-49	8.8	89 +/- 5%	11	10	0	1	-	ccaggacagaccccgugagcagc	gccagggaggcugugcugguc	ccaggacagaccccgugagcagcagugggucccuugcucugccagggaggcugugcugguc	10_dna:chromosome_chromosome:EquCab2:10:1:83980604:1_REF_:19436794..19436855:+
eca-miR-8986a	8.8	89 +/- 5%	13	8	0	5	eca-miR-8986a_MIMAT0034523_Equus_caballus_miR-8986a	gucgaggcuagagucacgcuugg	uagugugcuagaguccucgaag	gucgaggcuagagucacgcuuggguaucagcuauugccuuagugugcuagaguccucgaag	7_dna:chromosome_chromosome:EquCab2:7:1:98542428:1_REF_:78085234..78085295:+
eca-novel-50	8.5	89 +/- 5%	17	10	0	7	-	gacgggcugcgucggccgggc	ccggccgcagcagcuccucugc	gacgggcugcgucggccgggcauggcggcguggagcccggccgcagcagcuccucugc	15_dna:chromosome_chromosome:EquCab2:15:1:91571448:1_REF_:28969417..28969475:+
eca-novel-51	7.9	89 +/- 5%	9	8	0	1	-	ccccauucuggaccugcgucu	cgugcugguccggagaagggcc	cgugcugguccggagaagggccugccuaggcauugagggccccauucuggaccugcgucu	12_dna:chromosome_chromosome:EquCab2:12:1:33091231:1_REF_:992264..992324:+
eca-miR-132	7.8	89 +/- 5%	10	9	0	1	eca-miR-132_MIMAT0013021_Equus_caballus_miR-132	uaacagucuacagccauggucg	accguggcuuucgauugu	accguggcuuucgauuguuacugugggaaccggagguaacagucuacagccauggucg	11_dna:chromosome_chromosome:EquCab2:11:1:61308211:1_REF_:45639838..45639896:-
eca-novel-52	7.7	89 +/- 5%	15	13	1	1	-	ccccaccccugccgcccacc	gugggccuggggcgggggggcc	gugggccuggggcgggggggcccugggcuggggcugggugcgcucccugccuggaccccugcucagcgcccccaccccugccgcccacc	7_dna:chromosome_chromosome:EquCab2:7:1:98542428:1_REF_:49632880..49632969:+
eca-miR-9159	7.6	89 +/- 5%	10	8	0	2	eca-miR-9159_MIMAT0034736_Equus_caballus_miR-9159	uccucuuucuuugcuuccuucu	aaugaagcagggaaaggaac	uccucuuucuuugcuuccuucuuuuugaaagaucaagaaugaagcagggaaaggaac	14_dna:chromosome_chromosome:EquCab2:14:1:93904894:1_REF_:47671909..47671966:+
eca-novel-53	7.3	89 +/- 5%	8	7	0	1	-	agugcccugacaucucugagc	acggaggugcagcagggucug	agugcccugacaucucugagcugggacacugccaccuggcagcacggaggugcagcagggucug	20_dna:chromosome_chromosome:EquCab2:20:1:64166202:1_REF_:44623114..44623178:-
eca-novel-54	6.9	90 +/- 4%	15	10	0	5	-	caggacagggaaaggcugaggg	ucugccucucucucuccaagg	caggacagggaaaggcugagggggaacgauccucaaacucugccucucucucuccaagg	2_dna:chromosome_chromosome:EquCab2:2:1:120857687:1_REF_:31371010..31371069:+
eca-novel-55	6.8	90 +/- 4%	7	6	0	1	-	aagugccuucuuaaauugugu	cacaauuuaaggaggcccucg	cacaauuuaaggaggcccucgccugacccugagagcaagugccuucuuaaauugugu	15_dna:chromosome_chromosome:EquCab2:15:1:91571448:1_REF_:69174836..69174893:+
eca-novel-56	6.7	90 +/- 4%	14	13	0	1	-	uuugaggacuggggauggugu	agcagcuccuauuccucaagagu	agcagcuccuauuccucaagagugugacuggugaccuuuugaggacuggggauggugu	15_dna:chromosome_chromosome:EquCab2:15:1:91571448:1_REF_:36736359..36736417:-
eca-novel-57	6.6	90 +/- 4%	14	13	0	1	-	acgagcuccgcggaccccgguc	cccggggcccugagcucggcc	cccggggcccugagcucggccgggccgcgcagccccaucaaaggacgagcuccgcggaccccgguc	1_dna:chromosome_chromosome:EquCab2:1:1:185838109:1_REF_:21121750..21121816:-
eca-miR-9072	6.6	90 +/- 4%	7	6	0	1	eca-miR-9072_MIMAT0034617_Equus_caballus_miR-9072	uaaagccuggaaaucugcagcu	aaugcagauuacugggcgcu	aaugcagauuacugggcgcuaccccccagguaaagccuggaaaucugcagcu	3_dna:chromosome_chromosome:EquCab2:3:1:119479920:1_REF_:1799723..1799775:-
eca-novel-58	6.4	90 +/- 4%	6	5	0	1	-	ugggucacugcccucuccccu	ugggggagggcagccaccca	ugggggagggcagccacccagagcaggaagcuggcccugggucacugcccucuccccu	8_dna:chromosome_chromosome:EquCab2:8:1:94057673:1_REF_:2667342..2667400:-
eca-novel-59	6.4	90 +/- 4%	7	6	0	1	-	aguguccgcuccugcuucccagg	aggaccggcaugacggacaggcu	aggaccggcaugacggacaggcucauggcaacugaguguccgcuccugcuucccagg	13_dna:chromosome_chromosome:EquCab2:13:1:42578167:1_REF_:8596623..8596680:+
eca-novel-60	6.3	90 +/- 4%	15	14	0	1	-	agcgagaagauggcgaagacg	ucuccgccgcuccucucg	ucuccgccgcuccucucgcucccgggucagagggccggagcgagaagauggcgaagacg	1_dna:chromosome_chromosome:EquCab2:1:1:185838109:1_REF_:128924291..128924350:-
eca-novel-61	6	90 +/- 4%	13	7	0	6	-	ugggccaccuggagucaggaag	accuggauuccuggggcuccggc	ugggccaccuggagucaggaagcaucccccaaagcaccuggauuccuggggcuccggc	22_dna:chromosome_chromosome:EquCab2:22:1:49946797:1_REF_:49646984..49647042:-
eca-novel-62	5.9	90 +/- 4%	9	7	0	2	-	accagguccucuuuugacuga	ugucaggaggggauucuggaa	accagguccucuuuugacugacucuaacucagagcccugucaggaggggauucuggaa	15_dna:chromosome_chromosome:EquCab2:15:1:91571448:1_REF_:29175320..29175378:-
eca-miR-9027	5.8	90 +/- 4%	12	10	0	2	eca-miR-9027_MIMAT0034569_Equus_caballus_miR-9027	uucucauuggcuuccuguccug	gagcuggccaaugaguugucg	uucucauuggcuuccuguccugucaguuccaggagcuggccaaugaguugucg	26_dna:chromosome_chromosome:EquCab2:26:1:41866177:1_REF_:26164957..26165010:+
eca-novel-63	5.7	90 +/- 4%	5	3	0	2	-	cggcuucuuugacugcgcugucu	agcagcgcagaggaagcccgg	agcagcgcagaggaagcccggcuucccucggaggcgcgucccggcuucuuugacugcgcugucu	5_dna:chromosome_chromosome:EquCab2:5:1:99680356:1_REF_:96918747..96918811:+
eca-novel-64	5.5	90 +/- 4%	15	14	0	1	-	gucuacggccaugccacccugaac	agcaggguugggccugguuaguacu	gucuacggccaugccacccugaacacgccugaucucgucugaucucagaagccaagcaggguugggccugguuaguacu	14_dna:chromosome_chromosome:EquCab2:14:1:93904894:1_REF_:26643111..26643190:+
eca-novel-65	5.3	90 +/- 4%	4	2	0	2	-	uccccgggauaggccaguag	cccugggcugcucccggggag	cccugggcugcucccggggagccuguuccccaggugguaugguccccgggauaggccaguag	3_dna:chromosome_chromosome:EquCab2:3:1:119479920:1_REF_:32630715..32630777:+
eca-novel-66	5.2	90 +/- 4%	4	2	0	2	-	aagggggccggggaacaugucu	acuguuuccuucucccuucg	aagggggccggggaacaugucuuuaugcauacugagauacuagacuguuuccuucucccuucg	20_dna:chromosome_chromosome:EquCab2:20:1:64166202:1_REF_:14705407..14705470:+
eca-novel-67	5.1	90 +/- 4%	4	3	0	1	-	cgccccacgcugcucucucug	cgagaagggcgacgugggccug	cgccccacgcugcucucucugcccccaaggucggcagcucgagucuguccgggcugaggccgccgagaagggcgacgugggccug	10_dna:chromosome_chromosome:EquCab2:10:1:83980604:1_REF_:18180070..18180155:-
eca-novel-68	5	90 +/- 4%	5	4	0	1	-	agaauugcguuuggacaaucagu	agauguccagccacaauucu	agauguccagccacaauucucgguuggccgcagacucguacaagaauugcguuuggacaaucagu	25_dna:chromosome_chromosome:EquCab2:25:1:39536964:1_REF_:31667377..31667442:+
eca-novel-69	4.8	80 +/- 5%	5	2	0	3	-	guggccaccauauuggauag	uuguccaauauggugcuca	uuguccaauauggugcucaacagucacagggggcugguggccaccauauuggauag	13_dna:chromosome_chromosome:EquCab2:13:1:42578167:1_REF_:33597241..33597297:-
eca-novel-70	4.8	80 +/- 5%	12	9	0	3	-	cuccgcugcaggcuucccagu	aagggcuggccccguggcagagc	aagggcuggccccguggcagagcgguuaaguucucgcgcuccgcugcaggcuucccagu	20_dna:chromosome_chromosome:EquCab2:20:1:64166202:1_REF_:13362743..13362802:-
eca-novel-71	4.8	80 +/- 5%	3	2	0	1	-	caggaguguaauuauuucaug	augggauaaucacaccccug	augggauaaucacaccccugggguacagccuugugccuguaaucucccaggaguguaauuauuucaug	18_dna:chromosome_chromosome:EquCab2:18:1:82527541:1_REF_:53157425..53157493:-
eca-novel-72	4.7	80 +/- 5%	4	3	0	1	-	uuucugcuugauauucuucucu	aaaagaauaucaagcagaa	uuucugcuugauauucuucucuugcaaacacguuuucauaaauagaaaagaauaucaagcagaa	30_dna:chromosome_chromosome:EquCab2:30:1:30062385:1_REF_:29224916..29224980:+
eca-miR-9177	4.7	80 +/- 5%	4	3	0	1	eca-miR-9177_MIMAT0034757_Equus_caballus_miR-9177	gagcagugggugcagacaggc	cugcuuugcucccacuuuguccug	cugcuuugcucccacuuuguccuguggccugauuaccaggagcagugggugcagacaggc	19_dna:chromosome_chromosome:EquCab2:19:1:59975221:1_REF_:35753076..35753136:+
eca-novel-73	4.5	80 +/- 5%	2	1	0	1	-	ucagugagucaucuuucccug	agggaaagaugacucacugag	ucagugagucaucuuucccuggcccaugucuggcagucgccagggaaagaugacucacugag	5_dna:chromosome_chromosome:EquCab2:5:1:99680356:1_REF_:47414353..47414415:+
eca-novel-74	4.4	80 +/- 5%	6	5	0	1	-	ugcaggagccaugugacauuc	aaaugucaccuggcugcaagaag	aaaugucaccuggcugcaagaagagaaucgcacagaugccccagagaugcaggagccaugugacauuc	13_dna:chromosome_chromosome:EquCab2:13:1:42578167:1_REF_:9052887..9052955:+
eca-miR-33b	4.4	80 +/- 5%	8392	8379	0	13	eca-miR-33b_MIMAT0013037_Equus_caballus_miR-33b	gugcauugcuguugcauug	cagugccucggcagugcagccc	gugcauugcuguugcauugcacgugugugaggcgggugcagugccucggcagugcagccc	11_dna:chromosome_chromosome:EquCab2:11:1:61308211:1_REF_:60069239..60069299:+
eca-novel-75	4.3	80 +/- 5%	13	13	0	0	-	uuccuguccugaggcggacg	cccgccccgggaagggagcc	uuccuguccugaggcggacgcggcagcuucggcgcccgccccgggaagggagcc	2_dna:chromosome_chromosome:EquCab2:2:1:120857687:1_REF_:40454090..40454144:-
eca-novel-76	4.3	80 +/- 5%	14	14	0	0	-	acugggggucagggcugcc	cagcccugucccccccag	acugggggucagggcugcccgcucagcccugucccccccag	10_dna:chromosome_chromosome:EquCab2:10:1:83980604:1_REF_:19979248..19979289:+
eca-novel-77	4.3	80 +/- 5%	239	239	0	0	-	cggggugggcggcgcgcg	cgcagcgcccugccguggg	cggggugggcggcgcgcgucucggagccucucggcgccggccuagagcgcagcgcccugccguggg	2_dna:chromosome_chromosome:EquCab2:2:1:120857687:1_REF_:15538345..15538411:+
eca-novel-78	4.3	80 +/- 5%	36	36	0	0	-	uuucuuccucguacuugacuga	agucaaguaugaggcggaaaaa	agucaaguaugaggcggaaaaaguuugaucuagaaagagacacauccaaccuuuucuuccucguacuugacuga	X_dna:chromosome_chromosome:EquCab2:X:1:124114077:1_REF_:54060529..54060603:-
eca-miR-14	4.3	80 +/- 5%	3	2	0	1	eca-miR-145_MIMAT0013064_Equus_caballus_miR-145	guccaguuuucccaggaauccc	auuccuggaaauacuguucuu	guccaguuuucccaggaaucccuuagaugcuaagauggggauuccuggaaauacuguucuu	14_dna:chromosome_chromosome:EquCab2:14:1:93904894:1_REF_:28433272..28433333:-
eca-novel-79	4.2	80 +/- 5%	18	17	0	1	-	acuugggacaggagcuggcugg	ccaccucccuucccaagucug	acuugggacaggagcuggcuggaguccccaguccauggcugccaccucccuucccaagucug	31_dna:chromosome_chromosome:EquCab2:31:1:24984650:1_REF_:7146284..7146346:-
eca-novel-80	4.1	80 +/- 5%	11	11	0	0	-	ugcccaccugucaccugcccug	ggcagguggguggggagg	ggcagguggguggggaggggcccugggcugcaccugcccaccugucaccugcccug	1_dna:chromosome_chromosome:EquCab2:1:1:185838109:1_REF_:118950507..118950563:-
eca-novel-81	4.1	80 +/- 5%	16	16	0	0	-	agccagcuugagcccaccuaca	ugggagggggugaggcuggcgcg	agccagcuugagcccaccuacauaccccgccuggcgcgggggcugggagggggugaggcuggcgcg	8_dna:chromosome_chromosome:EquCab2:8:1:94057673:1_REF_:24120905..24120971:-
eca-novel-82	4.1	80 +/- 5%	9	8	0	1	-	aguaaaaaggaacagacuacu	aguuuguuccuuucuauugcu	aguuuguuccuuucuauugcuacggcaguaaauucacagcaguaaaaaggaacagacuacu	5_dna:chromosome_chromosome:EquCab2:5:1:99680356:1_REF_:85514096..85514157:+
eca-novel-83	4.1	80 +/- 5%	155	155	0	0	-	ugcgcgccccggcccucgcg	ccugcucccgagggccagcg	ccugcucccgagggccagcgggggagcgggcagcgacgagccccuccuccgugcgcgccccggcccucgcg	13_dna:chromosome_chromosome:EquCab2:13:1:42578167:1_REF_:4946403..4946474:-
eca-novel-84	4.1	80 +/- 5%	16	9	0	7	-	aacugaggcccagagagggcga	ucgccucucagggccucagccu	aacugaggcccagagagggcgaccucaggcauguggcgucgccucucagggccucagccu	7_dna:chromosome_chromosome:EquCab2:7:1:98542428:1_REF_:3531226..3531286:+
eca-novel-85	4.1	80 +/- 5%	2	1	0	1	-	aaaucggagcuggaugaguggg	cacucaccuggcccccauuucu	cacucaccuggcccccauuucucuucccccagaaaucggagcuggaugaguggg	12_dna:chromosome_chromosome:EquCab2:12:1:33091231:1_REF_:25195534..25195588:-
eca-novel-86	4.1	80 +/- 5%	17	17	0	0	-	gggcgcgcucgaccugcuggcc	cgcugcugcggcgcuucccgc	cgcugcugcggcgcuucccgcgcaugcuccugguggaccggcugccggggcugcagggcgcgcucgaccugcuggcc	10_dna:chromosome_chromosome:EquCab2:10:1:83980604:1_REF_:18234956..18235033:+
eca-novel-87	4.1	80 +/- 5%	23	23	0	0	-	ugaccgugcucgccugccugca	cccaggcggagggcaaggccggg	cccaggcggagggcaaggccggggcaggggccucucccaccugaccgugcucgccugccugca	7_dna:chromosome_chromosome:EquCab2:7:1:98542428:1_REF_:582556..582619:-
eca-novel-88	4.1	80 +/- 5%	2	1	0	1	-	uggggaggcauuuggagaugagg	cucuccccuuuguuuccccagug	uggggaggcauuuggagaugagggccuauggagagugggcugaguggccaucccuaagcccuggcccucuccccuuuguuuccccagug	22_dna:chromosome_chromosome:EquCab2:22:1:49946797:1_REF_:24913576..24913665:+
eca-novel-89	4.1	80 +/- 5%	14	14	0	0	-	uuguuggcgcgcgggcugcc	cgccgcagcugccaacc	cgccgcagcugccaaccguuagcugguuguuggcgcgcgggcugcc	22_dna:chromosome_chromosome:EquCab2:22:1:49946797:1_REF_:18043830..18043876:+
eca-novel-90	4.1	80 +/- 5%	24	24	0	0	-	gccggggagcccggcgggc	ccgcaggagcccgagcug	ccgcaggagcccgagcugagggucgagucgccucccccgcgugccggggagcccggcgggc	11_dna:chromosome_chromosome:EquCab2:11:1:61308211:1_REF_:56319750..56319811:+
eca-novel-91	4.1	80 +/- 5%	51	51	0	0	-	ugcgcgccccggccuccg	gccgccgggagcgcagc	ugcgcgccccggccuccgcccgcgccgccgggagcgcagc	7_dna:chromosome_chromosome:EquCab2:7:1:98542428:1_REF_:35196775..35196815:-
eca-novel-92	4.1	80 +/- 5%	239	239	0	0	-	cggggugggcggcgcgcg	cggaucccugcccacuccucc	cggaucccugcccacuccuccgccggccugggcuucccccgcggcccggccacgcugugcgcccggggugggcggcgcgcg	2_dna:chromosome_chromosome:EquCab2:2:1:120857687:1_REF_:15538282..15538363:+
eca-novel-93	4.1	80 +/- 5%	14	14	0	0	-	ucugacccccauccucucccc	cgagaggcugggggccggggc	cgagaggcugggggccggggccgacucugacccccauccucucccc	1_dna:chromosome_chromosome:EquCab2:1:1:185838109:1_REF_:162087079..162087125:-
eca-novel-94	4.1	80 +/- 5%	149	108	0	41	-	gacccccagccccagcccugga	aaaggggcugggugugaggguuggg	aaaggggcugggugugaggguugggguguuucuugguaaauccgacccccagccccagcccugga	28_dna:chromosome_chromosome:EquCab2:28:1:46177339:1_REF_:35392798..35392863:-
eca-novel-95	4.1	80 +/- 5%	24	24	0	0	-	uucuccccgcggcccucccg	ggggaccgcggcggaggugg	ggggaccgcggcggagguggugagugcuccgaagcgccuucuccccgcggcccucccg	23_dna:chromosome_chromosome:EquCab2:23:1:55726280:1_REF_:4062047..4062105:+
eca-miR-652	4.1	80 +/- 5%	3710	3708	0	2	eca-miR-652_MIMAT0013240_Equus_caballus_miR-652	aauggcgccacuaggguug	caacccuaggagagggugcca	caacccuaggagagggugccauucacauagacuauaauugaauggcgccacuaggguug	X_dna:chromosome_chromosome:EquCab2:X:1:124114077:1_REF_:86921335..86921394:+
eca-miR-328	4.1	80 +/- 5%	530	530	0	0	eca-miR-328_MIMAT0012929_Equus_caballus_miR-328	cuggcccucucugcccuuccgu	gggggggcaggaggggcucaggg	gggggggcaggaggggcucagggagaaagugugugcagccccuggcccucucugcccuuccgu	3_dna:chromosome_chromosome:EquCab2:3:1:119479920:1_REF_:17669432..17669495:-
eca-novel-96	4	80 +/- 5%	84	51	0	33	-	caccaggcuguugggagccu	uggcucuccucugccugcugugc	uggcucuccucugccugcugugcacucgagcugcagcucggcgccugcaccaggcuguugggagccu	8_dna:chromosome_chromosome:EquCab2:8:1:94057673:1_REF_:19279985..19280052:-
eca-novel-97	4	80 +/- 5%	124	124	0	0	-	ucugacucgcagucuccuccgcc	cggaggggcugggggccagg	cggaggggcugggggccaggacaaggcaugggccugcguccucugacucgcagucuccuccgcc	12_dna:chromosome_chromosome:EquCab2:12:1:33091231:1_REF_:25741282..25741346:+
eca-novel-98	4	80 +/- 5%	28	28	0	0	-	cggcaggugcgggggagg	uuuccugugcuggccucc	cggcaggugcgggggagggcggggaguagagaaggucuggguguguaccucucucuccccuuuccugugcuggccucc	6_dna:chromosome_chromosome:EquCab2:6:1:84719076:1_REF_:58383426..58383504:-
eca-novel-99	4	80 +/- 5%	13	13	0	0	-	agcaggacgguggccccggccu	accggggccuccggcugcccc	accggggccuccggcugccccagaucccgagggagcaggacgguggccccggccu	7_dna:chromosome_chromosome:EquCab2:7:1:98542428:1_REF_:26794977..26795032:+
eca-novel-100	4	80 +/- 5%	10	5	0	5	-	uguggagugacugucagauaca	ugaacugucuugcucccaca	uguggagugacugucagauacagccagcagaauagaugguuuggcugaacugucuugcucccaca	5_dna:chromosome_chromosome:EquCab2:5:1:99680356:1_REF_:43458641..43458706:-
eca-novel-101	4	80 +/- 5%	16	16	0	0	-	cuccuggggcccgcacucgcg	ggggagcggcccccgggcggg	ggggagcggcccccgggcgggccucugcuccggccccuccuggggcccgcacucgcg	12_dna:chromosome_chromosome:EquCab2:12:1:33091231:1_REF_:1675429..1675486:+
eca-novel-102	4	80 +/- 5%	12	11	0	1	-	uccccccccucacccgccu	uggcggcugcgggaggggg	uggcggcugcgggaggggguccucgcuuuucagcuccccccccucacccgccu	20_dna:chromosome_chromosome:EquCab2:20:1:64166202:1_REF_:36182744..36182797:-
eca-novel-103	4	80 +/- 5%	12	12	0	0	-	cgcgcgggccggcucucaccucu	agcaagucggcaggugggug	agcaagucggcagguggguguccccgcgggcggccgcggcaggcgcgcgggccggcucucaccucu	7_dna:chromosome_chromosome:EquCab2:7:1:98542428:1_REF_:3037473..3037539:+
eca-miR-140	4	80 +/- 5%	16746	16655	0	91	eca-miR-140-5p_MIMAT0012926_Equus_caballus_miR-140-5p	accacaggguagaaccacggaca	cagugguuuuacccuaugguag	cagugguuuuacccuaugguagguuacgucaugcuguucuaccacaggguagaaccacggaca	3_dna:chromosome_chromosome:EquCab2:3:1:119479920:1_REF_:19908675..19908738:+
eca-miR-1180	4	80 +/- 5%	1505	1505	0	0	eca-miR-1180_MIMAT0013020_Equus_caballus_miR-1180	uuuccggcucgagugggugugu	uggcccacccagccgggaaua	uggcccacccagccgggaauagugcacgaguuuguuuccggcucgagugggugugu	11_dna:chromosome_chromosome:EquCab2:11:1:61308211:1_REF_:59216510..59216566:+
eca-miR-33a	4	80 +/- 5%	460	390	3	67	eca-miR-33a_MIMAT0013189_Equus_caballus_miR-33a	gugcauuguaguugcauug	caauguuuccacagugcau	gugcauuguaguugcauugcauguucuggcgguacccaugcaauguuuccacagugcau	28_dna:chromosome_chromosome:EquCab2:28:1:46177339:1_REF_:38272571..38272630:+
eca-miR-141	4	80 +/- 5%	40	40	0	0	eca-miR-141_MIMAT0012970_Equus_caballus_miR-141	uaacacugucugguaaagaug	ucuuccaguacaguguugga	ucuuccaguacaguguuggauggucuaauugugaagcuccuaacacugucugguaaagaug	6_dna:chromosome_chromosome:EquCab2:6:1:84719076:1_REF_:34423496..34423557:+
eca-miR-301b	4	80 +/- 5%	30	30	0	0	eca-miR-301b-5p_MIMAT0013000_Equus_caballus_miR-301b-5p	cagugcaaugauauugucaaagc	ugugacgauguugcacuacu	ugugacgauguugcacuacugugcucugagaagcagugcaaugauauugucaaagc	8_dna:chromosome_chromosome:EquCab2:8:1:94057673:1_REF_:3382799..3382855:+
eca-miR-19	4	80 +/- 5%	27	27	0	0	eca-miR-195_MIMAT0013027_Equus_caballus_miR-195	uagcagcacagaaauauuggc	caauauuggcugugcugcucca	uagcagcacagaaauauuggcacugggaagagagucugccaauauuggcugugcugcucca	11_dna:chromosome_chromosome:EquCab2:11:1:61308211:1_REF_:50048881..50048942:-
eca-novel-104	3.9	62 +/- 4%	68	68	0	0	-	accagcuguggguuugcgccu	gucgagcucacagcuggccc	accagcuguggguuugcgccucucccccagggagaggucgagcucacagcuggccc	11_dna:chromosome_chromosome:EquCab2:11:1:61308211:1_REF_:5679346..5679402:-
eca-novel-105	3.9	62 +/- 4%	193	175	0	18	-	cgcguaccaaaaguaauaaug	cauuauuacucacgguacgagu	cauuauuacucacgguacgaguuugaagugucacagcgcguaccaaaaguaauaaug	25_dna:chromosome_chromosome:EquCab2:25:1:39536964:1_REF_:37315409..37315466:+
eca-novel-106	3.9	62 +/- 4%	716	697	0	19	-	ccuguccugcuccgccccca	uguggagcagggaguggggagc	uguggagcagggaguggggagcucuguguguucagcguggccuguccugcuccgccccca	11_dna:chromosome_chromosome:EquCab2:11:1:61308211:1_REF_:42750710..42750770:-
eca-novel-107	3.9	62 +/- 4%	13	13	0	0	-	agcugcgaccugcucuggcg	ccuggcgcaggugugccgcugg	ccuggcgcaggugugccgcuggcugcggcgcuucaccagcugcgaccugcucuggcg	1_dna:chromosome_chromosome:EquCab2:1:1:185838109:1_REF_:28317979..28318036:+
eca-novel-108	3.9	62 +/- 4%	97	96	0	1	-	agggaugaggggaaaggaga	gucccuuguccucccccaacc	agggaugaggggaaaggagacccaccugucggcuuugggucccuuguccucccccaacc	20_dna:chromosome_chromosome:EquCab2:20:1:64166202:1_REF_:34509523..34509582:+
eca-novel-109	3.9	62 +/- 4%	34	34	0	0	-	uguuccugcugaacugagcca	guuucagcucaguaggcacggg	uguuccugcugaacugagccagucugcacaaaccaacuguguuucagcucaguaggcacggg	7_dna:chromosome_chromosome:EquCab2:7:1:98542428:1_REF_:44930164..44930226:-
eca-novel-110	3.9	62 +/- 4%	390	390	0	0	-	aagcucggucugcggccu	gccggcacagaccuucagucaca	gccggcacagaccuucagucacaggcggggacucucggggcaucgggaggaaccgggaccccuugaagcucggucugcggccu	12_dna:chromosome_chromosome:EquCab2:12:1:33091231:1_REF_:30664373..30664456:+
eca-novel-111	3.9	62 +/- 4%	31	31	0	0	-	ccucugccugucggggacu	gcccacggaggacuggcc	gcccacggaggacuggccucucauucaguggccucugccugucggggacu	4_dna:chromosome_chromosome:EquCab2:4:1:108569075:1_REF_:17567609..17567659:-
eca-novel-112	3.9	62 +/- 4%	69	69	0	0	-	uuuguucguucggcucgcguga	gcgacgagccccucgcacaaacc	gcgacgagccccucgcacaaaccggaccugagcguuuuguucguucggcucgcguga	6_dna:chromosome_chromosome:EquCab2:6:1:84719076:1_REF_:8569811..8569868:-
eca-novel-113	3.9	62 +/- 4%	52	52	0	0	-	ucuggccaggccugaccccu	gggucccuggcuacuggccccccu	ucuggccaggccugaccccucaggcccccccggcugcugcuuggggucccuggcuacuggccccccu	3_dna:chromosome_chromosome:EquCab2:3:1:119479920:1_REF_:35455730..35455797:+
eca-novel-114	3.9	62 +/- 4%	13	13	0	0	-	ccuugguuggccugggacugccu	gcguccugggcaaaccaggaga	ccuugguuggccugggacugccucaguuuuagugcucagcguccugggcaaaccaggaga	8_dna:chromosome_chromosome:EquCab2:8:1:94057673:1_REF_:43224249..43224309:-
eca-miR-1296	3.9	62 +/- 4%	2482	2482	0	0	eca-miR-1296_MIMAT0012890_Equus_caballus_miR-1296	uuagggcccuggcuccaucuccu	gaguggggcuucgacccuaacc	uuagggcccuggcuccaucuccuuuaggaaaaccuucuuuggggaguggggcuucgacccuaacc	1_dna:chromosome_chromosome:EquCab2:1:1:185838109:1_REF_:52479464..52479529:-
eca-let-7e	3.9	62 +/- 4%	508	508	0	0	eca-let-7e_MIMAT0013007_Equus_caballus_let-7e	ugagguaggagguuguauagu	uauacggccuccuagcuuucc	ugagguaggagguuguauaguugaggaggacacccacggagaucacuauacggccuccuagcuuucc	10_dna:chromosome_chromosome:EquCab2:10:1:83980604:1_REF_:21371073..21371140:+
eca-miR-342	3.9	62 +/- 4%	402	326	0	76	eca-miR-342-5p_MIMAT0013136_Equus_caballus_miR-342-5p	ucucacacagaaaucgcacccgu	aggggugcuaucugugauuga	aggggugcuaucugugauugagggacauggcaaauagaauugucucacacagaaaucgcacccgu	24_dna:chromosome_chromosome:EquCab2:24:1:46749900:1_REF_:42060870..42060935:+
eca-miR-916	3.9	62 +/- 4%	391	391	0	0	eca-miR-9163_MIMAT0034740_Equus_caballus_miR-9163	ugccccaagaagccuggacuugu	agguccuggcgucugggugcugga	ugccccaagaagccuggacuuguggguuuguggcucugcugugcacagguccuggcgucugggugcugga	17_dna:chromosome_chromosome:EquCab2:17:1:80757907:1_REF_:78381248..78381318:+
eca-miR-7	3.9	62 +/- 4%	150	149	0	1	eca-miR-7_MIMAT0012905_Equus_caballus_miR-7	uggaagacuagugauuuuguugu	acaacaagucccagucugccg	uggaagacuagugauuuuguuguugucuugcugcgcccaacaacaagucccagucugccg	1_dna:chromosome_chromosome:EquCab2:1:1:185838109:1_REF_:94574962..94575022:-
eca-miR-499	3.9	62 +/- 4%	111	110	0	1	eca-miR-499-5p_MIMAT0013108_Equus_caballus_miR-499-5p	uuaagacuugcagugauguu	aacaucacagcaagucug	uuaagacuugcagugauguuuaacuccucuccacgugaacaucacagcaagucug	22_dna:chromosome_chromosome:EquCab2:22:1:49946797:1_REF_:25813256..25813311:+
eca-miR-504	3.9	62 +/- 4%	62	62	0	0	eca-miR-504_MIMAT0013228_Equus_caballus_miR-504	gacccuggucugcacucuauc	gggagcgcagggcaggguuuc	gacccuggucugcacucuaucuguaugcuuacugaagggagcgcagggcaggguuuc	X_dna:chromosome_chromosome:EquCab2:X:1:124114077:1_REF_:110329565..110329622:-
eca-miR-219	3.9	62 +/- 4%	59	59	0	0	eca-miR-219-5p_MIMAT0013099_Equus_caballus_miR-219-5p	ugauuguccaaacgcaauuc	auuguggcuggacaucugu	ugauuguccaaacgcaauucuuguacgagucugcggccaaccgagaauuguggcuggacaucugu	25_dna:chromosome_chromosome:EquCab2:25:1:39536964:1_REF_:31667375..31667440:-
eca-miR-1301	3.9	62 +/- 4%	23	23	0	0	eca-miR-1301_MIMAT0013070_Equus_caballus_miR-1301	uugcagcugccugggagugau	cacucuaggcaccgcagca	cacucuaggcaccgcagcacugugcuggggauguugcagcugccugggagugau	15_dna:chromosome_chromosome:EquCab2:15:1:91571448:1_REF_:70650478..70650532:+
eca-miR-9036	3.9	62 +/- 4%	13	13	0	0	eca-miR-9036_MIMAT0034578_Equus_caballus_miR-9036	acugcacugaccuggggugagu	ucaccugagagcggugccuacgugg	ucaccugagagcggugccuacguggucacccccuuccacugcacugaccuggggugagu	25_dna:chromosome_chromosome:EquCab2:25:1:39536964:1_REF_:35569943..35570002:-
eca-novel-115	3.8	62 +/- 4%	2	1	0	1	-	uguggggcucaggagagggua	cacccuccucuacuccucagc	uguggggcucaggagaggguagacagugagccugacgccuacacccuccucuacuccucagc	4_dna:chromosome_chromosome:EquCab2:4:1:108569075:1_REF_:95951423..95951485:+
eca-novel-116	3.8	62 +/- 4%	2	1	0	1	-	ggagacaggucacccuagggac	caccuggcugaccugccu	ggagacaggucacccuagggaccuuguguaaccuggcucagucaccuggcugaccugccu	5_dna:chromosome_chromosome:EquCab2:5:1:99680356:1_REF_:19691652..19691712:-
eca-novel-117	3.8	62 +/- 4%	16	16	0	0	-	auuccacaugucugaugua	caucagcacuguggauaugu	auuccacaugucugauguacagacuccagacaccacugggcaucagcacuguggauaugu	3_dna:chromosome_chromosome:EquCab2:3:1:119479920:1_REF_:9191365..9191425:+
eca-novel-118	3.8	62 +/- 4%	43	43	0	0	-	ucuggagcugguacuagagcu	agcugauacuagcucuggacu	agcugauacuagcucuggacuugccaguggcucuaugauugacucugguucuggagcugguacuagagcu	24_dna:chromosome_chromosome:EquCab2:24:1:46749900:1_REF_:19890619..19890689:-
eca-novel-119	3.8	62 +/- 4%	17	17	0	0	-	agcagcauuccacagggcu	ccaugugugagcugcucc	ccaugugugagcugcuccaggaacacaugcacagcagcauuccacagggcu	X_dna:chromosome_chromosome:EquCab2:X:1:124114077:1_REF_:77201613..77201664:+
eca-novel-120	3.8	62 +/- 4%	40	40	0	0	-	cgcaggaggacucagccaga	uggcuggccguccugaggg	uggcuggccguccugagggaacgucucccagccccgcaggaggacucagccaga	7_dna:chromosome_chromosome:EquCab2:7:1:98542428:1_REF_:27286022..27286076:-
eca-novel-121	3.8	62 +/- 4%	2	1	0	1	-	aaacuggaagucacacuuca	aaguggugacuuccaagcuccu	aaguggugacuuccaagcuccuuaaauguggaacuggaaacuggaagucacacuuca	13_dna:chromosome_chromosome:EquCab2:13:1:42578167:1_REF_:17468169..17468226:-
eca-novel-122	3.8	62 +/- 4%	40	40	0	0	-	ucacucccuacccccgucccca	gaggcgagggggccgggccggagg	gaggcgagggggccgggccggaggggacggcuggagggugagauccugccucccucacucccuacccccgucccca	25_dna:chromosome_chromosome:EquCab2:25:1:39536964:1_REF_:31307547..31307623:-
eca-novel-123	3.8	62 +/- 4%	15	15	0	0	-	uccuccucucuuccgcuccag	ggagcggaaaugaggagacug	ggagcggaaaugaggagacugggaagugaggcggccugagaccuugauuucucuccuccucucuuccgcuccag	Un0303_dna:chromosome_chromosome:EquCab2:Un0303:1:42479:1_REF_:32008..32082:+
eca-novel-124	3.8	62 +/- 4%	24	9	0	15	-	ccaggugacugaagagcuggca	ugcccuguucugucaccagagu	ugcccuguucugucaccagaguggcauugugacauucccaggugacugaagagcuggca	9_dna:chromosome_chromosome:EquCab2:9:1:83561422:1_REF_:80255800..80255859:-
eca-novel-125	3.8	62 +/- 4%	10	9	0	1	-	ucgcaccacacaucucuggcagg	uccugggacgugcugugugu	uccugggacgugcuguguguacggaugaaguuugcuguucgcaccacacaucucuggcagg	1_dna:chromosome_chromosome:EquCab2:1:1:185838109:1_REF_:127454935..127454996:-
eca-novel-126	3.8	62 +/- 4%	43	43	0	0	-	ucuggagcugguacuagagcu	agcugguucuagcucuugccc	ucuggagcugguacuagagcuaguacugguacuggcucuagcucuggagcuggcucuaguccuagagcugguucuagcucuugccc	24_dna:chromosome_chromosome:EquCab2:24:1:46749900:1_REF_:19890554..19890640:-
eca-novel-127	3.8	62 +/- 4%	51	51	0	0	-	ugcgcgccccggccuccg	gccgccgggagcgcagcggc	ugcgcgccccggccuccgcccgcgccgccgggagcgcagcggc	7_dna:chromosome_chromosome:EquCab2:7:1:98542428:1_REF_:35196772..35196815:-
eca-novel-128	3.8	62 +/- 4%	18	17	1	0	-	gauggaggagguggaggccu	guguccgccggccuccggcug	gauggaggagguggaggccuggguucauggaggcaccacggcguguccgccggccuccggcug	Un0001_dna:chromosome_chromosome:EquCab2:Un0001:1:1499117:1_REF_:1009342..1009405:+
eca-novel-129	3.8	62 +/- 4%	649	649	0	0	-	agaggggcagagagcgagc	uaucucuggcucggcuu	uaucucuggcucggcuucagaggggcagagagcgagc	2_dna:chromosome_chromosome:EquCab2:2:1:120857687:1_REF_:38998897..38998934:+
eca-novel-130	3.8	62 +/- 4%	2	1	0	1	-	aggggaguaggacacagcaguga	cugacuguugggugcuccccaga	aggggaguaggacacagcagugaaggacuagggaggagaagcugacuguugggugcuccccaga	20_dna:chromosome_chromosome:EquCab2:20:1:64166202:1_REF_:42068002..42068066:+
eca-novel-131	3.8	62 +/- 4%	13	13	0	0	-	caacacuguacuggaagaug	ucuuuaccagacaguguuagga	ucuuuaccagacaguguuaggagcuucacaauuagaccauccaacacuguacuggaagaug	6_dna:chromosome_chromosome:EquCab2:6:1:84719076:1_REF_:34423494..34423555:-
eca-novel-132	3.8	62 +/- 4%	40	40	0	0	-	ucacucccuacccccgucccca	gaggcgagggggccgggccggagg	gaggcgagggggccgggccggaggggacggcuggagggugagauccugccucccucacucccuacccccgucccca	25_dna:chromosome_chromosome:EquCab2:25:1:39536964:1_REF_:31326149..31326225:-
eca-novel-133	3.8	62 +/- 4%	132	132	0	0	-	caucuggcuugugcuccccagg	ugagggggaccaggccugga	ugagggggaccaggccuggaggguugcgaccccuuccaucuggcuugugcuccccagg	5_dna:chromosome_chromosome:EquCab2:5:1:99680356:1_REF_:3316262..3316320:-
eca-novel-134	3.8	62 +/- 4%	124	124	0	0	-	ucugacucgcagucuccuccgcc	cggaaaacggccgcgcagcagcacagg	ucugacucgcagucuccuccgcccucagacuggcggaaaacggccgcgcagcagcacagg	12_dna:chromosome_chromosome:EquCab2:12:1:33091231:1_REF_:25741323..25741383:+
eca-novel-135	3.8	62 +/- 4%	100	100	0	0	-	ugcagguuagaggaccgucacgcc	cgugcgucccuccagccugcuaa	ugcagguuagaggaccgucacgccagcugccagcuucucucugggcgugcgucccuccagccugcuaa	30_dna:chromosome_chromosome:EquCab2:30:1:30062385:1_REF_:29401546..29401614:+
eca-miR-486	3.8	62 +/- 4%	37423398	37423398	0	0	eca-miR-486-5p_MIMAT0013186_Equus_caballus_miR-486-5p	uccuguacugagcugccccga	agcggccagcucugaccuccgu	agcggccagcucugaccuccguccucccugagggauccuguacugagcugccccga	27_dna:chromosome_chromosome:EquCab2:27:1:39960074:1_REF_:3709536..3709592:+
eca-miR-181a	3.8	62 +/- 4%	93004	92343	0	661	eca-miR-181a_MIMAT0013178_Equus_caballus_miR-181a	aacauucaacgcugucggugag	accaccgaccguugacugua	aacauucaacgcugucggugaguuugggauuugaaaaaaccaccgaccguugacugua	25_dna:chromosome_chromosome:EquCab2:25:1:39536964:1_REF_:28672659..28672717:+
eca-miR-222	3.8	62 +/- 4%	846	845	0	1	eca-miR-222_MIMAT0013204_Equus_caballus_miR-222	agcuacaucuggcuacugggucuc	cucaguagccaguguagaucc	cucaguagccaguguagauccugucuuuuguaaucagcagcuacaucuggcuacugggucuc	X_dna:chromosome_chromosome:EquCab2:X:1:124114077:1_REF_:37091443..37091505:-
eca-miR-32	3.8	62 +/- 4%	508	508	0	0	eca-miR-32_MIMAT0013180_Equus_caballus_miR-32	uauugcacauuacuaaguug	auuuagugugugugauauu	uauugcacauuacuaaguugcacguugucacggccucagugcaauuuagugugugugauauu	25_dna:chromosome_chromosome:EquCab2:25:1:39536964:1_REF_:14424857..14424919:-
eca-miR-500	3.8	62 +/- 4%	262	251	0	11	eca-miR-500_MIMAT0013223_Equus_caballus_miR-500	aaugcaccugggcaaggauuc	uaauccuugcuaccugggugaga	uaauccuugcuaccugggugagagugcuuucugaaugcaaugcaccugggcaaggauuc	X_dna:chromosome_chromosome:EquCab2:X:1:124114077:1_REF_:40075112..40075171:+
eca-miR-1	3.8	62 +/- 4%	261	261	0	0	eca-miR-155_MIMAT0013182_Equus_caballus_miR-155	uuaaugcuaaucgugauaggggu	uccuacauguuagcauuaaca	uuaaugcuaaucgugauagggguuuuuaccucggacugacuccuacauguuagcauuaaca	26_dna:chromosome_chromosome:EquCab2:26:1:41866177:1_REF_:23253376..23253437:+
eca-miR-9060	3.8	62 +/- 4%	97	97	0	0	eca-miR-9060_MIMAT0034605_Equus_caballus_miR-9060	ugagcacgcugaugucugcugc	ggcauuggcuucagccugcugaca	ggcauuggcuucagccugcugacauggugcugucguauagcugugagcacgcugaugucugcugc	2_dna:chromosome_chromosome:EquCab2:2:1:120857687:1_REF_:33632020..33632085:-
eca-miR-14	3.8	62 +/- 4%	84	84	0	0	eca-miR-143_MIMAT0013063_Equus_caballus_miR-143	ugagaugaagcacuguagcu	gugcagugcugcaucucugg	gugcagugcugcaucucuggucaguugggagucugagaugaagcacuguagcu	14_dna:chromosome_chromosome:EquCab2:14:1:93904894:1_REF_:28434701..28434754:-
eca-miR-34a	3.8	62 +/- 4%	47	47	0	0	eca-miR-34a_MIMAT0012917_Equus_caballus_miR-34a	uggcagugucuuagcugguugu	aaucagcaaguauacugccuua	uggcagugucuuagcugguuguugugaguaauagugcgggaagcaaucagcaaguauacugccuua	2_dna:chromosome_chromosome:EquCab2:2:1:120857687:1_REF_:41934532..41934598:+
eca-miR-99a	3.8	62 +/- 4%	15	14	0	1	eca-miR-99a_MIMAT0013184_Equus_caballus_miR-99a	aacccguagauccgaucuug	caagcucgcuucuaugggucu	aacccguagauccgaucuuguggugaaguggaccucacaagcucgcuucuaugggucu	26_dna:chromosome_chromosome:EquCab2:26:1:41866177:1_REF_:15508991..15509049:+
eca-miR-187	3.8	62 +/- 4%	12	12	0	0	eca-miR-187_MIMAT0012999_Equus_caballus_miR-187	ucgugucuuguguugcagccgga	gggcuacaacacgggacccggg	gggcuacaacacgggacccgggcgcugcuccgaccccucgugucuuguguugcagccgga	8_dna:chromosome_chromosome:EquCab2:8:1:94057673:1_REF_:56143023..56143083:-
eca-novel-136	3.7	62 +/- 4%	12	12	0	0	-	uccuucccagugccucgcccug	ggguggggucagggaaucugu	ggguggggucagggaaucuguuccuuuuggccgacuccuucccagugccucgcccug	13_dna:chromosome_chromosome:EquCab2:13:1:42578167:1_REF_:40597604..40597661:+
eca-novel-137	3.7	62 +/- 4%	17	14	0	3	-	cccuggcaccaguguaugggacug	ccugccccaaccuguugccagc	cccuggcaccaguguaugggacugaagucuuggauuucuguacccugccccaaccuguugccagc	13_dna:chromosome_chromosome:EquCab2:13:1:42578167:1_REF_:19023854..19023919:-
eca-novel-138	3.7	62 +/- 4%	132	132	0	0	-	caucuggcuugugcuccccagg	ugagggggaccaggccugga	ugagggggaccaggccuggaggguugcgaccccuuccaucuggcuugugcuccccagg	5_dna:chromosome_chromosome:EquCab2:5:1:99680356:1_REF_:34383865..34383923:-
eca-novel-139	3.7	62 +/- 4%	649	649	0	0	-	agaggggcagagagcgagc	uaucucuggcucggcuu	uaucucuggcucggcuucagaggggcagagagcgagc	2_dna:chromosome_chromosome:EquCab2:2:1:120857687:1_REF_:38998897..38998934:+
eca-novel-140	3.7	62 +/- 4%	15	15	0	0	-	ucccugcuuggacuuucugcc	cagacugcccaggaaggaacugauc	cagacugcccaggaaggaacugaucagugggacugucccugcuuggacuuucugcc	5_dna:chromosome_chromosome:EquCab2:5:1:99680356:1_REF_:1619854..1619910:-
eca-novel-141	3.7	62 +/- 4%	28	28	0	0	-	cucagcccguguucuccccacu	aaggguggaaucggggugcagag	aaggguggaaucggggugcagagcugguuucugcagccucagcccguguucuccccacu	3_dna:chromosome_chromosome:EquCab2:3:1:119479920:1_REF_:114826497..114826556:+
eca-novel-142	3.7	62 +/- 4%	64	63	0	1	-	uugccugggccucuggaacca	aguuuccagccucccgggcaag	aguuuccagccucccgggcaagggaacaguccccucccuugccugggccucuggaacca	1_dna:chromosome_chromosome:EquCab2:1:1:185838109:1_REF_:140728192..140728251:-
eca-novel-143	3.7	62 +/- 4%	215	215	0	0	-	ucugcuucugcugucggccca	cgccgacagaaggggcagugu	cgccgacagaaggggcagugugggaacacuuugcagcucugcuucugcugucggccca	9_dna:chromosome_chromosome:EquCab2:9:1:83561422:1_REF_:82890778..82890836:-
eca-novel-144	3.7	62 +/- 4%	22	22	0	0	-	caccuccucccccugcaccagc	ugggccggggaagaugggguaug	ugggccggggaagaugggguaugaggaugaggggaaucuuucugcuuacaccuccucccccugcaccagc	X_dna:chromosome_chromosome:EquCab2:X:1:124114077:1_REF_:39087923..39087993:-
eca-novel-145	3.7	62 +/- 4%	19	19	0	0	-	uucuuggccucugggacccu	ggucccugaggucaaggacggg	ggucccugaggucaaggacgggugcggauaccuucuuggccucugggacccu	5_dna:chromosome_chromosome:EquCab2:5:1:99680356:1_REF_:42884203..42884255:+
eca-novel-146	3.7	62 +/- 4%	132	132	0	0	-	caucuggcuugugcuccccagg	ugagggggaccaggccugga	ugagggggaccaggccuggaggguugcgaccccuuccaucuggcuugugcuccccagg	5_dna:chromosome_chromosome:EquCab2:5:1:99680356:1_REF_:34431169..34431227:-
eca-novel-147	3.7	62 +/- 4%	2491	2491	0	0	-	ucccuguccuccaggagcuc	gcuccccgaggccagagccc	ucccuguccuccaggagcucacuuacauccggccgugagcuccccgaggccagagccc	13_dna:chromosome_chromosome:EquCab2:13:1:42578167:1_REF_:6028593..6028651:+
eca-novel-148	3.7	62 +/- 4%	67	67	0	0	-	gagcacugguaucuugguccu	aaccagggggccagucuccu	gagcacugguaucuugguccuaccacucacugcuuuaccguggaaccagggggccagucuccu	28_dna:chromosome_chromosome:EquCab2:28:1:46177339:1_REF_:37798483..37798546:-
eca-novel-149	3.7	62 +/- 4%	12	12	0	0	-	uccuucccagugccucgcccug	ggguggggucagggaaucugu	ggguggggucagggaaucuguuccuuuuggccgacuccuucccagugccucgcccug	Un1286_dna:chromosome_chromosome:EquCab2:Un1286:1:7581:1_REF_:1536..1593:+
eca-novel-150	3.7	62 +/- 4%	285	285	0	0	-	gaaccguuaccauuacua	guaaugguaacgguuucc	gaaccguuaccauuacuaaacacaguaaugguaacgguuucc	11_dna:chromosome_chromosome:EquCab2:11:1:61308211:1_REF_:42750423..42750465:+
eca-miR-2	3.7	62 +/- 4%	644576	643775	801	0	eca-miR-25_MIMAT0013057_Equus_caballus_miR-25	cauugcacuugucucggucuga	acaccgggacuggccaguguu	acaccgggacuggccaguguugagaggcggagacuugggcaauugcuggacgcugcccugggcauugcacuugucucggucuga	13_dna:chromosome_chromosome:EquCab2:13:1:42578167:1_REF_:8034256..8034340:-
eca-miR-142	3.7	62 +/- 4%	518104	513822	1	4281	eca-miR-142-5p_MIMAT0013022_Equus_caballus_miR-142-5p	cccauaaaguagaaagcacu	aguguuuccuacuuuauggaug	cccauaaaguagaaagcacuacuaacagcacuggaggguguaguguuuccuacuuuauggaug	11_dna:chromosome_chromosome:EquCab2:11:1:61308211:1_REF_:32583172..32583235:-
eca-miR-1249	3.7	62 +/- 4%	11173	11171	0	2	eca-miR-1249_MIMAT0034563_Equus_caballus_miR-1249	acgcccuucccccccuucu	aggagggaggagaugggccaagu	aggagggaggagaugggccaaguucccucugccuggaacgcccuucccccccuucu	28_dna:chromosome_chromosome:EquCab2:28:1:46177339:1_REF_:41193673..41193729:-
eca-miR-331	3.7	62 +/- 4%	529	248	0	281	eca-miR-331_MIMAT0013188_Equus_caballus_miR-331	gccccugggccuauccuaga	ucuagguauggucccagggau	ucuagguauggucccagggaucccagaucaaaccaggccccugggccuauccuaga	28_dna:chromosome_chromosome:EquCab2:28:1:46177339:1_REF_:20407843..20407899:+
eca-miR-182	3.7	62 +/- 4%	124	124	0	0	eca-miR-182_MIMAT0012937_Equus_caballus_miR-182	uuuggcaaugguagaacucacacu	ugguucuagacuugccaacua	uuuggcaaugguagaacucacacuggugagguaaugggauccggugguucuagacuugccaacua	4_dna:chromosome_chromosome:EquCab2:4:1:108569075:1_REF_:84467062..84467127:-
eca-miR-338	3.7	62 +/- 4%	101	98	0	3	eca-miR-338-5p_MIMAT0013035_Equus_caballus_miR-338-5p	uccagcaucagugauuuuguu	aacaauauccuggugcugagu	aacaauauccuggugcugagugaugacacacgcaacuccagcaucagugauuuuguu	11_dna:chromosome_chromosome:EquCab2:11:1:61308211:1_REF_:1976416..1976473:+
eca-miR-31	3.7	62 +/- 4%	46	46	0	0	eca-miR-31_MIMAT0013115_Equus_caballus_miR-31	aggcaagaugcuggcauagcug	gcuaugccaacauauugccauc	aggcaagaugcuggcauagcuguugaacugagaaccugcuaugccaacauauugccauc	23_dna:chromosome_chromosome:EquCab2:23:1:55726280:1_REF_:40415223..40415282:-
eca-miR-125a	3.7	62 +/- 4%	36	36	0	0	eca-miR-125a-5p_MIMAT0013008_Equus_caballus_miR-125a-5p	ucccugagacccuuuaaccugu	aggugagguucuugggagcc	ucccugagacccuuuaaccugugaggacauccagggucacaggugagguucuugggagcc	10_dna:chromosome_chromosome:EquCab2:10:1:83980604:1_REF_:21371577..21371637:+
eca-miR-898	3.7	62 +/- 4%	34	34	0	0	eca-miR-8985_MIMAT0034522_Equus_caballus_miR-8985	uacuuuuuggucugagugcgu	acacucacacuaaaagggau	uacuuuuuggucugagugcgucccacacgacauugagacacacucacacuaaaagggau	7_dna:chromosome_chromosome:EquCab2:7:1:98542428:1_REF_:402981..403040:+
eca-miR-381	3.7	62 +/- 4%	25	25	0	0	eca-miR-381_MIMAT0013149_Equus_caballus_miR-381	uauacaagggcaagcucucu	cgagguugcccuuuguauauu	cgagguugcccuuuguauauucgguuuauugacauagaauauacaagggcaagcucucu	24_dna:chromosome_chromosome:EquCab2:24:1:46749900:1_REF_:42916062..42916121:+
eca-miR-362	3.7	62 +/- 4%	20	16	0	4	eca-miR-362-5p_MIMAT0013210_Equus_caballus_miR-362-5p	aauccuuggaaccuaggugugag	aacacaccuauucaaggauu	aauccuuggaaccuaggugugagugccauuucagugcaacacaccuauucaaggauu	X_dna:chromosome_chromosome:EquCab2:X:1:124114077:1_REF_:40073831..40073888:+
eca-miR-542	3.7	62 +/- 4%	2	1	0	1	eca-miR-542-5p_MIMAT0013237_Equus_caballus_miR-542-5p	ucggggaucaucaugucacgaga	ugugacagauugauaacugaaa	ucggggaucaucaugucacgagauaccacugugcacuugugacagauugauaacugaaa	X_dna:chromosome_chromosome:EquCab2:X:1:124114077:1_REF_:106949752..106949811:-
eca-novel-151	3.6	62 +/- 4%	36	36	0	0	-	gcccgcccgccgccgccgcc	ccauggcugcgccgccccugggcgc	gcccgcccgccgccgccgccgccgccccgugcgucccggccauggcugcgccgccccugggcgc	25_dna:chromosome_chromosome:EquCab2:25:1:39536964:1_REF_:36936223..36936287:-
eca-novel-152	3.6	62 +/- 4%	2	1	0	1	-	cuggaggacuaagaaggcugagu	cucggcugauacaauccu	cuggaggacuaagaaggcugagucugaugaagcaagacucggcugauacaauccu	5_dna:chromosome_chromosome:EquCab2:5:1:99680356:1_REF_:42224510..42224565:+
eca-novel-153	3.6	62 +/- 4%	101	101	0	0	-	uuucccccuuccuccccgcaga	ggcgggggggggggguacca	ggcgggggggggggguaccaaaaccugagauuucccccuuccuccccgcaga	24_dna:chromosome_chromosome:EquCab2:24:1:46749900:1_REF_:11539374..11539426:-
eca-novel-154	3.6	62 +/- 4%	2	1	0	1	-	ucccaccucccuuggacuucaca	ugaguccaagguugguggcugg	ugaguccaagguugguggcugguaggcuguggccuugccccuucccaccucccuuggacuucaca	16_dna:chromosome_chromosome:EquCab2:16:1:87365405:1_REF_:37489759..37489824:-
eca-novel-155	3.6	62 +/- 4%	36	34	0	2	-	uguuccugcugaacugagcca	gauaucagcucaguaggcaccg	uguuccugcugaacugagccaguguguaaaaugagaacugauaucagcucaguaggcaccg	23_dna:chromosome_chromosome:EquCab2:23:1:55726280:1_REF_:2317180..2317241:+
eca-novel-156	3.6	62 +/- 4%	25	25	0	0	-	ugugggcucgugcgucagcu	cugucucacgggcucgcugu	cugucucacgggcucgcugucucacaacugugggcucgugcgucagcu	5_dna:chromosome_chromosome:EquCab2:5:1:99680356:1_REF_:3822703..3822751:-
eca-miR-128	3.6	62 +/- 4%	63588	63588	0	0	eca-miR-128_MIMAT0013076_Equus_caballus_miR-128	ucacagugaaccggucucu	gggccgaugcacuguacgaga	gggccgaugcacuguacgagagugaguagcaggucucacagugaaccggucucu	16_dna:chromosome_chromosome:EquCab2:16:1:87365405:1_REF_:49087176..49087230:-
eca-let-7c	3.6	62 +/- 4%	26101	26101	0	0	eca-let-7c_MIMAT0013181_Equus_caballus_let-7c	ugagguaguagguuguauggu	uguacaaccuucuagcuuucc	ugagguaguagguuguaugguuuagaguuacacccugggaguuaacuguacaaccuucuagcuuucc	26_dna:chromosome_chromosome:EquCab2:26:1:41866177:1_REF_:15509724..15509791:+
eca-miR-1842	3.6	62 +/- 4%	5081	5081	0	0	eca-miR-1842_MIMAT0013055_Equus_caballus_miR-1842	uggcucugugaggucggcu	ggggcagcacaagggcagc	ggggcagcacaagggcagccggcgccugugagguugguggugcugacguuggcucugugaggucggcu	13_dna:chromosome_chromosome:EquCab2:13:1:42578167:1_REF_:40597819..40597887:+
eca-miR-1842	3.6	62 +/- 4%	5081	5081	0	0	eca-miR-1842_MIMAT0013055_Equus_caballus_miR-1842	uggcucugugaggucggcu	ggggcagcacaagggcagc	ggggcagcacaagggcagccggcgccugugagguugguggugcugacguuggcucugugaggucggcu	Un1286_dna:chromosome_chromosome:EquCab2:Un1286:1:7581:1_REF_:1751..1819:+
eca-miR-24	3.6	62 +/- 4%	432	394	0	38	eca-miR-24_MIMAT0012987_Equus_caballus_miR-24	uggcucaguucagcaggaac	gugccuacugagcugaaacacagu	gugccuacugagcugaaacacaguugguuugugcagacuggcucaguucagcaggaac	7_dna:chromosome_chromosome:EquCab2:7:1:98542428:1_REF_:44930167..44930225:+
eca-miR-146a	3.6	62 +/- 4%	335	335	0	0	eca-miR-146a_MIMAT0013065_Equus_caballus_miR-146a	ugagaacugaauuccauggguu	ccugugaaguucaguucuucag	ugagaacugaauuccauggguugugucagcgucagaccugugaaguucaguucuucag	14_dna:chromosome_chromosome:EquCab2:14:1:93904894:1_REF_:19243272..19243330:-
eca-miR-500	3.6	62 +/- 4%	262	251	0	11	eca-miR-500_MIMAT0013223_Equus_caballus_miR-500	aaugcaccugggcaaggauuc	uaauccuugcuaccugggugaga	uaauccuugcuaccugggugagaguguugucugaaugcaaugcaccugggcaaggauuc	X_dna:chromosome_chromosome:EquCab2:X:1:124114077:1_REF_:40073295..40073354:+
eca-miR-491	3.6	62 +/- 4%	30	14	0	16	eca-miR-491-5p_MIMAT0013116_Equus_caballus_miR-491-5p	cuuaugcaagauucccuucu	uggggaacccuuccaugaggagu	uggggaacccuuccaugaggaguagaacacuccuuaugcaagauucccuucu	23_dna:chromosome_chromosome:EquCab2:23:1:55726280:1_REF_:39789370..39789422:+
eca-miR-211	3.6	62 +/- 4%	27	27	0	0	eca-miR-211_MIMAT0012901_Equus_caballus_miR-211	uucccuuugucauccuuugccu	gcagggacugcaaaggggugc	uucccuuugucauccuuugccuagggcucugaguggggcagggacugcaaaggggugc	1_dna:chromosome_chromosome:EquCab2:1:1:185838109:1_REF_:108264792..108264850:-
eca-miR-8997	3.6	62 +/- 4%	2	1	0	1	eca-miR-8997_MIMAT0034536_Equus_caballus_miR-8997	ucuggcugccuuggucugccgucu	uugcggacaagggaagcccca	ucuggcugccuuggucugccgucugcuaagcucucagagugauugcggacaagggaagcccca	7_dna:chromosome_chromosome:EquCab2:7:1:98542428:1_REF_:44761748..44761811:+
eca-novel-157	3.5	62 +/- 4%	24	24	0	0	-	cggccagugaugaggacu	ucccacucguguucgag	cggccagugaugaggacuucucccacucguguucgag	10_dna:chromosome_chromosome:EquCab2:10:1:83980604:1_REF_:19316943..19316980:+
eca-novel-158	3.5	62 +/- 4%	3932	3932	0	0	-	uccuguccugagcugcccca	ggaagcugcaugcaggggu	ggaagcugcaugcaggggugcucccuccuguccugagcugcccca	13_dna:chromosome_chromosome:EquCab2:13:1:42578167:1_REF_:11806413..11806458:-
eca-novel-159	3.5	62 +/- 4%	51	51	0	0	-	caccaggcuguugggagccu	gcuuugaggaugccuggugcc	caccaggcuguugggagccuuggagaaucggcccuucacugcuuugaggaugccuggugcc	8_dna:chromosome_chromosome:EquCab2:8:1:94057673:1_REF_:19279944..19280005:-
eca-novel-160	3.5	62 +/- 4%	303	303	0	0	-	cuggccugagcugccccg	guggcuccagucguccccagga	cuggccugagcugccccggaccccugacccuacggggcugguggcuccagucguccccagga	12_dna:chromosome_chromosome:EquCab2:12:1:33091231:1_REF_:9881932..9881994:+
eca-novel-161	3.5	62 +/- 4%	23	23	0	0	-	ugaccgugcucgccugccugca	caggugacgacuacggcagg	ugaccgugcucgccugccugcagguguacccccccagcucaggugacgacuacggcagg	7_dna:chromosome_chromosome:EquCab2:7:1:98542428:1_REF_:582519..582578:-
eca-novel-162	3.5	62 +/- 4%	15	15	0	0	-	ugagcccucuucuugccccagg	uugcugcagggggccagc	ugagcccucuucuugccccaggaugaaccagcagcugcaaaccaaggccauggcacugcugacagccuugcugcagggggccagc	3_dna:chromosome_chromosome:EquCab2:3:1:119479920:1_REF_:17668264..17668349:+
eca-novel-163	3.5	62 +/- 4%	36	36	0	0	-	uccagggcuggaaggagcu	ccucagauccuaggcc	uccagggcuggaaggagcucagcccacagaugugggucagagccucagauccuaggcc	29_dna:chromosome_chromosome:EquCab2:29:1:33672925:1_REF_:23185954..23186012:+
eca-novel-164	3.5	62 +/- 4%	13	12	0	1	-	agggguguagaggggcugugc	ugcuguccccucuccgcccac	agggguguagaggggcugugcuggguguugcuucacugcuguccccucuccgcccac	3_dna:chromosome_chromosome:EquCab2:3:1:119479920:1_REF_:118231308..118231365:-
eca-novel-165	3.5	62 +/- 4%	12	12	0	0	-	agggguguagaggggcugugc	ccagcuucucacaugcaugu	ccagcuucucacaugcauguuuaacucuuccucugaguagcacagggguguagaggggcugugc	3_dna:chromosome_chromosome:EquCab2:3:1:119479920:1_REF_:118231344..118231408:-
eca-novel-166	3.5	62 +/- 4%	303	303	0	0	-	cuggccugagcugccccg	uugcgcuuugcuccugga	uugcgcuuugcuccuggaguccaggcugugccacccagcccugccuccuggccugagcugccccg	12_dna:chromosome_chromosome:EquCab2:12:1:33091231:1_REF_:9881885..9881950:+
eca-novel-167	3.5	62 +/- 4%	47	47	0	0	-	cacgcucaugcacacaccua	uauguguguaugugcgugcg	cacgcucaugcacacaccuaagauacaagcaggcaaaguguuuagauugugugucuauguguguaugugcgugcg	14_dna:chromosome_chromosome:EquCab2:14:1:93904894:1_REF_:75542009..75542084:+
eca-novel-168	3.5	62 +/- 4%	21	21	0	0	-	uaaccucugaucccuuccucc	aggggcugggacagaggggaga	aggggcugggacagaggggagaggcguuuucuauuaugaaguucucuuacgucugaccucuaaccucugaucccuuccucc	13_dna:chromosome_chromosome:EquCab2:13:1:42578167:1_REF_:18411310..18411391:+
eca-novel-169	3.5	62 +/- 4%	11	11	0	0	-	caggggagacccugaggacc	uccucagccucucccuucuguu	uccucagccucucccuucuguuacgcuuugggacggggcaggggagacccugaggacc	2_dna:chromosome_chromosome:EquCab2:2:1:120857687:1_REF_:62252343..62252401:+
eca-novel-170	3.5	62 +/- 4%	30	30	0	0	-	cccuguagugagcugccc	ggcucccggggcc	ggcucccggggccgaggagggguugggggguccaccagcuguuugugucccucccuguagugagcugccc	22_dna:chromosome_chromosome:EquCab2:22:1:49946797:1_REF_:48853732..48853802:+
eca-novel-171	3.5	62 +/- 4%	8	7	0	1	-	agcuggaccaagaccuggugc	cacugggccucugucgagu	agcuggaccaagaccuggugccgcugcuaccucuggaagcacugggccucugucgagu	2_dna:chromosome_chromosome:EquCab2:2:1:120857687:1_REF_:100960823..100960881:+
eca-novel-172	3.5	62 +/- 4%	12	12	0	0	-	cuugggacuggagggacu	ugaccucccgugucccagggu	ugaccucccgugucccaggguugucacgcugcagggcacugugaacccccuugggacuggagggacu	3_dna:chromosome_chromosome:EquCab2:3:1:119479920:1_REF_:116474939..116475006:-
eca-novel-173	3.5	62 +/- 4%	40	40	0	0	-	ccugcccugggccugauggac	ccaccaugcccugggcuccca	ccaccaugcccugggcucccagucuccccacggcccugcccugggccugauggac	11_dna:chromosome_chromosome:EquCab2:11:1:61308211:1_REF_:19273508..19273563:+
eca-miR-19b	3.5	62 +/- 4%	12252	12252	0	0	eca-miR-19b_MIMAT0013087_Equus_caballus_miR-19b	ugugcaaauccaugcaaaacug	guuuugcagguuugcauuucagc	guuuugcagguuugcauuucagcguauauauguauauauggcugugcaaauccaugcaaaacug	X_dna:chromosome_chromosome:EquCab2:X:1:124114077:1_REF_:106692185..106692249:-
eca-miR-1842	3.5	62 +/- 4%	5163	5081	0	82	eca-miR-1842_MIMAT0013055_Equus_caballus_miR-1842	uggcucugugaggucggcu	agcaggccugucagggcguug	uggcucugugaggucggcucaaggugggucuggauauugagcaggccugucagggcguug	Un1286_dna:chromosome_chromosome:EquCab2:Un1286:1:7581:1_REF_:1800..1860:+
eca-miR-1842	3.5	62 +/- 4%	5163	5081	0	82	eca-miR-1842_MIMAT0013055_Equus_caballus_miR-1842	uggcucugugaggucggcu	agcaggccugucagggcguug	uggcucugugaggucggcucaaggugggucuggauauugagcaggccugucagggcguug	13_dna:chromosome_chromosome:EquCab2:13:1:42578167:1_REF_:40597868..40597928:+
eca-miR-194	3.5	62 +/- 4%	771	771	0	0	eca-miR-194_MIMAT0013050_Equus_caballus_miR-194	uguaacagcaacuccaugugga	caguggagaugcuguuacuuu	uguaacagcaacuccauguggacuggguaccaauuuccaguggagaugcuguuacuuu	30_dna:chromosome_chromosome:EquCab2:30:1:30062385:1_REF_:10337937..10337995:-
eca-miR-54	3.5	62 +/- 4%	594	237	0	357	eca-miR-545_MIMAT0013239_Equus_caballus_miR-545	aucaacaaacauuuauugugugc	ucaguaaauguuuauuggauga	ucaguaaauguuuauuggaugaauaaaugaaugacucaucaacaaacauuuauugugugc	X_dna:chromosome_chromosome:EquCab2:X:1:124114077:1_REF_:55500433..55500493:-
eca-miR-660	3.5	62 +/- 4%	247	247	0	0	eca-miR-660_MIMAT0013241_Equus_caballus_miR-660	uacccauugcauaucggaguug	ccuccugugugcauggauuaca	uacccauugcauaucggaguugugaauucugaaagcaccuccugugugcauggauuaca	X_dna:chromosome_chromosome:EquCab2:X:1:124114077:1_REF_:40076544..40076603:+
eca-miR-130a	3.5	62 +/- 4%	151	151	0	0	eca-miR-130a_MIMAT0013047_Equus_caballus_miR-130a	cagugcaauguuaaaagggca	cucuuuucacauugugcuacu	cucuuuucacauugugcuacugucugcaccuaccacuagcagugcaauguuaaaagggca	12_dna:chromosome_chromosome:EquCab2:12:1:33091231:1_REF_:17657892..17657952:+
eca-miR-127	3.5	62 +/- 4%	130	130	0	0	eca-miR-127_MIMAT0013126_Equus_caballus_miR-127	ucggauccgucugagcuuggcu	cugaagcucagagggcucugauu	cugaagcucagagggcucugauucagaaagaucaucggauccgucugagcuuggcu	24_dna:chromosome_chromosome:EquCab2:24:1:46749900:1_REF_:42747012..42747068:+
eca-miR-1468	3.5	62 +/- 4%	86	86	0	0	eca-miR-1468_MIMAT0013197_Equus_caballus_miR-1468	cuccguuugccuguuuugcuga	agcaaaauaagcaaauggaaaa	cuccguuugccuguuuugcugauguucuuuugauucauucucagcaaaauaagcaaauggaaaa	X_dna:chromosome_chromosome:EquCab2:X:1:124114077:1_REF_:46452208..46452272:-
eca-novel-174	3.4	62 +/- 4%	418	418	0	0	-	uuaucagaaucuccagggg	ucucuagagguuuuucuaagu	ucucuagagguuuuucuaagugugggcuucuuucuaucuuuaucagaaucuccagggg	14_dna:chromosome_chromosome:EquCab2:14:1:93904894:1_REF_:27652657..27652715:+
eca-novel-175	3.4	62 +/- 4%	30	30	0	0	-	cccuguagugagcugccc	gcagggucacggaggagag	cccuguagugagcugcccucauggcugccuggagcuggcagggucacggaggagag	22_dna:chromosome_chromosome:EquCab2:22:1:49946797:1_REF_:48853784..48853840:+
eca-novel-176	3.4	62 +/- 4%	42	42	0	0	-	aacauucauuguugucggugggu	ccuuaggccacagugaaggucac	ccuuaggccacagugaaggucacaaucaacauucauuguugucggugggu	Un0116_dna:chromosome_chromosome:EquCab2:Un0116:1:99428:1_REF_:12018..12068:+
eca-novel-177	3.4	62 +/- 4%	21	21	0	0	-	cucggggcccgacuccagcc	cugaagcugguccucagagug	cugaagcugguccucagagugggcgggagcgaagucacggagcucuccgcgggcagcucggggcccgacuccagcc	3_dna:chromosome_chromosome:EquCab2:3:1:119479920:1_REF_:3267532..3267608:-
eca-novel-178	3.4	62 +/- 4%	118	118	0	0	-	cauaaaguaggaaacacu	ugcuuucuacuuuauggg	cauaaaguaggaaacacuacacccuccagugcuguuaguagugcuuucuacuuuauggg	11_dna:chromosome_chromosome:EquCab2:11:1:61308211:1_REF_:32583176..32583235:+
eca-novel-179	3.4	62 +/- 4%	11	11	0	0	-	ucacucuguccuuccuugaccaga	gggucugagggaggagggagcuguuc	gggucugagggaggagggagcuguucaugccuuuucgugaucacucuguccuuccuugaccaga	10_dna:chromosome_chromosome:EquCab2:10:1:83980604:1_REF_:13434482..13434546:-
eca-novel-180	3.4	62 +/- 4%	13	13	0	0	-	uucaccaccuucuccauccu	gaggaaaaggggaucaaga	uucaccaccuucuccauccuggggagaggaggaaaaggggaucaaga	6_dna:chromosome_chromosome:EquCab2:6:1:84719076:1_REF_:73694540..73694587:-
eca-novel-181	3.4	62 +/- 4%	285	285	0	0	-	gaaccguuaccauuacua	guaaugguaacgguuuccuc	gaaccguuaccauuacuaaacacaguaaugguaacgguuuccuc	11_dna:chromosome_chromosome:EquCab2:11:1:61308211:1_REF_:42750423..42750467:+
eca-novel-182	3.4	62 +/- 4%	13	13	0	0	-	ucugccuguccccucugccccca	guccacagaggccggagccagaac	ucugccuguccccucugcccccaggaugaauacgacgacaucgugguccacagaggccggagccagaac	10_dna:chromosome_chromosome:EquCab2:10:1:83980604:1_REF_:9883785..9883854:+
eca-miR-10	3.4	62 +/- 4%	63780	63769	0	11	eca-miR-103_MIMAT0013105_Equus_caballus_miR-103	agcagcauuguacagggcu	agcuucuuuacagugcugccuugu	agcuucuuuacagugcugccuuguagcauucaggucaagcagcauuguacagggcu	22_dna:chromosome_chromosome:EquCab2:22:1:49946797:1_REF_:19043297..19043353:-
eca-miR-107a	3.4	62 +/- 4%	63771	63769	0	2	eca-miR-107a_MIMAT0013061_Equus_caballus_miR-107a	agcagcauuguacagggcu	ggcuucuuuacagugcug	ggcuucuuuacagugcugccuuguugcggauggaucaagcagcauuguacagggcu	14_dna:chromosome_chromosome:EquCab2:14:1:93904894:1_REF_:12370479..12370535:+
eca-miR-30d	3.4	62 +/- 4%	22335	22335	0	0	eca-miR-30d_MIMAT0013006_Equus_caballus_miR-30d	uguaaacauccccgacugga	cagucagauguuugcugc	uguaaacauccccgacuggaagcugugagacauggcuaagcuuucagucagauguuugcugc	9_dna:chromosome_chromosome:EquCab2:9:1:83561422:1_REF_:75212699..75212761:-
eca-miR-19b	3.4	62 +/- 4%	12240	12240	0	0	eca-miR-19b_MIMAT0013087_Equus_caballus_miR-19b	ugugcaaauccaugcaaaacug	guuuugcagguuugcauccagc	guuuugcagguuugcauccagcugugugauguucugcugugcaaauccaugcaaaacug	17_dna:chromosome_chromosome:EquCab2:17:1:80757907:1_REF_:61793005..61793064:+
eca-miR-361	3.4	62 +/- 4%	5721	3935	0	1786	eca-miR-361-5p_MIMAT0013208_Equus_caballus_miR-361-5p	uuaucagaaucuccaggggua	ucccccaggcgugauucugauu	uuaucagaaucuccagggguacugauaauuuuaaaaagucccccaggcgugauucugauu	X_dna:chromosome_chromosome:EquCab2:X:1:124114077:1_REF_:65084151..65084211:-
eca-miR-29a	3.4	62 +/- 4%	2390	2384	0	6	eca-miR-29a_MIMAT0012940_Equus_caballus_miR-29a	uagcaccaucugaaaucggu	acugauuucuuuugguguucaga	acugauuucuuuugguguucagagucaauauaauuuucuagcaccaucugaaaucggu	4_dna:chromosome_chromosome:EquCab2:4:1:108569075:1_REF_:85326730..85326788:-
eca-miR-23a	3.4	62 +/- 4%	1628	1628	0	0	eca-miR-23a_MIMAT0012986_Equus_caballus_miR-23a	aucacauugccagggauu	uuccuggggaugggauuu	uuccuggggaugggauuugcugcuugucacaaaucacauugccagggauu	7_dna:chromosome_chromosome:EquCab2:7:1:98542428:1_REF_:44929828..44929878:+
eca-let-7e	3.4	62 +/- 4%	508	508	0	0	eca-let-7e_MIMAT0013007_Equus_caballus_let-7e	ugagguaggagguuguauagu	ugucuguccaccugccgcgcc	ugucuguccaccugccgcgccccccgggcugagguaggagguuguauagu	10_dna:chromosome_chromosome:EquCab2:10:1:83980604:1_REF_:21371044..21371094:+
eca-miR-454	3.4	62 +/- 4%	508	449	0	59	eca-miR-454_MIMAT0013042_Equus_caballus_miR-454	uagugcaauauugcuuauagggu	acccuaucgauauugucucugc	acccuaucgauauugucucugcuguguaaaucgcucugaguagugcaauauugcuuauagggu	11_dna:chromosome_chromosome:EquCab2:11:1:61308211:1_REF_:33283294..33283357:-
eca-miR-190b	3.4	62 +/- 4%	161	161	0	0	eca-miR-190b_MIMAT0012958_Equus_caballus_miR-190b	ugauauguuugauauuggguug	acuaaaugucaaacauauucuu	ugauauguuugauauuggguuguuuaauuagaaaccaacuaaaugucaaacauauucuu	5_dna:chromosome_chromosome:EquCab2:5:1:99680356:1_REF_:43502628..43502687:+
eca-miR-29b	3.4	62 +/- 4%	158	158	0	0	eca-miR-29b_MIMAT0012941_Equus_caballus_miR-29b	cuagcaccauuugaaaucagu	ugguuucauauggugguuuagau	ugguuucauauggugguuuagauuuaaauagugauugucuagcaccauuugaaaucagu	4_dna:chromosome_chromosome:EquCab2:4:1:108569075:1_REF_:85327117..85327176:-
eca-novel-183	3.3	62 +/- 4%	142	142	0	0	-	uugcacuuguuccggccuguuu	gcugccugaagggucugcaccagc	uugcacuuguuccggccuguuuccccacgaggccucucaguugagugaggaggcugccugaagggucugcaccagc	14_dna:chromosome_chromosome:EquCab2:14:1:93904894:1_REF_:78189967..78190043:+
eca-novel-184	3.3	62 +/- 4%	18	18	0	0	-	ucugccucuuguuuccuuccagc	uggaagggaagagggaagagg	uggaagggaagagggaagaggcucugccccugaccucugccucuuguuuccuuccagc	10_dna:chromosome_chromosome:EquCab2:10:1:83980604:1_REF_:16030527..16030585:+
eca-novel-185	3.3	62 +/- 4%	35	35	0	0	-	gcccgcccgccgccgccgcc	cgcuccgcgccucacgcaaggcug	gcccgcccgccgccgccgccagcccggcguccuuacuucauugagcuggcgcuccgcgccucacgcaaggcug	7_dna:chromosome_chromosome:EquCab2:7:1:98542428:1_REF_:78658711..78658784:-
eca-novel-186	3.3	62 +/- 4%	11	11	0	0	-	uuucuuccccaaccccgccu	gcagggaugggggagccugga	gcagggaugggggagccuggaccucuuaucuccaaccucagggcucuuucuuccccaaccccgccu	25_dna:chromosome_chromosome:EquCab2:25:1:39536964:1_REF_:1149671..1149737:+
eca-let-7a	3.3	62 +/- 4%	124209	124209	0	0	eca-let-7a_MIMAT0012979_Equus_caballus_let-7a	ugagguaguagguuguauagu	uguacagccuccuagcuuucc	ugagguaguagguuguauaguuuagaauuacaucaagggagauaacuguacagccuccuagcuuucc	7_dna:chromosome_chromosome:EquCab2:7:1:98542428:1_REF_:29543908..29543975:-
eca-miR-128	3.3	62 +/- 4%	65297	65153	0	144	eca-miR-128_MIMAT0013076_Equus_caballus_miR-128	ucacagugaaccggucucu	cggggccguagcacugucuga	cggggccguagcacugucugagagguuuacauuucucacagugaaccggucucu	18_dna:chromosome_chromosome:EquCab2:18:1:82527541:1_REF_:19492357..19492411:+
eca-miR-1307	3.3	62 +/- 4%	6168	3133	0	3035	eca-miR-1307_MIMAT0034589_Equus_caballus_miR-1307	ucgaccggaccucgaccggcu	acucggcguggcgucggucg	ucgaccggaccucgaccggcucgucuauguugccaaucgacucggcguggcgucggucg	1_dna:chromosome_chromosome:EquCab2:1:1:185838109:1_REF_:26935120..26935179:+
eca-miR-36	3.3	62 +/- 4%	213	213	0	0	eca-miR-363_MIMAT0013212_Equus_caballus_miR-363	aauugcacgguauccaucugu	ggguggaucacgaugcaauuuu	ggguggaucacgaugcaauuuugauuaguauaauaggagaaaaauugcacgguauccaucugu	X_dna:chromosome_chromosome:EquCab2:X:1:124114077:1_REF_:106691887..106691950:-
eca-miR-34a	3.3	62 +/- 4%	47	47	0	0	eca-miR-34a_MIMAT0012917_Equus_caballus_miR-34a	uggcagugucuuagcugguugu	ggccagcugugcguguuucu	ggccagcugugcguguuucuuuggcagugucuuagcugguugu	2_dna:chromosome_chromosome:EquCab2:2:1:120857687:1_REF_:41934511..41934554:+
eca-miR-676	3.3	62 +/- 4%	24	24	0	0	eca-miR-676_MIMAT0034705_Equus_caballus_miR-676	ccguccuaagguuguugaguu	cucuucaaucucgggacucgca	cucuucaaucucgggacucgcagaauuaauggaaugccguccuaagguuguugaguu	X_dna:chromosome_chromosome:EquCab2:X:1:124114077:1_REF_:51938862..51938919:+
eca-miR-409	3.3	62 +/- 4%	16	16	0	0	eca-miR-409-5p_MIMAT0013151_Equus_caballus_miR-409-5p	gaauguugcucggugaaccccu	agguuacccgagcaacuuugc	agguuacccgagcaacuuugcaucuggacgacgaauguugcucggugaaccccu	24_dna:chromosome_chromosome:EquCab2:24:1:46749900:1_REF_:42935647..42935701:+
eca-novel-187	3.2	62 +/- 4%	41	41	0	0	-	ucggggauucagguggcuguu	cauuccaccugccuccccagaua	ucggggauucagguggcuguucccagggcgugaccauuccaccugccuccccagaua	12_dna:chromosome_chromosome:EquCab2:12:1:33091231:1_REF_:24559770..24559827:+
eca-novel-188	3.2	62 +/- 4%	3	1	1	1	-	ggggcuggccccguggccaag	ucugcugcagguggaccagugu	ggggcuggccccguggccaagugguuaaguucacgcgcucugcugcagguggaccagugu	X_dna:chromosome_chromosome:EquCab2:X:1:124114077:1_REF_:50481675..50481735:+
eca-novel-189	3.2	62 +/- 4%	14	14	0	0	-	uccuggagagagccucugacuga	agaagagcaucuucuccaguaacu	agaagagcaucuucuccaguaacuucaguuagaaaaguccuggagagagccucugacuga	9_dna:chromosome_chromosome:EquCab2:9:1:83561422:1_REF_:36075410..36075470:-
eca-novel-190	3.2	62 +/- 4%	11	11	0	0	-	cagcugguugaaggggacc	uuccauuuuaccagcucua	cagcugguugaaggggaccaaauccauugaagaggcgauuugguuccauuuuaccagcucua	8_dna:chromosome_chromosome:EquCab2:8:1:94057673:1_REF_:39915604..39915666:-
eca-novel-191	3.2	62 +/- 4%	12	10	0	2	-	cccggucccccaucguccccu	cggggugaugguggaucuuuggcc	cggggugaugguggaucuuuggccaaggcgcccgugugacccggucccccaucguccccu	Un1077_dna:chromosome_chromosome:EquCab2:Un1077:1:16911:1_REF_:8654..8714:-
eca-novel-192	3.2	62 +/- 4%	17	17	0	0	-	uccuguagugagcuggcc	ccguauacucaggagu	uccuguagugagcuggccuccauccguauacucaggagu	22_dna:chromosome_chromosome:EquCab2:22:1:49946797:1_REF_:40357331..40357370:-
eca-novel-193	3.2	62 +/- 4%	7	5	0	2	-	accgcaaggagcuguagccugg	uaggcugcaagcuccuugagggc	accgcaaggagcuguagccuggcugcaguugcuaggcugcaagcuccuugagggc	16_dna:chromosome_chromosome:EquCab2:16:1:87365405:1_REF_:75997548..75997603:-
eca-novel-194	3.2	62 +/- 4%	7	6	0	1	-	gccgacgcgccugggucaggacc	ccgggcucgggggcggcgcagc	gccgacgcgccugggucaggaccccgcaggacaggggccgggcucgggggcggcgcagc	15_dna:chromosome_chromosome:EquCab2:15:1:91571448:1_REF_:82467266..82467325:+
eca-novel-195	3.2	62 +/- 4%	20	20	0	0	-	uuucugacucucucacccccaga	ugggggugcuucuccugguccucguc	uuucugacucucucacccccagaccgccggcaguggugugccauuggggugcugcugggggugcuucuccugguccucguc	7_dna:chromosome_chromosome:EquCab2:7:1:98542428:1_REF_:45324314..45324395:+
eca-miR-92a	3.2	62 +/- 4%	709034	709034	0	0	eca-miR-92a_MIMAT0013089_Equus_caballus_miR-92a	uauugcacuugucccggccugu	ggguggggauuuguugcauuacu	ggguggggauuuguugcauuacuuguguuauauauaaaguauugcacuugucccggccugu	X_dna:chromosome_chromosome:EquCab2:X:1:124114077:1_REF_:106692047..106692108:-
eca-miR-421	3.2	62 +/- 4%	2134	2134	0	0	eca-miR-421_MIMAT0013216_Equus_caballus_miR-421	aucaacagacauuaauugggcgc	ccucauuaaauguuuguugaauga	ccucauuaaauguuuguugaaugaaaaaaugaaucaucaacagacauuaauugggcgc	X_dna:chromosome_chromosome:EquCab2:X:1:124114077:1_REF_:55435828..55435886:-
eca-miR-10b	3.2	62 +/- 4%	280	280	0	0	eca-miR-10b_MIMAT0013090_Equus_caballus_miR-10b	uacccuguagaaccgaauuugu	agauucgauucuaggggaaua	uacccuguagaaccgaauuugugugguauccacauagucacagauucgauucuaggggaaua	18_dna:chromosome_chromosome:EquCab2:18:1:82527541:1_REF_:54609742..54609804:+
eca-novel-196	3.1	62 +/- 4%	11	11	0	0	-	cagcugguugaaggggacc	uuccauuuuaccagcuuua	cagcugguugaaggggaccaaauccauugaacaguugauuugguuccauuuuaccagcuuua	22_dna:chromosome_chromosome:EquCab2:22:1:49946797:1_REF_:48444267..48444329:-
eca-novel-197	3.1	62 +/- 4%	2	1	0	1	-	cgcagggaauacaacucuaga	uagagccgcugugcccugcu	cgcagggaauacaacucuagaaacuaaagaaaggguucucuagagccgcugugcccugcu	7_dna:chromosome_chromosome:EquCab2:7:1:98542428:1_REF_:71640790..71640850:+
eca-novel-198	3.1	62 +/- 4%	54	54	0	0	-	cuggccucccauucugccu	gcagccugggcggcuuggc	cuggccucccauucugccucuccuuuaugcuaguugugguggaggcagccugggcggcuuggc	6_dna:chromosome_chromosome:EquCab2:6:1:84719076:1_REF_:70327583..70327646:-
eca-novel-199	3.1	62 +/- 4%	10	10	0	0	-	agaggccggucucccagagcu	gucugugggcccaggagcucucc	gucugugggcccaggagcucuccccucagaaaggcagggagaggccggucucccagagcu	25_dna:chromosome_chromosome:EquCab2:25:1:39536964:1_REF_:32214365..32214425:+
eca-novel-200	3.1	62 +/- 4%	10	7	0	3	-	cugcuccugacucuucccuca	agagggcagaggaagugagca	agagggcagaggaagugagcacaaggccccagcuuugggccugcuccugacucuucccuca	13_dna:chromosome_chromosome:EquCab2:13:1:42578167:1_REF_:8612123..8612184:-
eca-novel-201	3.1	62 +/- 4%	12	12	0	0	-	cuugggacuggagggacu	acccucaugcccuuggg	cuugggacuggagggacuuuaggaucguugacccucaugcccuuggg	3_dna:chromosome_chromosome:EquCab2:3:1:119479920:1_REF_:116474910..116474957:-
eca-miR-29c	3.1	62 +/- 4%	2381	2368	0	13	eca-miR-29c_MIMAT0012964_Equus_caballus_miR-29c	uagcaccauuugaaaucggu	accgauuucuccugguguucaga	accgauuucuccugguguucagagucuguuuuugucuagcaccauuugaaaucggu	5_dna:chromosome_chromosome:EquCab2:5:1:99680356:1_REF_:30271731..30271787:+
eca-miR-23b	3.1	62 +/- 4%	1196	1196	0	0	eca-miR-23b_MIMAT0013113_Equus_caballus_miR-23b	aucacauugccagggauu	uuccuggcaugcugauuu	uuccuggcaugcugauuugugacuuaagauuaaaaucacauugccagggauu	23_dna:chromosome_chromosome:EquCab2:23:1:55726280:1_REF_:2317934..2317986:-
eca-miR-24	3.1	62 +/- 4%	399	394	0	5	eca-miR-24_MIMAT0012987_Equus_caballus_miR-24	uggcucaguucagcaggaac	gugccuacugagcugauauca	gugccuacugagcugauaucaguucucauuuuacacacuggcucaguucagcaggaac	23_dna:chromosome_chromosome:EquCab2:23:1:55726280:1_REF_:2317181..2317239:-
eca-miR-146a	3.1	62 +/- 4%	335	335	0	0	eca-miR-146a_MIMAT0013065_Equus_caballus_miR-146a	ugagaacugaauuccauggguu	ccuguguguauccucagc	ccuguguguauccucagcuuugagaacugaauuccauggguu	14_dna:chromosome_chromosome:EquCab2:14:1:93904894:1_REF_:19243308..19243350:-
eca-miR-125b	3.1	62 +/- 4%	33	33	0	0	eca-miR-125b-5p_MIMAT0012981_Equus_caballus_miR-125b-5p	ucccugagacccuaacuuguga	acggguuaggcucuugggagc	ucccugagacccuaacuugugauguuuaccguuuaaauccacggguuaggcucuugggagc	7_dna:chromosome_chromosome:EquCab2:7:1:98542428:1_REF_:29499977..29500038:-
eca-novel-202	3	62 +/- 4%	66	66	0	0	-	acagcauggcuugaugagcagu	ugcccaucuucuucuauuuuguau	ugcccaucuucuucuauuuuguaugugggaugccaccacagcauggcuugaugagcagu	31_dna:chromosome_chromosome:EquCab2:31:1:24984650:1_REF_:23351499..23351558:+
eca-novel-203	3	62 +/- 4%	9	9	0	0	-	gcuccuuuguucgcucugguccu	gaccaggugggcagggaggac	gcuccuuuguucgcucugguccucccugcagaggcaggaccaggugggcagggaggac	25_dna:chromosome_chromosome:EquCab2:25:1:39536964:1_REF_:37911257..37911315:+
eca-novel-204	3	62 +/- 4%	19	19	0	0	-	uaauuuugcuguuugacugucu	acagccaaaugggauaauuagg	acagccaaaugggauaauuaggucccaaaguggauuuuuuggccuaauuuugcuguuugacugucu	4_dna:chromosome_chromosome:EquCab2:4:1:108569075:1_REF_:77678830..77678896:+
eca-novel-205	3	62 +/- 4%	11	10	0	1	-	aaauuacagauugucuaagagg	ucuuaagcgagcuguaguu	aaauuacagauugucuaagaggaaaaaaaugacuauuauucucuuaagcgagcuguaguu	4_dna:chromosome_chromosome:EquCab2:4:1:108569075:1_REF_:92457748..92457808:-
eca-novel-206	3	62 +/- 4%	2636	2636	0	0	-	uccuguacugaguucccccg	acaugacucaguguggagg	acaugacucaguguggaggccgggucuccuccuguacugaguucccccg	10_dna:chromosome_chromosome:EquCab2:10:1:83980604:1_REF_:59094552..59094601:+
eca-novel-207	3	62 +/- 4%	2255	2255	0	0	-	uccuguagugagcugcccu	ggcgcuucuugcucucuc	ggcgcuucuugcucucucucaguuguucauucccucagaaggaagccagcuguccuguagugagcugcccu	20_dna:chromosome_chromosome:EquCab2:20:1:64166202:1_REF_:24043588..24043659:-
eca-miR-107b	3	62 +/- 4%	46370	46370	0	0	eca-miR-107b_MIMAT0012886_Equus_caballus_miR-107b	agcagcauuguacagggcu	cuucuuuacaguguugccuug	cuucuuuacaguguugccuuguggcauggaguucaagcagcauuguacagggcu	1_dna:chromosome_chromosome:EquCab2:1:1:185838109:1_REF_:38749378..38749432:+
eca-miR-27b	3	62 +/- 4%	36815	36815	0	0	eca-miR-27b_MIMAT0013114_Equus_caballus_miR-27b	uucacaguggcuaaguucug	ggacaguuaaguuggagaca	uucacaguggcuaaguucugcaccugaagagaaggugagauggggacaguuaaguuggagaca	23_dna:chromosome_chromosome:EquCab2:23:1:55726280:1_REF_:2317657..2317720:-
eca-miR-181b	3	62 +/- 4%	6797	6797	0	0	eca-miR-181b_MIMAT0013179_Equus_caballus_miR-181b	aacauucauugcugucgguggg	cacugaucaaugaaugcaaa	aacauucauugcugucgguggguuugagucugaaucaacucacugaucaaugaaugcaaa	25_dna:chromosome_chromosome:EquCab2:25:1:39536964:1_REF_:28673915..28673975:+
eca-novel-208	2.9	58 +/- 4%	232	232	0	0	-	ggcuguacugagaugccccga	gggguggugucagaaaaggccaa	ggcuguacugagaugccccgaaagcucagugggguggugucagaaaaggccaa	27_dna:chromosome_chromosome:EquCab2:27:1:39960074:1_REF_:11385501..11385554:+
eca-novel-209	2.9	58 +/- 4%	91	91	0	0	-	ugagguaguagauuguagg	ucucgcuauuacucgcg	ugagguaguagauuguagggauuuuggacaccacacaccuauaugugaagcccggucccucucgcuauuacucgcg	1_dna:chromosome_chromosome:EquCab2:1:1:185838109:1_REF_:179655306..179655382:-
eca-novel-210	2.9	58 +/- 4%	114	114	0	0	-	uccccggcaucuccaccc	guguugcugccgccucug	guguugcugccgccucugggccccuugcccccuccccggcaucuccaccc	11_dna:chromosome_chromosome:EquCab2:11:1:61308211:1_REF_:17733947..17733997:-
eca-novel-211	2.9	58 +/- 4%	10	10	0	0	-	ugaccuguggccugucccca	ggcauaggcagcuggccagg	ggcauaggcagcuggccaggggagcccccugcccugaccuguggccugucccca	14_dna:chromosome_chromosome:EquCab2:14:1:93904894:1_REF_:4725343..4725397:-
eca-novel-212	2.9	58 +/- 4%	9	9	0	0	-	uccaggcccagccaccuccu	gggguggcugggccggcag	gggguggcugggccggcagauucucccgccugcggggucuuacguucaaauccaggcccagccaccuccu	7_dna:chromosome_chromosome:EquCab2:7:1:98542428:1_REF_:49038585..49038655:+
eca-miR-101	2.9	58 +/- 4%	114908	114908	0	0	eca-miR-101_MIMAT0012951_Equus_caballus_miR-101	guacaguacugugauaacu	uuaucaugguaccgaugcug	uuaucaugguaccgaugcuguauaucugaaagguacaguacugugauaacu	23_dna:chromosome_chromosome:EquCab2:23:1:55726280:1_REF_:26335609..26335660:+
eca-miR-30c	2.9	58 +/- 4%	21243	21243	0	0	eca-miR-30c_MIMAT0012915_Equus_caballus_miR-30c	uguaaacauccuacacucucagcu	cugggagaaggcuguuuacucu	uguaaacauccuacacucucagcuguggaaagugagaaagcugggagaaggcuguuuacucu	20_dna:chromosome_chromosome:EquCab2:20:1:64166202:1_REF_:62697746..62697808:-
eca-miR-411	2.9	58 +/- 4%	27	27	0	0	eca-miR-411_MIMAT0013154_Equus_caballus_miR-411	auaguagaccguauagcguacg	uauguaacacgguccacuaacc	auaguagaccguauagcguacgcuuuaucugugacguauguaacacgguccacuaacc	24_dna:chromosome_chromosome:EquCab2:24:1:46749900:1_REF_:42895908..42895966:+
eca-novel-213	2.8	58 +/- 4%	10	10	0	0	-	uggacagucuccugccagccagu	cagcuggucuggggccuuccacc	cagcuggucuggggccuuccaccaacaagaccaggguggacagucuccugccagccagu	9_dna:chromosome_chromosome:EquCab2:9:1:83561422:1_REF_:3161228..3161287:-
eca-novel-214	2.8	58 +/- 4%	10	10	0	0	-	ucccccagaccccgagggc	cuuugucucugcugggggccg	ucccccagaccccgagggccgacccccguccgcgcggugcgcgucuggccuuugucucugcugggggccg	8_dna:chromosome_chromosome:EquCab2:8:1:94057673:1_REF_:90760551..90760621:+
eca-novel-215	2.8	58 +/- 4%	12	12	0	0	-	caacauccugcuccaagccucu	cagccugggguaaauguggg	caacauccugcuccaagccucuuauaucucccccaauggaaaaggugaagggggaaagucacagccugggguaaauguggg	2_dna:chromosome_chromosome:EquCab2:2:1:120857687:1_REF_:36159516..36159597:+
eca-novel-216	2.8	58 +/- 4%	26	26	0	0	-	cucugcugcgggcggccccgu	agggcuggccccguggccgaaug	agggcuggccccguggccgaaugguuaaguuugcgcacucugcugcgggcggccccgu	6_dna:chromosome_chromosome:EquCab2:6:1:84719076:1_REF_:10495713..10495771:+
eca-novel-217	2.8	58 +/- 4%	47	47	0	0	-	uggcucaguucagcaggauc	uuggccggggcugagucuca	uggcucaguucagcaggauccucugguucggggccucccacuggcugcagcugggcguuggccggggcugagucuca	8_dna:chromosome_chromosome:EquCab2:8:1:94057673:1_REF_:29416174..29416251:+
eca-novel-218	2.8	58 +/- 4%	31	31	0	0	-	uccugugcugagcagccc	ccuggccagcaugggccc	uccugugcugagcagcccgucccagcccuaugccuccauccuggccagcaugggccc	28_dna:chromosome_chromosome:EquCab2:28:1:46177339:1_REF_:44266439..44266496:-
eca-miR-181b	2.8	58 +/- 4%	6784	6782	0	2	eca-miR-181b_MIMAT0013179_Equus_caballus_miR-181b	aacauucauugcugucgguggg	cucacuggacaaugaaugca	aacauucauugcugucgguggguugaacugugcggacaagcucacuggacaaugaaugca	30_dna:chromosome_chromosome:EquCab2:30:1:30062385:1_REF_:26398762..26398822:-
eca-miR-29c	2.8	58 +/- 4%	2381	2368	0	13	eca-miR-29c_MIMAT0012964_Equus_caballus_miR-29c	uagcaccauuugaaaucggu	accgauuucuccugguguucaga	accgauuucuccugguguucagagucuguuuuugucuagcaccauuugaaaucggu	5_dna:chromosome_chromosome:EquCab2:5:1:99680356:1_REF_:30369023..30369079:+
eca-miR-8977	2.8	58 +/- 4%	8	6	0	2	eca-miR-8977_MIMAT0034514_Equus_caballus_miR-8977	ugaggcgaggguaugacucu	agccauacuccagucuuacuga	agccauacuccagucuuacugauuuacagaguauagcagugaggcgaggguaugacucu	6_dna:chromosome_chromosome:EquCab2:6:1:84719076:1_REF_:39985051..39985110:-
eca-novel-219	2.7	58 +/- 4%	699	699	0	0	-	uccuggacugagcugccca	gggcugagucugguuca	uccuggacugagcugcccacugcuggggcugagucugguuca	16_dna:chromosome_chromosome:EquCab2:16:1:87365405:1_REF_:43621310..43621352:-
eca-novel-220	2.7	58 +/- 4%	550	550	0	0	-	uaaagugcugaccuugca	cgaggucacuaccauauuauc	cgaggucacuaccauauuaucagggaggauaaagugcugaccuugca	7_dna:chromosome_chromosome:EquCab2:7:1:98542428:1_REF_:54317283..54317330:-
eca-novel-221	2.7	58 +/- 4%	9	9	0	0	-	ccucuggcucgccggccgga	cggccggggagcccagcgga	cggccggggagcccagcggagcuugcagcugcccccucuggcucgccggccgga	2_dna:chromosome_chromosome:EquCab2:2:1:120857687:1_REF_:12933904..12933958:+
eca-novel-222	2.6	58 +/- 4%	14	14	0	0	-	gucuggauguaaguuugccauu	ugggaaauuuacaaccaguuucca	ugggaaauuuacaaccaguuuccauuuuguaauauuuauggucuggauguaaguuugccauu	18_dna:chromosome_chromosome:EquCab2:18:1:82527541:1_REF_:48568009..48568071:-
eca-novel-223	2.6	58 +/- 4%	49084	49084	0	0	-	uaccgcacuguggguacuugcu	uagggcacgcacagcgucccugg	uaccgcacuguggguacuugcugcuccaguagggcacgcacagcgucccugg	13_dna:chromosome_chromosome:EquCab2:13:1:42578167:1_REF_:8034659..8034711:-
eca-novel-224	2.6	58 +/- 4%	395	395	0	0	-	ugaggggcagagagagaggcu	cacuaauuuccucaauucagc	ugaggggcagagagagaggcugaauaacuaauaacuaauucuagaaucagcacuaauuuccucaauucagc	27_dna:chromosome_chromosome:EquCab2:27:1:39960074:1_REF_:23223383..23223454:+
eca-novel-225	2.6	58 +/- 4%	11	11	0	0	-	ucacucuguccuuccuugaccaga	ugggugacagaggguccuagugaag	ucacucuguccuuccuugaccagauugaaaacugggugacagaggguccuagugaag	10_dna:chromosome_chromosome:EquCab2:10:1:83980604:1_REF_:13434449..13434506:-
eca-novel-226	2.6	58 +/- 4%	9	6	0	3	-	ugaaauacaaaggacaaagu	cuuugucugauguauuucuga	ugaaauacaaaggacaaaguggaaaauaaaauucauacacuuugucugauguauuucuga	16_dna:chromosome_chromosome:EquCab2:16:1:87365405:1_REF_:82545230..82545290:+
eca-miR-106a	2.6	58 +/- 4%	4878	4878	0	0	eca-miR-106a_MIMAT0013194_Equus_caballus_miR-106a	caaagugcuuacagugcaggu	cugcaaugcaagcacuucuua	caaagugcuuacagugcagguagcuuucugagaucuacugcaaugcaagcacuucuua	X_dna:chromosome_chromosome:EquCab2:X:1:124114077:1_REF_:106692711..106692769:-
eca-miR-361	2.6	58 +/- 4%	1659	1372	0	287	eca-miR-3613_MIMAT0034742_Equus_caballus_miR-3613	uguuguacuuuuuuuuuugu	acaaaaaaaaaagcccaacccu	uguuguacuuuuuuuuuuguucguugcauuuuuaggaacaaaaaaaaaagcccaacccu	17_dna:chromosome_chromosome:EquCab2:17:1:80757907:1_REF_:21185026..21185085:+
eca-miR-450b	2.6	58 +/- 4%	22	22	0	0	eca-miR-450b-5p_MIMAT0013220_Equus_caballus_miR-450b-5p	uuuugcaauauguuccugaau	uugggaacauuuugcauccau	uuuugcaauauguuccugaauauguaauauaaguguauugggaacauuuugcauccau	X_dna:chromosome_chromosome:EquCab2:X:1:124114077:1_REF_:106948664..106948722:-
eca-novel-227	2.5	58 +/- 4%	50	50	0	0	-	uagacugaagcuccuugagg	agaacagugcuugagcuaug	uagacugaagcuccuugagggcagggguuugccaguuugcugcuguuucccagugcccagaacagugcuugagcuaug	9_dna:chromosome_chromosome:EquCab2:9:1:83561422:1_REF_:82604877..82604955:-
eca-novel-228	2.5	58 +/- 4%	9	9	0	0	-	cggagcagagccuggugcucg	ggcacacugcccugcuccacc	cggagcagagccuggugcucgcuggggccuggucgugggcacacugcccugcuccacc	12_dna:chromosome_chromosome:EquCab2:12:1:33091231:1_REF_:21872201..21872259:-
eca-miR-301a	2.5	58 +/- 4%	1270	1267	0	3	eca-miR-301a_MIMAT0013032_Equus_caballus_miR-301a	cagugcaauaguauugucaaagc	gcucugacuuuauugcacu	gcucugacuuuauugcacuacuguacuuuacagcuagcagugcaauaguauugucaaagc	11_dna:chromosome_chromosome:EquCab2:11:1:61308211:1_REF_:33292438..33292498:-
eca-miR-378	2.5	58 +/- 4%	1127	1127	0	0	eca-miR-378_MIMAT0013068_Equus_caballus_miR-378	acuggacuuggagucagaaggc	cuuucucauucucaaagguaa	cuuucucauucucaaagguaaugagcagcaacuugauauaguagaaagauuacuggacuuggagucagaaggc	28_dna:chromosome_chromosome:EquCab2:28:1:46177339:1_REF_:21892792..21892865:+
eca-novel-229	2.4	58 +/- 4%	43	43	0	0	-	cccccgggacuccucgggcc	cacugaguaauugggacau	cccccgggacuccucgggccccgcagcauacagaaccaggcgcacugaguaauugggacau	5_dna:chromosome_chromosome:EquCab2:5:1:99680356:1_REF_:98054425..98054486:-
eca-novel-230	2.4	58 +/- 4%	12	12	0	0	-	cuugggacuggagggacu	ucccccccaauucccguaag	cuugggacuggagggacucgugagccggagcccagaaauacagggguggcuaagacaccgcgucccccccaauucccguaag	11_dna:chromosome_chromosome:EquCab2:11:1:61308211:1_REF_:25165794..25165876:-
eca-novel-231	2.4	58 +/- 4%	9	9	0	0	-	auggagauccugcccccgcgcug	aagcgggagcugcucuuccugg	auggagauccugcccccgcgcugcauucagaucgccaagcgggagcugcucuuccugg	25_dna:chromosome_chromosome:EquCab2:25:1:39536964:1_REF_:37309010..37309068:+
eca-novel-232	2.4	58 +/- 4%	8	8	0	0	-	uaaggagacaucacucucagggu	ccugagagugucuccuuaaa	uaaggagacaucacucucagggucgaccagcacuugcacgacccugagagugucuccuuaaa	1_dna:chromosome_chromosome:EquCab2:1:1:185838109:1_REF_:121946736..121946798:-
eca-novel-233	2.4	58 +/- 4%	5	4	0	1	-	ucccuuucauugaaguuuugga	ccaaaacuucaauguaagggau	ccaaaacuucaauguaagggaugauauuauaaugcaaccaucccuuucauugaaguuuugga	10_dna:chromosome_chromosome:EquCab2:10:1:83980604:1_REF_:76561055..76561117:+
eca-novel-234	2.4	58 +/- 4%	15	15	0	0	-	acagagcuccaccaugacagga	uugucauggagguacgugguguuu	acagagcuccaccaugacaggaaccuauucuggccaguuugucauggagguacgugguguuu	6_dna:chromosome_chromosome:EquCab2:6:1:84719076:1_REF_:68417591..68417653:-
eca-novel-235	2.3	58 +/- 4%	32	31	0	1	-	gacucauuauucugugggacc	aggaccaagaauaaugaucu	gacucauuauucugugggaccuuuguauuuggagaaggaccaagaauaaugaucu	11_dna:chromosome_chromosome:EquCab2:11:1:61308211:1_REF_:58017511..58017566:-
eca-novel-236	2.3	58 +/- 4%	11	11	0	0	-	aggggcugacccaauggca	aaguucgggcacuucccuuugg	aggggcugacccaauggcauaguggugaaguucgggcacuucccuuugg	17_dna:chromosome_chromosome:EquCab2:17:1:80757907:1_REF_:39242027..39242076:-
eca-novel-237	2.3	58 +/- 4%	9	9	0	0	-	ucugagcugcccagggccc	gcccugggcagccuccccga	gcccugggcagccuccccgagcucugagcugcccagggccc	13_dna:chromosome_chromosome:EquCab2:13:1:42578167:1_REF_:42490679..42490720:-
eca-novel-238	2.3	58 +/- 4%	13	13	0	0	-	uccugugcucagcugccc	gcagcaaagccucugcaggaca	uccugugcucagcugccccagcuccccacugccucugacuuaaccgaguccucagccuggcagcaaagccucugcaggaca	7_dna:chromosome_chromosome:EquCab2:7:1:98542428:1_REF_:97441658..97441739:-
eca-novel-239	2.3	58 +/- 4%	10	10	0	0	-	cuggccuuggagucagaaggcc	acuucagauccagcuaccgag	acuucagauccagcuaccgagcaguugcuuggcauacaggacagugugcuuugcuaggaagagcucuggccuuggagucagaaggcc	3_dna:chromosome_chromosome:EquCab2:3:1:119479920:1_REF_:75760924..75761011:+
eca-novel-240	2.3	58 +/- 4%	158	158	0	0	-	ucccuguccuccagcagcucu	ugugcugguuccaacagcaugauc	ucccuguccuccagcagcucugagcacgccaccaugcugugcugguuccaacagcaugauc	11_dna:chromosome_chromosome:EquCab2:11:1:61308211:1_REF_:40046601..40046662:-
eca-novel-241	2.3	58 +/- 4%	11	11	0	0	-	cagcugguugaaggggacc	uccuccagccgggccga	uccuccagccgggccgacggugcgaucaaugcacagcuacagcugguugaaggggacc	22_dna:chromosome_chromosome:EquCab2:22:1:49946797:1_REF_:48444310..48444368:-
eca-miR-98	2.3	58 +/- 4%	6441	6441	0	0	eca-miR-98_MIMAT0013247_Equus_caballus_miR-98	ugagguaguaaguuguauugu	uggaggauucugcucaug	uggaggauucugcucaugccagggugagguaguaaguuguauugu	X_dna:chromosome_chromosome:EquCab2:X:1:124114077:1_REF_:44776530..44776575:+
eca-novel-242	2.2	58 +/- 4%	36	36	0	0	-	gugugcggaaaugcuucugcu	uggaaacacuucugcacaaac	uggaaacacuucugcacaaacuagauuauggguaccagugugcggaaaugcuucugcu	1_dna:chromosome_chromosome:EquCab2:1:1:185838109:1_REF_:144018923..144018981:-
eca-novel-243	2.2	58 +/- 4%	228	228	0	0	-	gccuguacugagcccccg	gggaauaagacaggugg	gccuguacugagcccccgcccugugccagacacaguucuagaacugaggacuaaguggggaauaagacaggugg	2_dna:chromosome_chromosome:EquCab2:2:1:120857687:1_REF_:6297754..6297828:-
eca-novel-244	2.2	58 +/- 4%	55	55	0	0	-	acgcggggcggcggaggggcg	cacuuaaccacuacaccacgggc	acgcggggcggcggaggggcggagcaugcgcacuuaaccacuacaccacgggc	7_dna:chromosome_chromosome:EquCab2:7:1:98542428:1_REF_:5576249..5576302:+
eca-novel-245	2.2	58 +/- 4%	1634	1634	0	0	-	uugugguuggcugaaucccugga	uaguggaaauacagucgacccuccagau	uaguggaaauacagucgacccuccagauccauguacguucuuaugauuugugguuggcugaaucccugga	5_dna:chromosome_chromosome:EquCab2:5:1:99680356:1_REF_:4519154..4519224:+
eca-novel-246	2.1	58 +/- 4%	5	3	0	2	-	ugcuucccugggcaguucugagc	ccagaacuggccuugagagcauc	ccagaacuggccuugagagcaucugccuuuuuaggugaaaagggaugcuucccugggcaguucugagc	16_dna:chromosome_chromosome:EquCab2:16:1:87365405:1_REF_:40101842..40101910:+
eca-novel-247	2.1	58 +/- 4%	44	44	0	0	-	cggggccggggguggggu	gugagccaggccauggc	cggggccggggguggggugagggaugugagccaggccauggc	1_dna:chromosome_chromosome:EquCab2:1:1:185838109:1_REF_:104311854..104311896:-
eca-novel-248	2	58 +/- 4%	8	8	0	0	-	ugagcagacugagggccaggcc	ccccugcccucagcugcccaccagc	ccccugcccucagcugcccaccagcccgucuguccagcugagcagacugagggccaggcc	9_dna:chromosome_chromosome:EquCab2:9:1:83561422:1_REF_:79131859..79131919:-
eca-novel-249	1.9	58 +/- 4%	36	36	0	0	-	uuucuuccucguacuugacuga	ccucuggagagggagcagag	uuucuuccucguacuugacugagcugguugaagccauguauaaggaaucagcaguuaccucuggagagggagcagag	X_dna:chromosome_chromosome:EquCab2:X:1:124114077:1_REF_:54060474..54060551:-
eca-novel-250	1.9	58 +/- 4%	82	80	0	2	-	agcagggucgggccugguu	uaccacccugaacgugcccga	uaccacccugaacgugcccgaucucaucugaucucagaagguaagcagggucgggccugguu	28_dna:chromosome_chromosome:EquCab2:28:1:46177339:1_REF_:3702731..3702793:+
eca-novel-251	1.9	58 +/- 4%	116	116	0	0	-	aucccacuccugacacca	gugguaguguagggacag	gugguaguguagggacagguagcuuuuggccaguggcccuugggcccauuucuuaucccacuccugacacca	1_dna:chromosome_chromosome:EquCab2:1:1:185838109:1_REF_:162010942..162011014:-
eca-miR-652	1.9	58 +/- 4%	3708	3708	0	0	eca-miR-652_MIMAT0013240_Equus_caballus_miR-652	aauggcgccacuaggguug	gcccuggcauaauguaauguca	aauggcgccacuaggguugugcagugcacaaccuacacaacuguacucggcagcccuggcauaauguaauguca	X_dna:chromosome_chromosome:EquCab2:X:1:124114077:1_REF_:86921375..86921449:+
eca-novel-252	1.8	58 +/- 4%	8	8	0	0	-	ucucaccuguggccguuguucu	ggcuggggcacaggagcagca	ggcuggggcacaggagcagcagggcguguguggggccugucucaccuguggccguuguucu	13_dna:chromosome_chromosome:EquCab2:13:1:42578167:1_REF_:40184394..40184455:-
eca-novel-253	1.8	58 +/- 4%	8	8	0	0	-	caccagcuggcuuuccugggccg	ccccaggggaggcagcugcagcc	ccccaggggaggcagcugcagccuggccagcgcgucccgccaccagcuggcuuuccugggccg	3_dna:chromosome_chromosome:EquCab2:3:1:119479920:1_REF_:34437530..34437593:-
eca-novel-254	1.8	58 +/- 4%	8	8	0	0	-	accccaagaccuccuccuccc	gaggagacaggcccugggauca	gaggagacaggcccugggaucacuuguuuccaagcccuugaugaccccaagaccuccuccuccc	11_dna:chromosome_chromosome:EquCab2:11:1:61308211:1_REF_:42668218..42668282:-
eca-novel-255	1.8	58 +/- 4%	8	8	0	0	-	caccagcuggcuuuccugggccg	ucccggcagccagcuuagggagc	caccagcuggcuuuccugggccgucauuacgucccggcagccagcuuagggagc	3_dna:chromosome_chromosome:EquCab2:3:1:119479920:1_REF_:34437499..34437553:-
eca-novel-256	1.8	58 +/- 4%	9	8	0	1	-	gcucacacuguagucccgga	uccagggucuaugcugugacc	uccagggucuaugcugugaccacuguaaaaggagacuugcuugugcucacacuguagucccgga	3_dna:chromosome_chromosome:EquCab2:3:1:119479920:1_REF_:35560069..35560133:+
eca-novel-257	1.8	58 +/- 4%	10	10	0	0	-	ucuggcugcaggaccgggagc	uccuccagcagccagauc	ucuggcugcaggaccgggagcaccgccaggagccacaccuccuccuccuccagcagccagauc	13_dna:chromosome_chromosome:EquCab2:13:1:42578167:1_REF_:9071645..9071708:+
eca-miR-18b	1.8	58 +/- 4%	119	119	0	0	eca-miR-18b_MIMAT0013200_Equus_caballus_miR-18b	uaaggugcaucuagugca	cccuaaaugccccuucuggc	uaaggugcaucuagugcaguuagugaagcagcuuagaaucuacugcccuaaaugccccuucuggc	X_dna:chromosome_chromosome:EquCab2:X:1:124114077:1_REF_:106692544..106692609:-
eca-miR-450c	1.8	58 +/- 4%	9	9	0	0	eca-miR-450c_MIMAT0013222_Equus_caballus_miR-450c	uuuugcgauguguuccuaaua	uugggaacauuuugcauucau	uuuugcgauguguuccuaauacguaauauaaauguauugggaacauuuugcauucau	X_dna:chromosome_chromosome:EquCab2:X:1:124114077:1_REF_:106948967..106949024:-
eca-novel-258	1.7	58 +/- 4%	222	222	0	0	-	cgggccagcucaguacaggc	ucuacugcagauggcuuucg	ucuacugcagauggcuuucgugagauuacacaagugcugcuuaugaagaguuucacaccgggccagcucaguacaggc	28_dna:chromosome_chromosome:EquCab2:28:1:46177339:1_REF_:34717157..34717235:+
eca-novel-259	1.7	58 +/- 4%	2	1	0	1	-	aguaugccugggucuuggauaa	auucgagaaggaggcugc	auucgagaaggaggcugcugagaugggaaagggcuccuucaaguaugccugggucuuggauaa	19_dna:chromosome_chromosome:EquCab2:19:1:59975221:1_REF_:45278543..45278606:-
eca-novel-260	1.7	58 +/- 4%	9	9	0	0	-	cuggcccucucugcccuu	aagcagagcgugucaaac	aagcagagcgugucaaacuuaaccacuaggccacuggggcuggcccucucugcccuu	16_dna:chromosome_chromosome:EquCab2:16:1:87365405:1_REF_:1325835..1325892:-
eca-novel-261	1.7	58 +/- 4%	266	266	0	0	-	aaucccacuccugacacca	augugaguggcagaacauuauuca	aaucccacuccugacaccaacaugcaauuagucaaaauaggaugaugaugugaguggcagaacauuauuca	5_dna:chromosome_chromosome:EquCab2:5:1:99680356:1_REF_:90565632..90565703:-
eca-novel-262	1.6	58 +/- 4%	4	3	0	1	-	uccgagagcucugggggaga	cuucucucgcagcucuggaggc	cuucucucgcagcucuggaggccagagugcaaaggcuccgagagcucugggggaga	7_dna:chromosome_chromosome:EquCab2:7:1:98542428:1_REF_:44408533..44408589:-
eca-novel-263	1.6	58 +/- 4%	3	2	0	1	-	aguucugguagaaauggc	auuguugugcuagagucugggaggg	auuguugugcuagagucugggaggguacaaguuggucaugugcaaguucugguagaaauggc	12_dna:chromosome_chromosome:EquCab2:12:1:33091231:1_REF_:25590608..25590670:+
eca-novel-264	1.6	58 +/- 4%	117155	117155	0	0	-	uccugaacugagcugccccgg	gaggcagaggcgggagg	uccugaacugagcugccccgggugaggcgaggcagaggcgggagg	9_dna:chromosome_chromosome:EquCab2:9:1:83561422:1_REF_:69594105..69594150:+
eca-novel-265	1.6	58 +/- 4%	4	3	0	1	-	acgccccccugaccccccagc	cuggggaugaaggguggaggcgcgc	cuggggaugaaggguggaggcgcgcggggaggaccucacgccccccugaccccccagc	16_dna:chromosome_chromosome:EquCab2:16:1:87365405:1_REF_:155301..155359:-
eca-novel-266	1.5	58 +/- 4%	7	5	0	2	-	ugaccccuccugccccgcagu	ugugcaggcacuggagggcag	ugugcaggcacuggagggcaggggcacagaaagcugagugcugaccccugaccccuccugccccgcagu	28_dna:chromosome_chromosome:EquCab2:28:1:46177339:1_REF_:45929109..45929178:-
eca-novel-267	1.5	58 +/- 4%	71	71	0	0	-	ucugcugcgggcggcccagu	uggccccguggccaagu	uggccccguggccaagugguuaaguucaugugcucugcugcgggcggcccagu	8_dna:chromosome_chromosome:EquCab2:8:1:94057673:1_REF_:67166941..67166994:+
eca-novel-268	1.5	58 +/- 4%	11	5	5	1	-	gugcaugaugacaacuggcu	caugucacccuaucugacu	gugcaugaugacaacuggcucccucuacugaauugccuugaggaaacugccaugucacccuaucugacu	10_dna:chromosome_chromosome:EquCab2:10:1:83980604:1_REF_:78990877..78990946:+
eca-novel-269	1.4	58 +/- 4%	8	8	0	0	-	ugcaggaggaagagaaagaugau	cauuuucucuccuccugucuc	ugcaggaggaagagaaagaugaucgcucagacuagugcccauuuucucuccuccugucuc	11_dna:chromosome_chromosome:EquCab2:11:1:61308211:1_REF_:2672830..2672890:-
eca-novel-270	1.4	58 +/- 4%	7	7	0	0	-	ugugcaugugugcauguaggc	cuacaugcauguguguacaca	cuacaugcauguguguacacacguguguauguaugugugugcaugugugcauguaggc	1_dna:chromosome_chromosome:EquCab2:1:1:185838109:1_REF_:63909845..63909903:+
eca-novel-271	1.4	58 +/- 4%	7	7	0	0	-	acagccacccgcagcacug	caccugggcguggcugagg	acagccacccgcagcacugcccgcgauguggcuuggcaccugggcguggcugagg	9_dna:chromosome_chromosome:EquCab2:9:1:83561422:1_REF_:83053563..83053618:-
eca-miR-3548	1.4	58 +/- 4%	7	7	0	0	eca-miR-3548_MIMAT0034603_Equus_caballus_miR-3548	cagcacuguccgguaagaugcc	caucguuaccagacaguguuaga	caucguuaccagacaguguuagagucgagccgagaaauccagcacuguccgguaagaugcc	2_dna:chromosome_chromosome:EquCab2:2:1:120857687:1_REF_:48454419..48454480:+
eca-novel-272	1.3	58 +/- 4%	7	7	0	0	-	acagccacccgcagcacug	gugcugcgggaacgcaugg	gugcugcgggaacgcaugggcgugcacuguuuccugggucucacggccacagccacccgcagcacug	9_dna:chromosome_chromosome:EquCab2:9:1:83561422:1_REF_:83053599..83053666:-
eca-novel-273	1.3	58 +/- 4%	5	4	0	1	-	caggaauguguagagaacagagc	cuuugcucucaccauuccucu	caggaauguguagagaacagagccccauccuggugccgcuuugcucucaccauuccucu	4_dna:chromosome_chromosome:EquCab2:4:1:108569075:1_REF_:2979770..2979829:-
eca-novel-274	1.3	58 +/- 4%	7	7	0	0	-	ccugacucgcucucuuccccagg	cggggagggcagcuuggagggag	cggggagggcagcuuggagggagcgcccggcaguggcagcccugacucgcucucuuccccagg	8_dna:chromosome_chromosome:EquCab2:8:1:94057673:1_REF_:3220205..3220268:+
eca-novel-275	1.3	58 +/- 4%	38	38	0	0	-	ugucaccccauugaucgccagg	uggaugugagggugaucug	uggaugugagggugaucuggcugagacaucugucaccccauugaucgccagg	11_dna:chromosome_chromosome:EquCab2:11:1:61308211:1_REF_:15319921..15319973:+
eca-miR-582	1.3	58 +/- 4%	7	7	0	0	eca-miR-582-5p_MIMAT0013103_Equus_caballus_miR-582-5p	uaaccgguugaacaacugaac	acaguuguucaaccaguuacu	acaguuguucaaccaguuacuaaucuaacuaauuguaaccgguugaacaacugaac	21_dna:chromosome_chromosome:EquCab2:21:1:57723302:1_REF_:13258887..13258943:+
eca-novel-276	1.2	58 +/- 4%	7	7	0	0	-	cucagaccccuggccuggccug	gcccuggccaggugucuggauu	cucagaccccuggccuggccugaggagcgccagcccuggccaggugucuggauu	7_dna:chromosome_chromosome:EquCab2:7:1:98542428:1_REF_:45520033..45520087:-
eca-novel-277	1.2	58 +/- 4%	9	9	0	0	-	gaacacagggucuagcucacc	ugaguuagacucugugaaucaa	ugaguuagacucugugaaucaaacugaagaucacugaacacagggucuagcucacc	27_dna:chromosome_chromosome:EquCab2:27:1:39960074:1_REF_:39685351..39685407:+
eca-novel-278	1.2	58 +/- 4%	6	6	0	0	-	ucagggucuccuucuuccagg	cgggagagggcaggaccccuagg	cgggagagggcaggaccccuaggcugaguccugugccuggagugucagggucuccuucuuccagg	X_dna:chromosome_chromosome:EquCab2:X:1:124114077:1_REF_:118955790..118955855:+
eca-novel-279	1.2	58 +/- 4%	7	7	0	0	-	auugaacuggggcucgagugu	acuggggcucaaguguagucc	auugaacuggggcucgaguguaguccgugguuauuaagcuggauugaacuggggcucaaguguagucc	12_dna:chromosome_chromosome:EquCab2:12:1:33091231:1_REF_:31744923..31744991:+
eca-novel-280	1.2	58 +/- 4%	7	7	0	0	-	auugaacuggggcucgagugu	acuggggcucgaguguagucc	acuggggcucgaguguaguccgugguuauuaagcuggauugaacuggggcucgagugu	12_dna:chromosome_chromosome:EquCab2:12:1:33091231:1_REF_:31745012..31745070:+
eca-novel-281	1.2	58 +/- 4%	6	6	0	0	-	cacagggacuucuccgcugcug	gcugccggagggacccugcucg	gcugccggagggacccugcucgucuccgggggucgcacagggacuucuccgcugcug	26_dna:chromosome_chromosome:EquCab2:26:1:41866177:1_REF_:40036282..40036339:+
eca-novel-282	1.2	58 +/- 4%	4	3	0	1	-	auugaugaccgaaccaagguga	uaccgugguucagucauca	auugaugaccgaaccaaggugaauuguuaaagauuucuuuaccgugguucagucauca	15_dna:chromosome_chromosome:EquCab2:15:1:91571448:1_REF_:88792855..88792913:+
eca-let-7a	1.2	58 +/- 4%	124228	124228	0	0	eca-let-7a_MIMAT0012979_Equus_caballus_let-7a	ugagguaguagguuguauagu	cguucacccuugacguucucuuc	cguucacccuugacguucucuucacugugggaugagguaguagguuguauagu	23_dna:chromosome_chromosome:EquCab2:23:1:55726280:1_REF_:54151205..54151258:-
eca-miR-22	1.2	58 +/- 4%	4778	4778	0	0	eca-miR-223_MIMAT0013205_Equus_caballus_miR-223	ugucaguuugucaaauacc	uacaacagagugacuug	ugucaguuugucaaauaccccaagugcggcacaugccuaacagcuccaggccaggacaguugggauacaacagagugacuug	X_dna:chromosome_chromosome:EquCab2:X:1:124114077:1_REF_:48492655..48492737:+
eca-miR-1271b	1.2	58 +/- 4%	7	7	0	0	eca-miR-1271b_MIMAT0034530_Equus_caballus_miR-1271b	uuuggcacaugacaagcacuc	gcgcuuaaugugugccaggcc	uuuggcacaugacaagcacucaaaauagcacugaucaguuauugagcgcuuaaugugugccaggcc	7_dna:chromosome_chromosome:EquCab2:7:1:98542428:1_REF_:44819643..44819709:+
eca-novel-283	1.1	58 +/- 4%	65	65	0	0	-	cacuagauugugagcuccu	gagaacauuuucugaaaug	cacuagauugugagcuccuugagacagcuacuggguccauccuuacucucuggucccagcagaaggaaggagaacauuuucugaaaug	1_dna:chromosome_chromosome:EquCab2:1:1:185838109:1_REF_:6545574..6545662:+
eca-novel-284	1.1	58 +/- 4%	46	46	0	0	-	aucccaccgcugccacuc	gugagcugcggaaggggauuc	gugagcugcggaaggggauucggccuacuugcaugcacaaaaaucaaacugggaguugucaucuaguaaucccaccgcugccacuc	3_dna:chromosome_chromosome:EquCab2:3:1:119479920:1_REF_:38822110..38822196:+
eca-novel-285	1.1	58 +/- 4%	6	6	0	0	-	cgggcggggccggggggg	ccuucgcccgcgagccuggg	cgggcggggccgggggggaaggugcaguauccgcucccucuccuuccccuucgcccgcgagccuggg	1_dna:chromosome_chromosome:EquCab2:1:1:185838109:1_REF_:126894928..126894995:+
eca-novel-286	1.1	58 +/- 4%	2793	2793	0	0	-	gccuguacugagcuggcccg	agccaucugcaguagagcua	gccuguacugagcuggcccggugugaaacucuucauaagcagcacuuguguaaucucacgaaagccaucugcaguagagcua	28_dna:chromosome_chromosome:EquCab2:28:1:46177339:1_REF_:34717153..34717235:-
eca-novel-287	1.1	58 +/- 4%	6	6	0	0	-	ucagggucuccuucuuccagg	cgggagagggcggcacc	cgggagagggcggcaccucuaggcugaguccugugcccggagagucagggucuccuucuuccagg	Un1181_dna:chromosome_chromosome:EquCab2:Un1181:1:8068:1_REF_:7908..7973:-
eca-novel-288	1.1	58 +/- 4%	6	6	0	0	-	ucagggucuccuucuuccagg	cgggagagggcggcacc	cgggagagggcggcaccucuaggcugaguccugugcccggagagucagggucuccuucuuccagg	X_dna:chromosome_chromosome:EquCab2:X:1:124114077:1_REF_:118575988..118576053:+
eca-novel-289	1.1	58 +/- 4%	6	6	0	0	-	ugucccuuggccucuuaccagu	gaguagguggccauggggcagg	gaguagguggccauggggcagggggcggcugugcaugcugacuugucccuuggccucuuaccagu	28_dna:chromosome_chromosome:EquCab2:28:1:46177339:1_REF_:45915202..45915267:-
eca-novel-290	1.1	58 +/- 4%	8	8	0	0	-	accccaagaccuccuccuccc	gugguaaagaagggggaaagggaaaa	accccaagaccuccuccucccaagggccagggcugaagcaccaauaggaggcaccugagggugguaaagaagggggaaagggaaaa	11_dna:chromosome_chromosome:EquCab2:11:1:61308211:1_REF_:42668153..42668239:-
eca-novel-291	1.1	58 +/- 4%	6	6	0	0	-	ucagggucuccuucuuccagg	cgggagagggcggcacc	cgggagagggcggcaccucuaggcugaguccugugcccggagagucagggucuccuucuuccagg	X_dna:chromosome_chromosome:EquCab2:X:1:124114077:1_REF_:118793635..118793700:+
eca-novel-292	1.1	58 +/- 4%	7	4	3	0	-	aggugggcugcaggaggagggcaag	ugccacccuuacaggacucauggug	aggugggcugcaggaggagggcaagcaggaaagcugggcugggaucugccccucaggcuugugccacccuuacaggacucauggug	Un0160_dna:chromosome_chromosome:EquCab2:Un0160:1:65748:1_REF_:8391..8477:+
eca-miR-410	1.1	58 +/- 4%	7	7	0	0	eca-miR-410_MIMAT0013153_Equus_caballus_miR-410	aauauaacacagauggccugu	agguugucugugaugaguucg	agguugucugugaugaguucgcuuuauuaaugacgaauauaacacagauggccugu	24_dna:chromosome_chromosome:EquCab2:24:1:46749900:1_REF_:42936270..42936326:+
eca-miR-497	1.1	58 +/- 4%	6	6	0	0	eca-miR-497_MIMAT0013043_Equus_caballus_miR-497	cagcagcacacugugguuugu	aaaccacacugugguguuagagcgag	cagcagcacacugugguuuguacggcacuguggccacguccaaaccacacugugguguuagagcgag	11_dna:chromosome_chromosome:EquCab2:11:1:61308211:1_REF_:50049184..50049251:-
eca-novel-293	1	58 +/- 4%	22	22	0	0	-	acacggaaggaggagcucuugaga	ucaagagcuccuccuuccauguuu	acacggaaggaggagcucuugagaggagcugaagaaggacccucaagagcuccuccuuccauguuu	20_dna:chromosome_chromosome:EquCab2:20:1:64166202:1_REF_:49950675..49950741:+
eca-novel-294	1	58 +/- 4%	7	7	0	0	-	ugaccccuugacccucucccacc	cgggggagggcugggguuccu	cgggggagggcugggguuccugacaccucacauuucugaccccuugacccucucccacc	6_dna:chromosome_chromosome:EquCab2:6:1:84719076:1_REF_:34426893..34426952:-
eca-novel-295	1	58 +/- 4%	7	7	0	0	-	auugaacuggggcucgagugu	acuggggucuucaggggguuu	auugaacuggggcucgaguguaguccgugcuuauuaagcuggauugagcugggacuggggucuucaggggguuu	12_dna:chromosome_chromosome:EquCab2:12:1:33091231:1_REF_:31745049..31745123:+
eca-novel-296	1	58 +/- 4%	753	753	0	0	-	uccuguacugagcugucca	caagguucuagcuggaggagg	uccuguacugagcuguccacccaucagcacccaagguucuagcuggaggagg	2_dna:chromosome_chromosome:EquCab2:2:1:120857687:1_REF_:7241383..7241435:+
eca-novel-297	1	58 +/- 4%	7	7	0	0	-	aucgcugcccucccgugccc	gccaagaaggagcggaugagca	aucgcugcccucccgugccccagguacuacgcagcuguggaggccaagaaggagcggaugagca	20_dna:chromosome_chromosome:EquCab2:20:1:64166202:1_REF_:31682090..31682154:+
eca-novel-298	1	58 +/- 4%	47	47	0	0	-	uguuuccgggugccggcccccc	ggggcuggugcccggacacgcc	ggggcuggugcccggacacgccaggagucuacaggguguuuccgggugccggcccccc	11_dna:chromosome_chromosome:EquCab2:11:1:61308211:1_REF_:4194427..4194485:-
eca-novel-299	1	58 +/- 4%	7	7	0	0	-	cagcugccaguggaagaacu	uuagcccagagguaaugcugga	cagcugccaguggaagaacucaacagaauccaggaauaccuucagaacaguggguuagcccagagguaaugcugga	3_dna:chromosome_chromosome:EquCab2:3:1:119479920:1_REF_:117028897..117028973:-
eca-novel-300	1	58 +/- 4%	49	49	0	0	-	uacugagaacuugaggaaacu	uuuuguuuuguuuugcuuuguuuu	uuuuguuuuguuuugcuuuguuuuuccuuggggccuuaagacuuuggagacuacugagaacuugaggaaacu	4_dna:chromosome_chromosome:EquCab2:4:1:108569075:1_REF_:107143893..107143965:-
eca-novel-301	1	58 +/- 4%	7	7	0	0	-	ucccuguccucucggagc	acugugcugggcacuggggaug	acugugcugggcacuggggauguggcauugagggaggcuaaugccaucccuguccucucggagc	14_dna:chromosome_chromosome:EquCab2:14:1:93904894:1_REF_:34092878..34092942:-
eca-miR-136	0.9	54 +/- 3%	6	4	0	2	eca-miR-136_MIMAT0013128_Equus_caballus_miR-136	acuccauuuguuuugaugaug	caucaucgucucaaaugagucu	acuccauuuguuuugaugauggauucuuacgcuccaucaucgucucaaaugagucu	24_dna:chromosome_chromosome:EquCab2:24:1:46749900:1_REF_:42748688..42748744:+
eca-miR-450a	0.5	54 +/- 3%	7	7	0	0	eca-miR-450a_MIMAT0013219_Equus_caballus_miR-450a	uuuugcgauguguuccuaaua	uugggagcauuuugcaugcau	uuuugcgauguguuccuaauaugcaguauaaauauauugggagcauuuugcaugcau	X_dna:chromosome_chromosome:EquCab2:X:1:124114077:1_REF_:106948834..106948891:-
eca-miR-9180	0.4	54 +/- 3%	2175	2175	0	0	eca-miR-9180_MIMAT0034761_Equus_caballus_miR-9180	cuuggaccucugaugggagcc	ccccuuuaagagguccccagcc	ccccuuuaagagguccccagccugugccuggggagggcuuggaccucugaugggagcc	19_dna:chromosome_chromosome:EquCab2:19:1:59975221:1_REF_:33436556..33436614:+
eca-miR-20	0.4	54 +/- 3%	5	5	0	0	eca-miR-205_MIMAT0012962_Equus_caballus_miR-205	uccuucauuccaccggag	ucaguggagugaaguuca	uccuucauuccaccggagucugucucauacccaaccagauuucaguggagugaaguuca	5_dna:chromosome_chromosome:EquCab2:5:1:99680356:1_REF_:28811803..28811862:-
eca-miR-8917	0.3	54 +/- 3%	89	89	0	0	eca-miR-8917_MIMAT0034445_Equus_caballus_miR-8917	uugcccuucuuccucugacc	ucagcgguuggggggcaagu	ucagcgguuggggggcaagucuccaagagacuugcccuucuuccucugacc	20_dna:chromosome_chromosome:EquCab2:20:1:64166202:1_REF_:33720993..33721044:-
eca-miR-9160	0.3	54 +/- 3%	4	4	0	0	eca-miR-9160_MIMAT0034737_Equus_caballus_miR-9160	aacaggcucuuggaaaacuaga	caguuuuccaagagccuguuau	aacaggcucuuggaaaacuagaucaguuuuccaagagccuguuau	14_dna:chromosome_chromosome:EquCab2:14:1:93904894:1_REF_:47959226..47959271:-
eca-miR-8946	0.2	54 +/- 3%	281	273	0	8	eca-miR-8946_MIMAT0034475_Equus_caballus_miR-8946	ccacguuucaggaggcacug	cagcgccgcuugaagugugg	ccacguuucaggaggcacugcuggccccaagagcagcgccgcuugaagugugg	Un0002_dna:chromosome_chromosome:EquCab2:Un0002:1:1380527:1_REF_:180956..181009:-
eca-miR-908	0.2	54 +/- 3%	31	25	0	6	eca-miR-9085_MIMAT0034630_Equus_caballus_miR-9085	ugauaagcguucucauuaug	cuuaaugaaaaggcuuauca	ugauaagcguucucauuaugcuuucauuuacuacaggcuuaaugaaaaggcuuauca	10_dna:chromosome_chromosome:EquCab2:10:1:83980604:1_REF_:50687456..50687513:-
eca-miR-429	0.1	54 +/- 3%	5	5	0	0	eca-miR-429_MIMAT0012919_Equus_caballus_miR-429	uaauacugucugguaaugccg	ucuuaccagacacgguuaga	ucuuaccagacacgguuagaucugcguccuucugucuaauacugucugguaaugccg	2_dna:chromosome_chromosome:EquCab2:2:1:120857687:1_REF_:48453029..48453086:-
eca-miR-8914	0	54 +/- 3%	14	14	0	0	eca-miR-8914_MIMAT0034442_Equus_caballus_miR-8914	uuugagcuguguugguugucacg	ugaaccacaagcagcucaacaaa	uuugagcuguguugguugucacgguuccuguuucgugaaccacaagcagcucaacaaa	20_dna:chromosome_chromosome:EquCab2:20:1:64166202:1_REF_:15497729..15497787:-
eca-miR-138	0	54 +/- 3%	5	5	0	0	eca-miR-138_MIMAT0012925_Equus_caballus_miR-138	agcugguguugugaaucaggccg	gcuauuucacgacaccaggguu	agcugguguugugaaucaggccgacgagcagugcauccucuuacccggcuauuucacgacaccaggguu	3_dna:chromosome_chromosome:EquCab2:3:1:119479920:1_REF_:9201087..9201156:+
eca-miR-9162	0	54 +/- 3%	5	5	0	0	eca-miR-9162_MIMAT0034739_Equus_caballus_miR-9162	ccugcagaugacuggacu	uccaagcagcugcagaca	uccaagcagcugcagacagaaucguaaaggccucccugcagaugacuggacu	14_dna:chromosome_chromosome:EquCab2:14:1:93904894:1_REF_:34117790..34117842:-
eca-miR-432	0	54 +/- 3%	4	4	0	0	eca-miR-432_MIMAT0013157_Equus_caballus_miR-432	ucuuggaguaggucauugggug	cuggauggcuccuccaugucu	ucuuggaguaggucauuggguggauccuuuauuucccuaugugggccacuggauggcuccuccaugucu	24_dna:chromosome_chromosome:EquCab2:24:1:46749900:1_REF_:42748501..42748570:+
eca-miR-9048	-0.1	48 +/- 3%	4	4	0	0	eca-miR-9048_MIMAT0034592_Equus_caballus_miR-9048	caucugcaguuggcugagccca	ggauucaaccaaccgcggaucgu	ggauucaaccaaccgcggaucguguauguacugugguuaccaucugcaguuggcugagccca	1_dna:chromosome_chromosome:EquCab2:1:1:185838109:1_REF_:40605673..40605735:-
eca-miR-493b	-0.1	48 +/- 3%	4	4	0	0	eca-miR-493b_MIMAT0013163_Equus_caballus_miR-493b	uuguacaugguaggcuuuca	aaggucuuccgugugccagg	uuguacaugguaggcuuucauucauucguuugcacauucggugaaggucuuccgugugccagg	24_dna:chromosome_chromosome:EquCab2:24:1:46749900:1_REF_:42729586..42729649:+
eca-miR-48	-0.1	48 +/- 3%	3	3	0	0	eca-miR-483_MIMAT0034670_Equus_caballus_miR-483	ucacuccucuccucccgucu	acgggaggggaggagggcgu	acgggaggggaggagggcgugguuuuaugcagcuccucacuccucuccucccgucu	12_dna:chromosome_chromosome:EquCab2:12:1:33091231:1_REF_:30634805..30634861:-
eca-miR-248	-0.2	48 +/- 3%	7699	6171	0	1528	eca-miR-2483_MIMAT0034700_Equus_caballus_miR-2483	ucugucaaccauccagcuguu	aacaucuaguugguugagaga	ucugucaaccauccagcuguuuggggugaugcaaacaaacaucuaguugguugagaga	X_dna:chromosome_chromosome:EquCab2:X:1:124114077:1_REF_:99522592..99522650:-
eca-miR-8958	-0.2	48 +/- 3%	11	11	0	0	eca-miR-8958_MIMAT0034492_Equus_caballus_miR-8958	ggaugauugucccuuugcugcu	cucagaggguuaauuaucuua	ggaugauugucccuuugcugcuuccauggcugggugagcucagaggguuaauuaucuua	21_dna:chromosome_chromosome:EquCab2:21:1:57723302:1_REF_:11650825..11650884:-
eca-miR-918	-0.3	48 +/- 3%	10	10	0	0	eca-miR-9185_MIMAT0034766_Equus_caballus_miR-9185	uccgcggauugaaccagcca	guugguugaauccgcagaug	uccgcggauugaaccagccacguaguaugucuauaauacgugguugguugaauccgcagaug	18_dna:chromosome_chromosome:EquCab2:18:1:82527541:1_REF_:54705963..54706025:-
eca-miR-487b	-0.3	48 +/- 3%	4	4	0	0	eca-miR-487b_MIMAT0013162_Equus_caballus_miR-487b	aaucguacagggucauccacu	ugguuaucccuguccuguucg	ugguuaucccuguccuguucguuuuaauuacgucgaaucguacagggucauccacu	24_dna:chromosome_chromosome:EquCab2:24:1:46749900:1_REF_:42916534..42916590:+
eca-miR-193b	-0.4	48 +/- 3%	4	4	0	0	eca-miR-193b_MIMAT0013056_Equus_caballus_miR-193b	aacuggcccacaaagucccgcu	cgggguuuugagggcgagauga	cgggguuuugagggcgagaugaguuuauguuuuauccaacuggcccacaaagucccgcu	13_dna:chromosome_chromosome:EquCab2:13:1:42578167:1_REF_:30687483..30687542:-
eca-miR-133b	-0.6	48 +/- 3%	3	3	0	0	eca-miR-133b_MIMAT0013097_Equus_caballus_miR-133b	uugguccccuucaaccag	ggucaaacggaaccaagu	ggucaaacggaaccaaguccgucuuccugagagguuugguccccuucaaccag	20_dna:chromosome_chromosome:EquCab2:20:1:64166202:1_REF_:49824710..49824763:+
eca-miR-874	-0.6	48 +/- 3%	3	2	0	1	eca-miR-874_MIMAT0013069_Equus_caballus_miR-874	cugcccuggcccgagggaccg	cggccccacgcaccaggguaa	cggccccacgcaccaggguaagagagacucucgcuuccugcccuggcccgagggaccg	14_dna:chromosome_chromosome:EquCab2:14:1:93904894:1_REF_:38723804..38723862:+
eca-miR-497	-0.7	48 +/- 3%	6	6	0	0	eca-miR-497_MIMAT0013043_Equus_caballus_miR-497	cagcagcacacugugguuugu	ccaccccaguccugcuccc	ccaccccaguccugcucccgccccagcagcacacugugguuugu	11_dna:chromosome_chromosome:EquCab2:11:1:61308211:1_REF_:50049230..50049274:-
eca-miR-139	-0.7	48 +/- 3%	2	2	0	0	eca-miR-139-5p_MIMAT0012983_Equus_caballus_miR-139-5p	ucuacagugcacgugucuccag	ggagacgcggcccuguuggagu	ucuacagugcacgugucuccaguguggcuccgaggcuggagacgcggcccuguuggagu	7_dna:chromosome_chromosome:EquCab2:7:1:98542428:1_REF_:71082261..71082320:+
eca-miR-9179	-0.8	48 +/- 3%	70	70	0	0	eca-miR-9179_MIMAT0034759_Equus_caballus_miR-9179	gucauggguggacuuccugcu	caggaacugugucccuucaaugccu	gucauggguggacuuccugcuaaaguccugagcacagucagcaggaacugugucccuucaaugccu	19_dna:chromosome_chromosome:EquCab2:19:1:59975221:1_REF_:53789273..53789339:-
eca-miR-31	-0.8	48 +/- 3%	46	46	0	0	eca-miR-31_MIMAT0013115_Equus_caballus_miR-31	aggcaagaugcuggcauagcug	acugaagaggcaugauguugcucc	acugaagaggcaugauguugcuccuguaacuuggaacuggagaggaggcaagaugcuggcauagcug	23_dna:chromosome_chromosome:EquCab2:23:1:55726280:1_REF_:40415260..40415327:-
eca-miR-200c	-0.8	48 +/- 3%	2	2	0	0	eca-miR-200c_MIMAT0012974_Equus_caballus_miR-200c	uaauacugccggguaaug	uuacccagcaguguuugg	uuacccagcaguguuugggugcugguugggagucucuaauacugccggguaaug	6_dna:chromosome_chromosome:EquCab2:6:1:84719076:1_REF_:34423085..34423139:+
eca-miR-100	-0.9	48 +/- 3%	3	3	0	0	eca-miR-100_MIMAT0012980_Equus_caballus_miR-100	aacccguagauccgaacuug	agcuugugucuauagguaug	aacccguagauccgaacuuguggugauaguccacacaagcuugugucuauagguaug	7_dna:chromosome_chromosome:EquCab2:7:1:98542428:1_REF_:29549387..29549444:-
eca-miR-380	-1	48 +/- 3%	4	4	0	0	eca-miR-380_MIMAT0013148_Equus_caballus_miR-380	uauguaauaugguccacgucu	acgguugaccauagagcaugcg	acgguugaccauagagcaugcgcugucucuaggucguauguaauaugguccacgucu	24_dna:chromosome_chromosome:EquCab2:24:1:46749900:1_REF_:42897594..42897651:+
eca-miR-208b	-1	48 +/- 3%	3	3	0	0	eca-miR-208b_MIMAT0012900_Equus_caballus_miR-208b	auaagacgaacaaaagguuug	agcuuuuugcucgcguuaugu	agcuuuuugcucgcguuauguuucucauccgaauauaagacgaacaaaagguuug	1_dna:chromosome_chromosome:EquCab2:1:1:185838109:1_REF_:161511741..161511796:-
eca-miR-200a	-1	48 +/- 3%	2	2	0	0	eca-miR-200a_MIMAT0012909_Equus_caballus_miR-200a	uaacacugucugguaacgaugu	aucuuaccggacagugcugga	aucuuaccggacagugcuggauuucucggcucgacucuaacacugucugguaacgaugu	2_dna:chromosome_chromosome:EquCab2:2:1:120857687:1_REF_:48454418..48454477:-
eca-miR-214	-1	48 +/- 3%	1	1	0	0	eca-miR-214_MIMAT0012963_Equus_caballus_miR-214	uacagcaggcacagacaggcag	gccugucuacacuugcugugca	gccugucuacacuugcugugcagaacauccgcucaccuguacagcaggcacagacaggcag	5_dna:chromosome_chromosome:EquCab2:5:1:99680356:1_REF_:8098955..8099016:-
eca-miR-767	-1.1	13 +/- 2%	2	2	0	0	eca-miR-767-5p_MIMAT0013245_Equus_caballus_miR-767-5p	ugcaccaugguugucugagc	ucauacuccaugguuccug	ugcaccaugguugucugagcaugcagcaugcuugucugcucauacuccaugguuccug	X_dna:chromosome_chromosome:EquCab2:X:1:124114077:1_REF_:120988470..120988528:-
eca-miR-193a	-1.2	13 +/- 2%	1	1	0	0	eca-miR-193a-5p_MIMAT0013025_Equus_caballus_miR-193a-5p	aacuggccuacaaagucccagu	ugggucuuugcgggcgagauga	ugggucuuugcgggcgagaugagggugucaguucaacuggccuacaaagucccagu	11_dna:chromosome_chromosome:EquCab2:11:1:61308211:1_REF_:40807854..40807910:-
eca-miR-36	-1.3	13 +/- 2%	2	2	0	0	eca-miR-365_MIMAT0013038_Equus_caballus_miR-365	uaaugccccuaaaaauccuuau	gagggacuuucaggggcagcugu	gagggacuuucaggggcagcuguguuuucugacucagucauaaugccccuaaaaauccuuau	11_dna:chromosome_chromosome:EquCab2:11:1:61308211:1_REF_:40795086..40795148:-
eca-miR-9a	-1.3	13 +/- 2%	2	2	0	0	eca-miR-9a_MIMAT0012967_Equus_caballus_miR-9a	ucuuugguuaucuagcuguaug	uaaagcuagauaaccgaaagua	ucuuugguuaucuagcuguaugaguguauuggucuucauaaagcuagauaaccgaaagua	14_dna:chromosome_chromosome:EquCab2:14:1:93904894:1_REF_:78843155..78843215:+
eca-miR-9a	-1.3	13 +/- 2%	2	2	0	0	eca-miR-9a_MIMAT0012967_Equus_caballus_miR-9a	ucuuugguuaucuagcuguau	aaagcuagauaaccgaaagua	ucuuugguuaucuagcuguaugagugguguggagucuucauaaagcuagauaaccgaaagua	5_dna:chromosome_chromosome:EquCab2:5:1:99680356:1_REF_:41824847..41824909:+
eca-miR-149	-1.4	13 +/- 2%	1	1	0	0	eca-miR-149_MIMAT0012973_Equus_caballus_miR-149	ucuggcuccgugucuucacucc	agggagggacgggggcugugc	ucuggcuccgugucuucacucccguguguguccgaggagggagggagggacgggggcugugc	6_dna:chromosome_chromosome:EquCab2:6:1:84719076:1_REF_:25975943..25976005:+
eca-miR-134	-1.5	13 +/- 2%	2	2	0	0	eca-miR-134_MIMAT0013127_Equus_caballus_miR-134	ugugacugguugaccagagggg	ccugugggccaccuagucaccaa	ugugacugguugaccagaggggcaagcacucuguucacccugugggccaccuagucaccaa	24_dna:chromosome_chromosome:EquCab2:24:1:46749900:1_REF_:42925250..42925311:+
eca-miR-38	-1.5	13 +/- 2%	2	2	0	0	eca-miR-383_MIMAT0013185_Equus_caballus_miR-383	agaucagaaggugauuguggcu	ccacagcacugccuggucaga	agaucagaaggugauuguggcuuuggguggauauuaaucagccacagcacugccuggucaga	27_dna:chromosome_chromosome:EquCab2:27:1:39960074:1_REF_:18266589..18266651:-
eca-miR-876	-1.5	13 +/- 2%	1	1	0	0	eca-miR-876-5p_MIMAT0013121_Equus_caballus_miR-876-5p	uggugguuuacaaaguaauuc	auuucuuugugaaucaccaua	auuucuuugugaaucaccauaucugagcuaaugugguggugguuuacaaaguaauuc	23_dna:chromosome_chromosome:EquCab2:23:1:55726280:1_REF_:46400216..46400273:-
eca-miR-96	-1.5	13 +/- 2%	1	1	0	0	eca-miR-96_MIMAT0012950_Equus_caballus_miR-96	uuuggcacuagcacauuuuugcu	caaucaugugcagugccaauau	uuuggcacuagcacauuuuugcuugugucucuccgcucugagcaaucaugugcagugccaauau	4_dna:chromosome_chromosome:EquCab2:4:1:108569075:1_REF_:84471777..84471841:-
eca-miR-904	-1.5	13 +/- 2%	1	1	0	0	eca-miR-9043_MIMAT0034586_Equus_caballus_miR-9043	uuggaccucaguuccuggcaucc	uugccagggaccaaggccucug	uuggaccucaguuccuggcauccgguugcuggagaccaagguugccagggaccaaggccucug	1_dna:chromosome_chromosome:EquCab2:1:1:185838109:1_REF_:7328638..7328701:+
eca-miR-432	-1.6	13 +/- 2%	4	4	0	0	eca-miR-432_MIMAT0013157_Equus_caballus_miR-432	ucuuggaguaggucauuggg	cacuuccugaugugaaccaaugcg	cacuuccugaugugaaccaaugcgugacuccuccaggucuuggaguaggucauuggg	24_dna:chromosome_chromosome:EquCab2:24:1:46749900:1_REF_:42748464..42748521:+
eca-miR-36	-1.6	13 +/- 2%	2	2	0	0	eca-miR-365_MIMAT0013038_Equus_caballus_miR-365	uaaugccccuaaaaauccu	gacuuuugggggcagaugu	gacuuuugggggcagauguguuuccauuccacuaucauaaugccccuaaaaauccu	13_dna:chromosome_chromosome:EquCab2:13:1:42578167:1_REF_:30682642..30682698:-
eca-miR-431	-1.7	13 +/- 2%	1	1	0	0	eca-miR-431_MIMAT0013156_Equus_caballus_miR-431	ugucuugcaggccgucaugc	aggucgucuugcagggcuuc	ugucuugcaggccgucaugcaggccacacugacgguaacguugcaggucgucuugcagggcuuc	24_dna:chromosome_chromosome:EquCab2:24:1:46749900:1_REF_:42745031..42745095:+
eca-miR-9064	-1.7	13 +/- 2%	1	1	0	0	eca-miR-9064_MIMAT0034609_Equus_caballus_miR-9064	uugaagguccauuguccacugu	ugugggccugggcuuucuugu	uugaagguccauuguccacuguuugacuuaggggcugugggccugggcuuucuugu	2_dna:chromosome_chromosome:EquCab2:2:1:120857687:1_REF_:51290847..51290903:+
eca-miR-18	-1.8	13 +/- 2%	1	1	0	0	eca-miR-183_MIMAT0012938_Equus_caballus_miR-183	uauggcacugguagaauucacu	ugaauuaccgaagggccauaaa	uauggcacugguagaauucacugugaacagucucggucagugaauuaccgaagggccauaaa	4_dna:chromosome_chromosome:EquCab2:4:1:108569075:1_REF_:84472004..84472066:-
eca-miR-714	-1.8	13 +/- 2%	1	1	0	0	eca-miR-7143_MIMAT0034537_Equus_caballus_miR-7143	ucugcacuugaagcugagccug	agcucagcucugaagugcagggg	agcucagcucugaagugcaggggcuauuugcacuuccucugcacuugaagcugagccug	7_dna:chromosome_chromosome:EquCab2:7:1:98542428:1_REF_:6385392..6385451:+
eca-miR-3958	-1.8	13 +/- 2%	1	1	0	0	eca-miR-3958_MIMAT0034486_Equus_caballus_miR-3958	agauauugcacgguugaucucu	agguuguccgugauguauuugc	agguuguccgugauguauuugcuuuguuuguggcagauauugcacgguugaucucu	24_dna:chromosome_chromosome:EquCab2:24:1:46749900:1_REF_:42908077..42908133:+
eca-miR-48	-1.9	13 +/- 2%	1	1	0	0	eca-miR-485-5p_MIMAT0013159_Equus_caballus_miR-485-5p	gucauacacggcucuccucu	aggcuggccgugaugaauuc	aggcuggccgugaugaauucgauucaucaaagcgagucauacacggcucuccucu	24_dna:chromosome_chromosome:EquCab2:24:1:46749900:1_REF_:42925995..42926050:+
eca-miR-9a	-2.1	10 +/- 2%	2	2	0	0	eca-miR-9a_MIMAT0012967_Equus_caballus_miR-9a	ucuuugguuaucuagcuguaug	ggcagccaggaggcgggguug	ggcagccaggaggcgggguugguuguuaucuuugguuaucuagcuguaug	5_dna:chromosome_chromosome:EquCab2:5:1:99680356:1_REF_:41824819..41824869:+
eca-miR-714	-2.3	10 +/- 2%	1	1	0	0	eca-miR-7143_MIMAT0034537_Equus_caballus_miR-7143	ucugcacuugaagcugagccug	ggcuccuuagcugaaagaguacgaagg	ucugcacuugaagcugagccugaauggcuccuuagcugaaagaguacgaagg	7_dna:chromosome_chromosome:EquCab2:7:1:98542428:1_REF_:6385429..6385481:+
eca-miR-376c	-2.4	10 +/- 2%	1	1	0	0	eca-miR-376c_MIMAT0013145_Equus_caballus_miR-376c	aacauagaggaaauuccacg	uggauauuccuucuauguuua	uggauauuccuucuauguuuauguuguuuaugguuaaacauagaggaaauuccacg	24_dna:chromosome_chromosome:EquCab2:24:1:46749900:1_REF_:42911109..42911165:+
eca-miR-9	-2.4	10 +/- 2%	1	1	0	0	eca-miR-95_MIMAT0012931_Equus_caballus_miR-95	uucaacgggucuuuauugagca	cucaauaaauguuuguugaauu	cucaauaaauguuuguugaauugagaugcguuaaauucaacgggucuuuauugagca	3_dna:chromosome_chromosome:EquCab2:3:1:119479920:1_REF_:115690388..115690445:-
eca-let-7a	-2.6	10 +/- 2%	124209	124209	0	0	eca-let-7a_MIMAT0012979_Equus_caballus_let-7a	ugagguaguagguuguauagu	uaacuugcaauuucauugcuuaagaa	uaacuugcaauuucauugcuuaagaaaugguagcuuuccagccauugugacugcauguucccagguugagguaguagguuguauagu	7_dna:chromosome_chromosome:EquCab2:7:1:98542428:1_REF_:29543954..29544041:-
eca-miR-34c	-2.7	10 +/- 2%	1	1	0	0	eca-miR-34c_MIMAT0012992_Equus_caballus_miR-34c	aggcaguguaguuagcugauug	aucacuaaccacacggccagg	aggcaguguaguuagcugauugcuaauaauaccaaucacuaaccacacggccagg	7_dna:chromosome_chromosome:EquCab2:7:1:98542428:1_REF_:20101728..20101783:+
eca-miR-539	-2.8	10 +/- 2%	1	1	0	0	eca-miR-539_MIMAT0013167_Equus_caballus_miR-539	aucauacaaggacaauuucuu	gaaauuauccuugcuguguuc	gaaauuauccuugcuguguucgcuuuauuugugaugaaucauacaaggacaauuucuu	24_dna:chromosome_chromosome:EquCab2:24:1:46749900:1_REF_:42917375..42917433:+
eca-miR-376a	-3	10 +/- 2%	2	2	0	0	eca-miR-376a_MIMAT0013143_Equus_caballus_miR-376a	guagauucuccuucuaugagu	ucauagaggaaaauccacgu	guagauucuccuucuaugaguacaauauuuaugauuaaucauagaggaaaauccacgu	24_dna:chromosome_chromosome:EquCab2:24:1:46749900:1_REF_:42912239..42912297:+
eca-miR-656	-3.2	10 +/- 1%	1	1	0	0	eca-miR-656_MIMAT0013172_Equus_caballus_miR-656	aauauuauacagucaaccuc	gguugccugugagguguuca	gguugccugugagguguucacuuucuauacgaugaauauuauacagucaaccuc	24_dna:chromosome_chromosome:EquCab2:24:1:46749900:1_REF_:42937018..42937072:+
eca-miR-767	-3.9	10 +/- 1%	2	2	0	0	eca-miR-767-5p_MIMAT0013245_Equus_caballus_miR-767-5p	ugcaccaugguugucugagc	uccuucaucacauccacaugcuuu	uccuucaucacauccacaugcuuuuguauuauagguuuuugcucaugcaccaugguugucugagc	X_dna:chromosome_chromosome:EquCab2:X:1:124114077:1_REF_:120988508..120988573:-
eca-miR-8982	-4.1	9 +/- 1%	3	3	0	0	eca-miR-8982_MIMAT0034519_Equus_caballus_miR-8982	cacccgggguaggacuucagc	ugcgguccagcccugagugga	cacccgggguaggacuucagcacaggaggucgaggggcugcgguccagcccugagugga	7_dna:chromosome_chromosome:EquCab2:7:1:98542428:1_REF_:3149051..3149110:+
eca-miR-329b	-4.2	9 +/- 1%	4	4	0	0	eca-miR-329b_MIMAT0034487_Equus_caballus_miR-329b	aacgaaccugguuaaccucu	agguuuucuaggucucuguuuc	agguuuucuaggucucuguuucuuuagugagggugaaacgaaccugguuaaccucu	24_dna:chromosome_chromosome:EquCab2:24:1:46749900:1_REF_:42899690..42899746:+
eca-miR-909	-4.5	9 +/- 1%	2	2	0	0	eca-miR-9093_MIMAT0034638_Equus_caballus_miR-9093	cuguaguccauguccccaggcc	cgcuggagguggggacuacaccu	cuguaguccauguccccaggcccugggaguguccugcgcuggagguggggacuacaccu	10_dna:chromosome_chromosome:EquCab2:10:1:83980604:1_REF_:27647461..27647520:+
eca-miR-8908l	-4.7	9 +/- 1%	2	2	0	0	eca-miR-8908l_MIMAT0034712_Equus_caballus_miR-8908l	uagucggugccaucuggguaga	ugcccagaaugguuccgauuacg	ugcccagaaugguuccgauuacguagauaaaguguagucggugccaucuggguaga	X_dna:chromosome_chromosome:EquCab2:X:1:124114077:1_REF_:115871313..115871369:-
eca-miR-8908l	-4.7	9 +/- 1%	2	2	0	0	eca-miR-8908l_MIMAT0034712_Equus_caballus_miR-8908l	uagucggugccaucuggguaga	ugcccagaaugguuccgauuacg	ugcccagaaugguuccgauuacguagauuaaguguagucggugccaucuggguaga	X_dna:chromosome_chromosome:EquCab2:X:1:124114077:1_REF_:115855852..115855908:-
eca-miR-8976	-4.8	9 +/- 1%	2	2	0	0	eca-miR-8976_MIMAT0034513_Equus_caballus_miR-8976	ccgcugugggucucacuccacu	ugagugagcaggccgcggccaggc	ugagugagcaggccgcggccaggcuagggucacagcccgcugugggucucacuccacu	6_dna:chromosome_chromosome:EquCab2:6:1:84719076:1_REF_:9098562..9098620:+
eca-miR-1461	-4.8	9 +/- 1%	2	2	0	0	eca-miR-1461_MIMAT0013071_Equus_caballus_miR-1461	agaaucucuacggguaagugugu	auuugccugcagagauuuucc	agaaucucuacggguaagugugugauuucuuuagugacaucacauuugccugcagagauuuucc	15_dna:chromosome_chromosome:EquCab2:15:1:91571448:1_REF_:44358824..44358888:-
eca-miR-909	-5.2	5 +/- 1%	2	2	0	0	eca-miR-9093_MIMAT0034638_Equus_caballus_miR-9093	cuguaguccauguccccaggcc	ccgauggagggaagcagugggaggcc	ccgauggagggaagcagugggaggccccagaaagucggcguugccuaggaacaagaucuucugggagcuguaguccauguccccaggcc	10_dna:chromosome_chromosome:EquCab2:10:1:83980604:1_REF_:27647394..27647483:+
eca-miR-910	-5.3	5 +/- 1%	1	1	0	0	eca-miR-9105_MIMAT0034652_Equus_caballus_miR-9105	guuuuuguuucuuggccacugcg	ugguggucgugggagcggucugag	guuuuuguuucuuggccacugcggcguuucacugagcgguagaagcggugugguggucgugggagcggucugag	11_dna:chromosome_chromosome:EquCab2:11:1:61308211:1_REF_:6266869..6266943:+
eca-miR-9094	-5.3	5 +/- 1%	1	1	0	0	eca-miR-9094_MIMAT0034640_Equus_caballus_miR-9094	ucacccguguccuuucucugccu	gcagggugggcggguugagg	gcagggugggcggguugagggucugugggcuuggccucacccguguccuuucucugccu	10_dna:chromosome_chromosome:EquCab2:10:1:83980604:1_REF_:15397844..15397903:+
eca-miR-8979	-5.4	5 +/- 1%	1	1	0	0	eca-miR-8979_MIMAT0034516_Equus_caballus_miR-8979	gucggggucaggguggggg	cugggccuuggcugcug	cugggccuuggcugcuguggacauugggccagggucggggucaggguggggg	Un0019_dna:chromosome_chromosome:EquCab2:Un0019:1:829823:1_REF_:741069..741121:-
eca-miR-8908j	-5.5	5 +/- 1%	1	1	0	0	eca-miR-8908j_MIMAT0034711_Equus_caballus_miR-8908j	uacccggaagguacugaucac	cauuaguaccugucuggguaga	uacccggaagguacugaucaccuagccuaugugucauuaguaccugucuggguaga	X_dna:chromosome_chromosome:EquCab2:X:1:124114077:1_REF_:115867030..115867086:-
eca-miR-8908b	-5.6	5 +/- 1%	1	1	0	0	eca-miR-8908b_MIMAT0034697_Equus_caballus_miR-8908b	uacccggaagguacugaucac	aauuaguaccugucuggguaga	uacccggaagguacugaucacuuagccuacauguaauuaguaccugucuggguaga	X_dna:chromosome_chromosome:EquCab2:X:1:124114077:1_REF_:115862158..115862214:-
eca-miR-8908b	-5.6	5 +/- 1%	1	1	0	0	eca-miR-8908b_MIMAT0034697_Equus_caballus_miR-8908b	uacccggaagguacugaucac	aauuaguaccugucuggguaga	uacccggaagguacugaucacuuagccuacauguaauuaguaccugucuggguaga	X_dna:chromosome_chromosome:EquCab2:X:1:124114077:1_REF_:115870797..115870853:-
eca-miR-8908b	-5.6	5 +/- 1%	1	1	0	0	eca-miR-8908b_MIMAT0034697_Equus_caballus_miR-8908b	uacccggaagguacugaucac	aauuaguaccugucuggguaga	uacccggaagguacugaucacuuagccuacauguaauuaguaccugucuggguaga	X_dna:chromosome_chromosome:EquCab2:X:1:124114077:1_REF_:115855336..115855392:-
eca-miR-9a	-5.9	5 +/- 1%	2	2	0	0	eca-miR-9a_MIMAT0012967_Equus_caballus_miR-9a	ucuuugguuaucuagcuguaug	gggaccuggagucugaucaaaggaa	gggaccuggagucugaucaaaggaagacagaggcgcgugagggaagcgaguuguuaucuuugguuaucuagcuguaug	14_dna:chromosome_chromosome:EquCab2:14:1:93904894:1_REF_:78843099..78843177:+
eca-miR-450b	-9.7	5 +/- 1%	22	22	0	0	eca-miR-450b-5p_MIMAT0013220_Equus_caballus_miR-450b-5p	uuuugcaauauguuccugaau	aaaggaagguacaaaauu	aaaggaagguacaaaauuauuuuugcaauauguuccugaau	X_dna:chromosome_chromosome:EquCab2:X:1:124114077:1_REF_:106948701..106948742:-
eca-miR-15a	-13.7	0.05 +/- 0.01	24745	24745	0	0	eca-miR-15a_MIMAT0013083_Equus_caballus_miR-15a	uagcagcacauaaugguuugu	aggugcuaauguguguuuaaaaa	aggugcuaauguguguuuaaaaaaacaaaaccuuggaguaaaguagcagcacauaaugguuugu	17_dna:chromosome_chromosome:EquCab2:17:1:80757907:1_REF_:21138739..21138803:+
