# Supplementary material for: Circulating microRNA profiles of Hendra virus infection in horses
Source: Sci Rep. 2017 Aug 7;7:7431. doi: 10.1038/s41598-017-06939-w (PMC5547158; doi:10.1038/s41598-017-06939-w)
Supplement: Supplementary file 2 — Supplementary Table 2 [file 41598_2017_6939_MOESM2_ESM.csv]

	U1	U2	U3	HeV1	HeV2	HeV3
eca-miR-486-5p	8710014.5	6907621.5	5749399.75	4510081.17	5433349.5	6044663.08
eca-miR-451	144925.33	358120.33	1302058.67	835438.33	1970767.67	2014431.67
eca-miR-16	1473	32415.66	38090.66	221187.66	244163	247483
eca-miR-92a	11306.16	47731.16	60929.34	173607	226862.16	253791.16
eca-miR-25	12908.33	49277.33	95078.67	155165.33	154056	176722
eca-miR-191a	51851	87233	98228	105711	120170	152413
eca-miR-186	9647	54323	76668	120488	150757	173588
eca-miR-22	60371	33604	140473.5	71380.5	112474.5	128153
eca-miR-142-5p	42234	51285	111799	91731	110271.5	107079
eca-let-7f	1107.33	15308.83	12464.2	30064.75	169932.92	163616.58
eca-miR-93	6006	18730	32808	62328	58418	62549
eca-miR-423-5p	47630.5	24469	35163.67	30958.17	42342.5	34482.33
eca-miR-423-3p	18149.5	13099	32988.5	15890	27741	29255.5
eca-miR-30e	2641	7420.5	16787.5	22579.5	34650	39786
eca-let-7a	1577.16	6601.34	7446.9	10835	43439	50411.5
eca-miR-101	2289	8930	17910	21731	33662	33004
eca-miR-144	2197	4441	19725	7690	37984	31706
eca-miR-26a	560	9530	5512	16854	33539	36765
eca-let-7g	1577.5	6466.83	17818.28	17462.17	25891.75	32427.17
eca-miR-181a	12282	11452	20193.66	6200.66	20939.66	21199
eca-novel-1-5p	2032	6618	19372	6604	23430	26876
eca-miR-128	4660	5673	12098	12920	12914	16873
eca-novel-264-5p	9682.25	7950.25	12143.5	8752	11112.5	10285.75
eca-miR-103	3015.66	4062.16	8546.16	12707.34	8605.16	11389.66
eca-miR-107a	3015.66	4062.16	8546.16	12707.34	8605.16	11389.66
eca-novel-223-5p	3695.5	3256.5	9420.5	7247.5	10767.5	11197
eca-miR-21	92	1313	2329	8220	14770	17018
eca-let-7c	1076.42	3129	5204.28	7493.42	11517.33	13102.67
eca-miR-27b	762	3704	3895.5	6837.5	11140.5	10224
eca-miR-148a	1140	3321	6396.5	5964.5	7693	9431
eca-miR-1388	5326	4151	5924	4029	6399	6845
eca-let-7d	564	1798.33	4522.67	2635	8528.67	8786
eca-miR-486-3p	63.5	38.5	5869.5	9139.5	9329	1490.5
eca-miR-15a	179	1303	3106	11372.5	3373.5	5378
eca-miR-30d	554	2099.5	2237.5	5058.5	5655	6626
eca-miR-30c	217	948	2840	4280.66	4187	8741.34
eca-miR-106b	124.5	716.5	2253	4326.33	5633	6531.5
eca-miR-10a	1102.5	2963.5	1960	2130	5186	5654
eca-miR-107b	1075.33	1474.58	2543.08	4562.67	2680.08	3169.83
eca-miR-15b	229	582	1124	2010.5	4317.5	5081
eca-miR-19b	317	473	1586	2967.66	2606.66	4288.34
eca-miR-151-5p	988	1919	2470	1385	2829	2422.5
eca-miR-1249	1717	1701	3541	370	943	2902
eca-miR-192	1015	1371	2355	1418	1768.5	2732
eca-miR-142-3p	243	435	2077	735	3156.5	3885.5
eca-miR-197	576	1397	1248.5	869	1593.5	3138
eca-miR-150	342	720	1998	1398	1701	2520
eca-miR-33b	694	570	2658.5	906	1815	1743.5
eca-miR-1379	607	511	1925	1083	1931	2247
eca-novel-227-5p	297	1029	1167	1697	2200	1876
eca-miR-181b	836	608	1423.33	672.33	1892.33	1362
eca-miR-106a	117	340.5	1140	1060.34	1725	2364.5
eca-miR-17	117	340.5	1140	1060.34	1725	2364.5
eca-miR-98	12.25	299.33	441	1060.08	2109.92	2469.25
eca-miR-2483	272	673	1235	1210	1902	874
eca-miR-223	112	305	809	874	1656	1030
eca-miR-19a	27	128	329	1267.33	1032.33	1624.67
eca-miR-20a	9	135.5	376.5	852.33	1287.75	1688
eca-novel-174-3p	5	131	80	1434	1030	1257
eca-miR-1839	71	231	697	622	1135	1168
eca-miR-196b	26	197.5	279	299.5	1255	1737
eca-miR-361-5p	5	124.5	77.5	1375.5	991	1216.5
eca-miR-652	132	306	537	821	983	926
eca-miR-744	469	366	752	392	672	800
eca-novel-283-5p	467	347	607	926	378	419
eca-miR-28-3p	465	342.5	601.5	913.5	372.5	414.5
eca-miR-1307	249	147	790	471	674	703
eca-miR-148b-3p	133	230	609.5	390.5	701	900
eca-miR-30b	35	101	398	757.33	572	1053.67
eca-miR-1842	275	386	864	272	378	531
eca-miR-27a	37	133	251.5	705.5	913.5	659
eca-miR-1296	185	111	592	305	581	705
eca-novel-147-5p	160.5	113	481	357	717.5	595
eca-miR-29a	29	116	254	450.33	786.33	740
eca-miR-29c	18	82	371	573.16	489.16	825
eca-miR-9021	312	320	403	409	390	478
eca-miR-9180	485	225	580	276	235	374
eca-novel-1-3p	12	57	163	460	449	739
eca-novel-158-3p	280.92	221.83	404.25	219	379.58	360.75
eca-miR-361-3p	177	195	412	242	336	423
eca-miR-1271a	156	214	311	263	331	442
eca-miR-140-3p	104	173	314	323	403	328
eca-miR-221	62	56	224	621	283	381
eca-novel-245-3p	375	176	0	0	371	679
eca-miR-18a	2	49.5	148.5	294	495	601
eca-miR-1180	151	75	434	203	349	292
eca-miR-425	97	173	199	313	308	411
eca-miR-7177b	429	128	258	81	352	231
eca-novel-286-5p	326.83	253.42	291.83	206.83	210.75	176.92
eca-novel-2-5p	144	159	490	95	215	276
eca-miR-374a	0	42	29	288.5	525	439
eca-miR-340-5p	2	52	62	221	504	457
eca-novel-206-3p	255.5	227	262.17	193	187	166.5
eca-miR-505	39	52	271	220	267	420
eca-miR-301a	24	55	157	174	386	469.5
eca-miR-23a	41.5	103	182	249.5	341	321
eca-miR-532-5p	78	64	189	263	238	363
eca-miR-92b	49	127	104	202.33	336.33	307.33
eca-miR-378	100	59	196	142	134	457
eca-miR-148b-5p	20	59	147	189	219	277
eca-miR-222	93	89	229	102	141	191
eca-miR-23b	24.5	44	106	152.5	252	258
eca-miR-324-3p	87	72	229	130	142	162
eca-miR-194	8	50	144	87	193	298
eca-miR-185	82	56	193	120	180	119
eca-miR-590-3p	0	6	4	78	311	313
eca-miR-130b	20	42	121	142	193	152
eca-novel-207-3p	120.17	97.83	114.67	54.33	112	111
eca-miR-324-5p	14	25	101	137	146	179
eca-miR-873	43	57	97	0	124	251
eca-novel-3-3p	21	40	83	201	132	70
eca-novel-260-3p	70	33	178	58	87	102
eca-miR-328	69.5	32.5	177.5	58.5	86.5	102
eca-miR-28-5p	20	34	100	183	95	86.5
eca-miR-32	0	5	2	119	220	162
eca-miR-374b	1	26	16	137.5	138	178
eca-miR-3200	9	30	81	117	135	112
eca-novel-5-5p	23	25	60	74	160	122
eca-miR-872	6	27	82	35	141	165
eca-miR-454	0	10	23	94	160	162
eca-miR-215	7	31	58	164	83.5	94
eca-novel-129-3p	95	48	67.34	65.34	74	72.66
eca-novel-139-3p	95	48	67.34	65.34	74	72.66
eca-miR-9163	66	70	79	59	50	67
eca-miR-33a	5	17	60.5	54	151	100.5
eca-miR-24	74.34	59.66	61.34	49	46.34	91.66
eca-novel-210-3p	11	8	39	9	117	194
eca-miR-146b-5p	37	67	43	46	76.5	79.5
eca-miR-9040	22	26	53	71	81	93
eca-novel-251-3p	20	27	66	23	74	135
eca-miR-146a	34	56	65	53	46.5	79.5
eca-miR-342-3p	23	39	53	86	54	71
eca-novel-106-3p	78	45	104	10	35	39
eca-novel-4-5p	8.5	28.5	33.5	56.5	92	92
eca-miR-330	39	25	67	27	80	72
eca-novel-6-3p	18	10	47	83	73	73
eca-novel-7-3p	18	10	47	83	73	73
eca-miR-3613	6	27	37	50	59	110
eca-novel-250-5p	54	14	14	8	31	156
eca-miR-10b	1.5	17.5	7	65	126	56
eca-miR-8946	15	14	54	53	64	73
eca-novel-296-5p	40.67	35.25	61.5	29.17	51.58	53.42
eca-novel-9-5p	51	25	46	22	56	68
eca-let-7e	3.33	11.67	19.33	27.58	90.25	115.08
eca-miR-126-5p	0	5	3	106	87	62
eca-miR-155	2	9	15	43	72	120
eca-miR-671-3p	33	27	55	36	49	54
eca-novel-261-5p	16.5	21	53.5	20.5	53.5	87.5
eca-miR-326	15	18	63	25	51	80
eca-miR-8951	9	27	54	25	54	83
eca-miR-331	7	14	55	18	38	115
eca-miR-660	8	11	29	54	54	91
eca-novel-2-3p	25	28	61	37	46	43
eca-miR-545	7	17	51	27	67	69
eca-miR-628a	1	15	12	50	84	70
eca-novel-224-5p	55.5	32	32	37.5	32.5	42
eca-novel-243-5p	44	54	43	27	22	38
eca-novel-8-5p	6	18	23	55	51	67
eca-novel-77-5p	7	9	44	59	72	23
eca-novel-92-3p	7	9	44	59	72	23
eca-miR-363	16	20	36	62	20	59
eca-novel-220-3p	0.5	14.5	23	49.5	73	52.5
eca-novel-219-5p	29.25	23.25	42.33	28.17	39	44.25
eca-novel-11-3p	11	13	50	40	44	44
eca-novel-150-5p	2.66	6.66	29.34	27.66	63.34	61.34
eca-novel-181-5p	2.66	6.66	29.34	27.66	63.34	61.34
eca-novel-208-5p	61.5	19	32.67	16.5	27.5	27
eca-novel-10-3p	36	12	42	26	36	31
eca-novel-183-5p	19.5	14.5	44	21.33	24.5	42.5
eca-miR-190b	4	5	17	50	22	63
eca-miR-296	20	15	45	28	11	41
eca-novel-4-3p	10	14	39	14	36	40
eca-miR-7	3	9.01	45.99	6	39	49.01
eca-miR-29b	4	5	24	34.5	33.5	49
eca-miR-9097	3	6	11	23	63	44
eca-novel-110-3p	29.5	14	34.5	17	29	23.5
eca-novel-133-3p	6.99	12	48	12.99	33	30.99
eca-novel-138-3p	6.99	12	48	12.99	33	30.99
eca-novel-146-3p	6.99	12	48	12.99	33	30.99
eca-novel-143-3p	27	24	44	6	23	16
eca-novel-15-3p	2	17	19	17	25	53
eca-novel-160-5p	38.75	16.75	34.17	13.5	15.83	12.58
eca-novel-166-3p	38.75	16.75	34.17	13.5	15.83	12.58
eca-miR-127	31	24	10	10	36	19
eca-miR-182	8	39	13	13	25	26
eca-novel-134-5p	24	14	29	19	25	13
eca-novel-97-3p	24	14	29	19	25	13
eca-novel-12-3p	29	13	27	11	21	21
eca-novel-13-3p	25	16	36	7	10	27
eca-novel-83-3p	21.67	13.33	18.33	22.67	30	15
eca-miR-130a	2	8	11	62	14	23
eca-miR-499-5p	0	4	6	34	33	33
eca-novel-94-3p	7	9	34	15	14	30
eca-novel-258-3p	0.5	0.5	21.5	45.5	34	5.5
eca-novel-105-3p	1	3	12	22	31	38
eca-novel-64-3p	4	5	8	2	65	20
eca-novel-17-5p	15	10	21	7	15	35
eca-novel-135-5p	14	3	21	19	24	18
eca-miR-8917	41	18	12	3	9	14
eca-miR-9060	11	4	19	16	22	25
eca-miR-9174	8	9	21	12	23	24
eca-miR-140-5p	0	5	12	7	32	35
eca-novel-153-3p	2	9	21	5	9	44
eca-novel-22-5p	0	3	11	32	20	24
eca-miR-338-3p	2	3	6	19	43	16
eca-miR-1468	47	6	7	3	2	21
eca-miR-126-3p	0	3	8	23	26	25
eca-miR-143	0	13	3	10	45	13
eca-novel-108-5p	19	10	7	15	14	19
eca-miR-340-3p	2	5	11	6	26	33
eca-miR-9104	19	12	24	5	10	13
eca-miR-350	1	4	14	9	18	35
eca-novel-240-5p	3.5	4.5	18	9.5	26.5	18
eca-novel-209-5p	0	2.67	6.33	15	26.17	29.75
eca-miR-502-3p	4	3.5	17.25	16.25	16.5	21.83
eca-miR-199a-3p	1	4	15	17	16	26
eca-miR-199b-3p	1	4	15	17	16	26
eca-miR-345-3p	7	3	19	9	19	22
eca-novel-250-3p	9	0	7	16	34	13
eca-novel-64-5p	4	5	18	1	35	16
eca-novel-21-3p	5	8	32	4	9	20
eca-novel-236-5p	12	9	8	10	16	23
eca-novel-19-5p	1	17	56	0	2	1
eca-miR-342-5p	13	9	11	10	17	16
eca-miR-219-5p	5	3	16	11	18	18
eca-miR-9179	0	4	10	22	21	13
eca-novel-202-3p	4	1.5	9.5	16	17	21.5
eca-novel-112-3p	6	7	15	15	12	14
eca-novel-14-5p	6	16	12	10	6	19
eca-novel-18-5p	5	6	10	4	24	19
eca-novel-148-5p	2	5	17	21	12	10
eca-novel-167-5p	0	5	9	22	6	25
eca-novel-24-5p	8	4	10	13	21	9
eca-miR-18b	0	2.5	6.5	16	21	18
eca-miR-504	4	7	22	11	11	7
eca-novel-178-5p	3	6	12	10	12.5	16
eca-miR-335	0	2	8	16	17	15
eca-miR-532-3p	1	5	10	5	10	27
eca-novel-142-3p	7	5	16	9	7	13
eca-novel-16-3p	10	4.5	5	8	9	20.5
eca-novel-23-3p	6	4	9	7	11	19
eca-novel-244-5p	5	4	10	10	17	10
eca-novel-30-3p	0	6	5	11	15	19
eca-novel-104-5p	8	6	5	10	16	8
eca-novel-20-3p	4	4	17	8	13	7
eca-novel-113-5p	4	4	12	7	16	9
eca-novel-151-5p	22	4	17	1	3	3
eca-novel-159-5p	5	6	8	10	10	11
eca-novel-185-5p	22	4	17	1	3	3
eca-novel-96-3p	5	6	8	10	10	11
eca-novel-267-3p	2.83	5.33	10.33	9	11.67	10
eca-miR-34a	1	3	3	0	32	8
eca-miR-31	4	1	16	5	13	7
eca-novel-298-3p	4	11	5	10	4	11
eca-novel-247-5p	6	10	12	6	5	5
eca-miR-345-5p	7	3	3	5	9	16
eca-miR-9055	3	4	7	7	16	6
eca-novel-118-3p	6	9	2	8	6	12
eca-novel-126-5p	6	9	2	8	6	12
eca-novel-14-3p	12	8	9	4	7	3
eca-novel-229-5p	1	4	9	3	19	7
eca-novel-284-3p	4	5	9	1	4	20
eca-novel-25-3p	4	1	7	4	9	16
eca-novel-94-5p	5	3	15	5	7	6
eca-novel-173-3p	3	2	6	7	10	12
eca-novel-28-5p	3	2	6	7	10	12
eca-miR-141	0	4	2	10	11	12
eca-novel-16-5p	2	2	8	6	8	13
eca-novel-163-5p	9	1	9	6	9	5
eca-novel-29-3p	5	4	7	3	7	13
eca-novel-26-3p	2	1	12	5	6	12
eca-novel-275-3p	1	5	4	9	5	13
eca-miR-125a-5p	6	4	7	1	13	5
eca-novel-13-5p	5	3	3	6	5	14
eca-novel-198-5p	4	3	5	3	11	10
eca-novel-249-5p	0	5	5	5	15	6
eca-novel-34-5p	6	3	8	2	2	15
eca-novel-5-3p	5	2	5	4	10	10
eca-novel-78-3p	0	5	5	5	15	6
eca-miR-590-5p	0	2	6	3	9	14
eca-miR-8985	2	4	2	6	10	10
eca-novel-127-5p	9.34	4.66	6.66	3.34	6	4
eca-novel-91-5p	9.34	4.66	6.66	3.34	6	4
eca-miR-125b-5p	6	9	10	2	2	4
eca-novel-96-5p	2	7	10	0	4	10
eca-novel-109-5p	4	2	3	7	11	5
eca-novel-155-5p	4	2	3	7	11	5
eca-novel-176-3p	4	4	5	3	4	12
eca-novel-27-3p	8	4	7	4	5	4
eca-novel-6-5p	1	2	10	4	8	6
eca-novel-7-5p	1	2	10	4	8	6
eca-novel-187-5p	5	6	7	3	3	6
eca-miR-301b-3p	1	2	3	4	10	9.5
eca-novel-141-3p	5	3	11	1	5	3
eca-novel-242-3p	4	1	2	9	2	10
eca-novel-98-5p	3	4	4	5	7	5
eca-miR-211	1	5	11	1	3	6
eca-miR-411	3	4	2	0	12	6
eca-novel-19-3p	0	5	20	0	1	0
eca-miR-381	0	1	0	8	11	5
eca-miR-8964	1	1	5	6	4	8
eca-novel-12-5p	5	0	6	2	7	5
eca-novel-35-5p	4	0	5	0	12	4
eca-miR-6529	1	0	10	3	7	3
eca-miR-676	0	2	3	4	12	3
eca-novel-157-5p	3	2	4	3	10	2
eca-novel-235-5p	2	5	1	5	5	6
eca-miR-1301	1	3	6	4	4	5
eca-novel-156-3p	2	1	2	5	8	5
eca-novel-161-5p	8	3	3	4	3	2
eca-novel-26-5p	2	0	2	4	9	6
eca-novel-87-3p	8	3	3	4	3	2
eca-novel-90-3p	7	1	7	0	1	7
eca-novel-218-5p	5	3.75	4.75	1.25	2.5	5.25
eca-miR-1543	2	2	6	4	6	2
eca-miR-450b-5p	0	0	1	4	5	12
eca-novel-128-5p	6	3	3	1	4	5
eca-novel-144-3p	4	4	3	4	4	3
eca-novel-300-3p	1	9	3	3	5	1
eca-novel-31-3p	1	2	4	0	10	5
eca-novel-32-3p	3	1	4	3	9	2
eca-novel-238-5p	4.5	3.92	4.92	1.92	1.83	4.42
eca-miR-199b-5p	2	1	2	5	3	8
eca-novel-18-3p	1	3	6	1	4	6
eca-novel-37-3p	0	0	0	2	9	10
eca-novel-217-5p	4.67	4.33	1.67	3	2.67	4.33
eca-novel-170-3p	2.66	4	4	0.66	4.66	4.34
eca-novel-175-5p	2.66	4	4	0.66	4.66	4.34
eca-novel-120-3p	0	4	5	3	8	0
eca-novel-195-5p	3	2	6	3	4	2
eca-miR-99b	0	0	3	2	7	7
eca-novel-106-5p	1	2	4	0	3	9
eca-novel-204-3p	0	1	0	5	3	10
eca-novel-3-5p	2	0	4	2	9	2
eca-novel-105-5p	1	1	1	2	7	6
eca-novel-145-3p	5	1	7	1	2	2
eca-novel-184-3p	0	3	5	2	4	4
eca-novel-36-3p	1	0	10	1	5	1
eca-miR-501-5p	1	0	7	3	0	6
eca-novel-79-5p	4	1	4	2	0	6
eca-miR-362-5p	2	2	5	0	3	4
eca-miR-409-3p	4	3	0	1	5	3
eca-miR-491-5p	2	1	2	2	2	7
eca-novel-122-3p	1	2	6	1	2	4
eca-novel-132-3p	1	2	6	1	2	4
eca-novel-38-3p	3	3	2	2	3	3
eca-novel-42-5p	1	2	0	0	6	7
eca-novel-81-5p	1	5	3	1	1	5
eca-miR-133a	0	0	0.66	0	11.66	3.66
eca-novel-117-5p	1	2	2	1	1	8
eca-novel-124-5p	2	4	5	1	2	1
eca-novel-21-5p	1	1	3	1	7	2
eca-novel-234-5p	1	1	1	5	4	3
eca-novel-33-3p	2	1	9	0	3	0
eca-novel-86-3p	1	1	3	2	4	4
eca-miR-491-3p	0	2	1	3	5	3
eca-miR-671-5p	2	1	5	1	5	0
eca-miR-8914	0	0	6	2	3	3
eca-miR-99a	1	4	2	4	0	3
eca-novel-111-3p	0	2	4	3	2	3
eca-novel-137-5p	1	1	2	4	5	1
eca-novel-189-3p	2	1	2	0	5	4
eca-novel-222-3p	0	1	0	1	7	5
eca-novel-41-5p	2	3	0	1	5	3
eca-miR-129a-3p	2	1	2	0	3	5
eca-miR-9036	1	0	4	1	4	3
eca-novel-182-5p	2	3	1	1	6	0
eca-novel-31-5p	1	1	6	1	1	3
eca-novel-44-5p	0	1	1	3	2	6
eca-novel-48-3p	2	0	6	2	1	2
eca-novel-56-3p	2	1	3	1	3	3
eca-novel-99-3p	5	0	5	1	1	1
eca-miR-195	0	0.33	1.33	4.33	5	2
eca-novel-216-3p	0.83	0.33	3.33	2	4.67	1.5
eca-miR-424	0	0	0	2	4	6
eca-novel-103-3p	2	2	4	1	2	1
eca-novel-164-5p	0	2	4	1	3	2
eca-novel-165-3p	0	2	4	1	3	2
eca-novel-168-3p	0	3	0	4	2	3
eca-novel-215-5p	0	0	3	0	5	4
eca-novel-40-3p	2	0	3	1	1	5
eca-novel-45-5p	1	1	1	1	3	5
eca-novel-172-3p	3	1	3.99	1	2.01	0.99
eca-novel-201-5p	3	1	3.99	1	2.01	0.99
eca-novel-230-5p	3	1	3.99	1	2.01	0.99
eca-miR-188-5p	0	0	6	2	2	1
eca-miR-500	0	1	2	2	2	4
eca-miR-8958	1	1	2	3	1	3
eca-miR-9080	7	0	0	2	2	0
eca-novel-101-3p	0	2	0	3	4	2
eca-novel-169-3p	0	0	5	0	1	5
eca-novel-179-3p	1	3	1	1	3	2
eca-novel-186-3p	2	1	4	0	0	4
eca-novel-214-5p	1	3	3	1	3	0
eca-novel-225-5p	1	3	1	1	3	2
eca-novel-293-5p	0.5	0.5	1.5	0.5	3	5
eca-novel-46-5p	1	0	5	2	0	3
eca-novel-47-5p	1	0	3	3	1	3
eca-novel-76-5p	1	2	3	3	1	1
eca-novel-93-3p	1	2	2	3	2	1
eca-novel-190-5p	0	0	3.99	0.99	2.01	3.99
eca-novel-196-5p	0	0	3.99	0.99	2.01	3.99
eca-novel-241-3p	0	0	3.99	0.99	2.01	3.99
eca-novel-39-3p	0.33	0.33	3.33	1	3.67	1.5
eca-miR-1271b	6	0	1	0	2	1
eca-miR-9185	3	1	1	0	3	2
eca-novel-10-5p	2	1	3	0	2	2
eca-novel-136-3p	0	3	2	1	0	4
eca-novel-149-3p	0	3	2	1	0	4
eca-novel-199-3p	1	2	4	1	1	1
eca-novel-205-5p	0	0	2	3	3	2
eca-novel-213-3p	1	1	3	1	2	2
eca-novel-239-3p	3	1	0	2	2	2
eca-novel-257-5p	3	1	1	2	1	2
eca-novel-49-5p	1	3	1	1	0	4
eca-novel-50-5p	0	0	2	2	0	6
eca-novel-52-3p	4	1	1	1	1	2
eca-novel-60-3p	0	0	1	4	1	4
eca-novel-75-5p	1	1	3	1	3	1
eca-miR-129a-5p	0	0	2	3	3	1
eca-miR-129b-5p	0	0	2	3	3	1
eca-miR-132	0	0	1	5	2	1
eca-novel-125-3p	1	0	0	4	3	1
eca-novel-140-3p	3	1	2	0	2	1
eca-novel-203-5p	0	3	1	4	0	1
eca-novel-211-3p	0	2	2	1	2	2
eca-novel-221-3p	1	3	2	0	1	2
eca-novel-228-5p	1	1	4	1	1	1
eca-novel-231-5p	1	1	0	3	3	1
eca-novel-33-5p	0	1	2	3	2	1
eca-novel-84-5p	1	1	2	4	1	0
eca-miR-8992	2	2	0	1	0	3
eca-miR-9159	1	1	0	1	2	3
eca-novel-124-3p	0	1	2	3	1	1
eca-novel-162-5p	3	1	1	1	0	2
eca-novel-232-5p	0	1	1	2	2	2
eca-novel-248-3p	0	1	0	3	4	0
eca-novel-253-3p	2	0	2	1	3	0
eca-novel-254-3p	0	1	1	0	2	4
eca-novel-255-5p	2	0	2	1	3	0
eca-novel-277-3p	2	0	4	0	1	1
eca-novel-290-5p	0	1	1	0	2	4
eca-novel-36-5p	0	0	2	3	0	3
eca-novel-37-5p	0	0	1	0	3	4
eca-miR-187	0	0	0	0	0	7
eca-miR-196a	0	0.5	0	0.5	3	3
eca-miR-3548	0	1	1	0	1	4
eca-miR-410	0	1	0	1	1	4
eca-miR-502-5p	0	0	0	1	2	4
eca-miR-582-3p	0	0	2	1	4	0
eca-miR-8920	0	0	1	1	4	1
eca-novel-123-3p	0	1	5	1	0	0
eca-novel-131-3p	0	1	0	4	2	0
eca-novel-171-5p	1	0	2	0	0	4
eca-novel-180-5p	2	0.5	0.5	0	0.5	3.5
eca-novel-200-3p	1	1	2	1	2	0
eca-novel-237-3p	3	1	2	0	0	1
eca-novel-269-5p	0	2	0	1	1	3
eca-novel-271-5p	0	0	1	0	3	3
eca-novel-272-3p	0	0	1	0	3	3
eca-novel-274-3p	0	1	2	4	0	0
eca-novel-276-5p	2	0	0	2	1	2
eca-novel-297-5p	0	0	1	3	2	1
eca-novel-47-3p	1	2	2	0	0	2
eca-novel-50-3p	1	0	2	2	1	1
eca-novel-57-3p	0	2	2	0	1	2
eca-novel-61-5p	0	0	5	2	0	0
eca-novel-80-3p	0	1	2	1	2	1
eca-novel-82-3p	0	1	1	4	0	1
eca-novel-95-3p	3	0	0	1	2	1
eca-novel-279-5p	0	0	0	0	3.99	3
eca-novel-280-3p	0	0	0	0	3.99	3
eca-novel-295-5p	0	0	0	0	3.99	3
eca-miR-138	0	0	2	2	1	1
eca-miR-497	1	0	1	1	3	0
eca-miR-499-3p	0	0	1	1	3	1
eca-miR-664	0	1	1	2	0	2
eca-miR-8977	1	0	0	2	1	2
eca-miR-9041	0	0	4	1	1	0
eca-miR-9072	0	1	0	1	2	2
eca-miR-9085	0	0	1	0	0	5
eca-novel-177-3p	2	0	0	0	4	0
eca-novel-24-3p	0	0	0	0	2	4
eca-novel-252-3p	0	0	4	0	1	1
eca-novel-256-3p	1	1	1	0	1	2
eca-novel-266-3p	2	0	0	0	2	2
eca-novel-27-5p	1	1	0	1	2	1
eca-novel-28-3p	0	0	1	2	3	0
eca-novel-285-5p	0	2	1	1	1	1
eca-novel-35-3p	3	1	1	1	0	0
eca-novel-43-3p	1	1	2	0	0	2
eca-novel-43-5p	2	1	0	1	1	1
eca-novel-48-5p	0	0	3	0	1	2
eca-novel-51-3p	3	0	1	2	0	0
eca-novel-53-5p	1	1	1	0	2	1
eca-novel-54-5p	0	0	2	0	2	2
eca-novel-59-3p	0	0	3	1	0	2
eca-novel-61-3p	1	0	2	0	2	1
eca-novel-70-3p	0	0	2	2	2	0
eca-novel-84-3p	0	0	1	3	2	0
eca-miR-450c	0	1	0.5	1	0.5	2.5
eca-novel-119-3p	0	1.25	0.75	2	0.75	0.5
eca-miR-147b	0	0	0	1	0	4
eca-miR-205	0	1	1	2	1	0
eca-miR-429	0	1	1	3	0	0
eca-miR-8986a	0	0	1	1	1	2
eca-miR-9162	1	1	2	1	0	0
eca-novel-100-5p	0	1	1	1	1	1
eca-novel-107-3p	1	1	2	0	1	0
eca-novel-11-5p	0	1	0	3	0	1
eca-novel-193-5p	0	2	0	2	1	0
eca-novel-194-5p	0	0	1	2	2	0
eca-novel-212-3p	0	0	1	0	3	1
eca-novel-226-5p	0	2	0	0	0	3
eca-novel-268-5p	0	0	1	1	2	1
eca-novel-278-3p	0	0	2	1	0	2
eca-novel-281-3p	1	0	0	0	1	3
eca-novel-287-3p	0	0	2	1	0	2
eca-novel-288-3p	0	0	2	1	0	2
eca-novel-289-3p	1	0	1	0	0	3
eca-novel-291-3p	0	0	2	1	0	2
eca-novel-32-5p	2	1	1	0	1	0
eca-novel-58-3p	2	0	1	1	1	0
eca-novel-62-5p	0	1	0	1	3	0
eca-novel-299-5p	1	0	1.5	1.5	0.5	0
eca-novel-192-5p	1.5	0.25	0.5	0.5	0.75	0.75
eca-miR-136	1	1	1	0	1	0
eca-miR-193b	0	0	0	2	2	0
eca-miR-329b	1	1	1	0	1	0
eca-miR-338-5p	0	1	1	1	1	0
eca-miR-362-3p	0	1	0	1	1	1
eca-miR-380	0	1	0	1	0	2
eca-miR-432	1	0	1	1	0	1
eca-miR-487b	1	2	0	0	1	0
eca-miR-8986b	0	0	1	2	0	1
eca-miR-9048	0	1	0	1	0	2
eca-novel-102-3p	1	1	1	0	0	1
eca-novel-114-5p	2	1	1	0	0	0
eca-novel-294-3p	1	0	1	1	1	0
eca-novel-39-5p	0	0	0	0	2	2
eca-novel-68-3p	0	0	0	2	0	2
eca-novel-74-3p	1	1	0	0	1	1
eca-miR-20b	0	0	0.5	0.5	1.25	1.5
eca-miR-450a	0	0	0.5	1	0.5	1.5
eca-miR-100	0	1	0	0	1	1
eca-miR-208b	0	0	0	0	0	3
eca-miR-483	0	0	1	0	2	0
eca-miR-8982	1	0	0	0	2	0
eca-miR-9120	0	0	2	0	0	1
eca-miR-9177	0	1	0	1	0	1
eca-novel-15-5p	0	0	0	0	2	1
eca-novel-17-3p	0	1	1	0	0	1
eca-novel-191-3p	2	0	0	0	0	1
eca-novel-200-5p	0	0	0	2	1	0
eca-novel-246-3p	0	0	1	0	1	1
eca-novel-262-3p	1	1	0	0	1	0
eca-novel-265-3p	0	0	2	0	0	1
eca-novel-270-3p	0	1	0	0	0	2
eca-novel-273-5p	0	1	0	1	1	0
eca-novel-282-5p	1	0	0	1	0	1
eca-novel-40-5p	0	1	0	0	0	2
eca-novel-41-3p	0	0	0	0	1	2
eca-novel-42-3p	1	1	0	0	0	1
eca-novel-55-3p	0	0	0	0	0	3
eca-novel-63-3p	0	0	1	0	1	1
eca-novel-67-5p	1	0	1	0	0	1
eca-novel-69-5p	0	0	0	1	0	2
eca-novel-70-5p	1	0	1	0	0	1
eca-novel-72-5p	0	0	1	1	0	1
eca-novel-89-3p	1	0	1	0	1	0
eca-miR-129b-3p	0	0	1	0	0	1
eca-miR-134	1	0	0	0	1	0
eca-miR-139-5p	0	1	1	0	0	0
eca-miR-145	0	0	0	0	1	1
eca-miR-188-3p	1	0	0	0	0	1
eca-miR-200a	1	0	0	1	0	0
eca-miR-200c	0	1	0	1	0	0
eca-miR-365	0	0	0	0	1	1
eca-miR-383	0	0	0	1	1	0
eca-miR-767-5p	1	0	0	0	0	1
eca-miR-874	0	0	2	0	0	0
eca-miR-8970	0	0	1	0	1	0
eca-miR-8976	0	0	2	0	0	0
eca-miR-9000	0	0	1	0	0	1
eca-miR-9027	0	0	1	0	0	1
eca-miR-9093	0	0	1	0	0	1
eca-miR-9156	0	0	0	0	0	2
eca-miR-9a	0	0	0	0	1	1
eca-novel-100-3p	0	0	1	0	1	0
eca-novel-108-3p	0	0	0	0	2	0
eca-novel-155-3p	0	0	0	1	1	0
eca-novel-188-5p	0	0	0	0	0	2
eca-novel-191-5p	1	0	0	0	0	1
eca-novel-193-3p	0	0	0	0	2	0
eca-novel-20-5p	0	0	0	0	1	1
eca-novel-226-3p	0	0	1	0	1	0
eca-novel-233-3p	0	0	1	0	1	0
eca-novel-246-5p	0	0	0	1	0	1
eca-novel-25-5p	1	0	1	0	0	0
eca-novel-263-3p	0	0	0	0	0	2
eca-novel-266-5p	0	0	1	0	0	1
eca-novel-292-5p	0	0	0	0	2	0
eca-novel-301-3p	0	0.5	0	0.5	1	0
eca-novel-38-5p	0	1	0	1	0	0
eca-novel-44-3p	0	0	1	1	0	0
eca-novel-45-3p	0	0	0	1	0	1
eca-novel-54-3p	1	0	1	0	0	0
eca-novel-62-3p	0	0	0	0	2	0
eca-novel-63-5p	0	0	0	0	1	1
eca-novel-65-5p	0	0	0	0	2	0
eca-novel-66-3p	0	0	1	0	0	1
eca-novel-66-5p	1	0	0	0	0	1
eca-novel-8-3p	0	1	0	0	0	1
eca-novel-9-3p	0	0	0	0	1	1
eca-miR-122	0	0	0	1	0	0
eca-miR-1248	0	0	1	0	0	0
eca-miR-1291a	1	0	0	0	0	0
eca-miR-146b-3p	1	0	0	0	0	0
eca-miR-149	0	0	0	0	1	0
eca-miR-183	0	0	0	1	0	0
eca-miR-190a	0	0	0	0	0	1
eca-miR-193a-3p	1	0	0	0	0	0
eca-miR-199a-5p	0	1	0	0	0	0
eca-miR-212	0	0	0	1	0	0
eca-miR-214	0	0	0	0	0	1
eca-miR-34c	0	0	0	1	0	0
eca-miR-376c	0	0	0	0	0	1
eca-miR-3958	0	0	0	0	1	0
eca-miR-431	1	0	0	0	0	0
eca-miR-485-3p	0	0	0	0	0	1
eca-miR-494	0	0	0	1	0	0
eca-miR-542-3p	0	0	0	1	0	0
eca-miR-542-5p	0	0	0	0	0	1
eca-miR-656	0	0	0	1	0	0
eca-miR-7143	0	0	0	0	0	1
eca-miR-876-3p	0	0	0	0	1	0
eca-miR-8997	0	0	1	0	0	0
eca-miR-9043	0	0	0	0	0	1
eca-miR-9047	0	0	1	0	0	0
eca-miR-9064	0	0	0	0	1	0
eca-miR-9094	0	0	1	0	0	0
eca-miR-9114	0	0	0	0	1	0
eca-miR-95	0	0	1	0	0	0
eca-miR-96	0	0	1	0	0	0
eca-novel-102-5p	0	0	0	1	0	0
eca-novel-115-3p	0	0	1	0	0	0
eca-novel-115-5p	0	0	0	0	1	0
eca-novel-116-3p	0	1	0	0	0	0
eca-novel-116-5p	0	0	0	0	1	0
eca-novel-121-3p	0	0	0	0	1	0
eca-novel-121-5p	0	0	0	0	0	1
eca-novel-125-5p	0	0	0	0	0	1
eca-novel-130-3p	0	0	0	0	1	0
eca-novel-130-5p	0	0	0	1	0	0
eca-novel-137-3p	0	0	0	0	0	1
eca-novel-142-5p	0	0	0	0	0	1
eca-novel-152-3p	0	0	1	0	0	0
eca-novel-152-5p	0	0	1	0	0	0
eca-novel-154-3p	0	0	0	0	0	1
eca-novel-154-5p	1	0	0	0	0	0
eca-novel-164-3p	0	0	0	0	0	1
eca-novel-171-3p	0	0	1	0	0	0
eca-novel-188-3p	0	0	0	0	1	0
eca-novel-194-3p	0	0	0	0	1	0
eca-novel-197-3p	0	0	0	1	0	0
eca-novel-197-5p	0	0	0	0	1	0
eca-novel-205-3p	0	0	0	0	1	0
eca-novel-22-3p	0	0	0	1	0	0
eca-novel-23-5p	0	0	0	0	0	1
eca-novel-233-5p	0	0	0	0	0	1
eca-novel-235-3p	0	1	0	0	0	0
eca-novel-256-5p	0	0	0	0	0	1
eca-novel-259-3p	0	0	0	0	0	1
eca-novel-259-5p	0	0	0	0	0	1
eca-novel-262-5p	0	0	1	0	0	0
eca-novel-263-5p	0	0	0	0	0	1
eca-novel-265-5p	0	0	1	0	0	0
eca-novel-268-3p	0	0	0	0	1	0
eca-novel-273-3p	0	0	0	1	0	0
eca-novel-282-3p	0	1	0	0	0	0
eca-novel-29-5p	0	0	0	0	1	0
eca-novel-30-5p	0	0	0	0	1	0
eca-novel-34-3p	0	0	0	0	1	0
eca-novel-46-3p	0	0	1	0	0	0
eca-novel-49-3p	0	0	0	1	0	0
eca-novel-51-5p	0	1	0	0	0	0
eca-novel-52-5p	0	0	0	1	0	0
eca-novel-53-3p	0	0	1	0	0	0
eca-novel-55-5p	0	0	0	1	0	0
eca-novel-56-5p	0	0	0	0	1	0
eca-novel-57-5p	1	0	0	0	0	0
eca-novel-58-5p	0	0	0	0	1	0
eca-novel-59-5p	0	0	1	0	0	0
eca-novel-60-5p	0	1	0	0	0	0
eca-novel-65-3p	1	0	0	0	0	0
eca-novel-67-3p	0	0	1	0	0	0
eca-novel-68-5p	0	0	0	0	1	0
eca-novel-69-3p	0	0	0	0	1	0
eca-novel-71-3p	0	1	0	0	0	0
eca-novel-71-5p	0	0	0	1	0	0
eca-novel-72-3p	0	0	0	0	1	0
eca-novel-73-3p	0	0	1	0	0	0
eca-novel-73-5p	0	0	0	1	0	0
eca-novel-74-5p	0	0	0	1	0	0
eca-novel-79-3p	0	0	0	0	0	1
eca-novel-82-5p	0	0	0	1	0	0
eca-novel-85-3p	0	0	0	1	0	0
eca-novel-85-5p	0	0	0	0	1	0
eca-novel-88-3p	0	0	1	0	0	0
eca-novel-88-5p	0	0	0	0	1	0
eca-miR-133b	0	0	0.33	0	0.33	0.33
eca-miR-8908j	0	0	0	0	0.25	0
