# Supplementary material for: Circulating microRNA profiles of Hendra virus infection in horses
Source: Sci Rep. 2017 Aug 7;7:7431. doi: 10.1038/s41598-017-06939-w (PMC5547158; doi:10.1038/s41598-017-06939-w)
Supplement: Supplementary file 3 — Supplementary Table 3 [file 41598_2017_6939_MOESM3_ESM.csv]

	baseMean	log2FoldChange	lfcSE	stat	pvalue	padj
eca-miR-32	56.13955068	4.347823434	0.615694369	7.061658596	1.65E-12	3.65E-10
eca-miR-590-3p	73.49296656	4.286948722	0.621140613	6.901736314	5.14E-12	5.70E-10
eca-miR-126-5p	31.80127928	3.431942723	0.64289837	5.338235226	9.39E-08	6.95E-06
eca-miR-361-5p	459.1584843	2.69781063	0.637703151	4.23051168	2.33E-05	0.000862693
eca-novel-174-3p	477.1711904	2.688980691	0.641317756	4.192899179	2.75E-05	0.000873449
eca-miR-374a	150.7634556	2.660603363	0.650220212	4.091849675	4.28E-05	0.00118755
eca-miR-454	50.38678878	2.556817094	0.563602109	4.536564097	5.72E-06	0.000253871
eca-miR-21	4937.709503	2.292177799	0.597139064	3.838599647	0.000123738	0.002689336
eca-let-7f	42673.73944	2.189918734	0.632518527	3.462220696	0.000535738	0.006259671
eca-miR-16	94008.78471	2.132611373	0.626881174	3.401938777	0.000669096	0.007073303
eca-miR-340-5p	147.9314995	2.124486821	0.601358114	3.532814758	0.00041116	0.005369272
eca-miR-499-5p	13.1978476	2.113362959	0.628828325	3.360794791	0.000777185	0.00779999
eca-miR-19a	525.2888819	2.108429399	0.521769126	4.040924033	5.32E-05	0.001313278
eca-miR-374b	59.9447068	2.088272675	0.598408079	3.489713369	0.000483539	0.005963646
eca-miR-155	29.59802297	1.983568272	0.542606437	3.65562982	0.000256551	0.004068171
eca-novel-1-3p	220.8614694	1.924063791	0.521621852	3.688618073	0.000225475	0.003850426
eca-miR-20a	497.3551428	1.91127156	0.608681258	3.140020387	0.001689361	0.012932348
eca-miR-18a	181.2183062	1.834800517	0.620938399	2.954883319	0.003127873	0.019288552
eca-miR-10b	34.03894488	1.794595778	0.616802545	2.909514224	0.003619909	0.02114789
eca-miR-98	736.8060718	1.764014546	0.624372147	2.82526143	0.004724205	0.024390083
eca-miR-126-3p	10.1250841	1.669975104	0.63634459	2.624325137	0.008682086	0.038548462
eca-miR-628a	28.24253636	1.651099798	0.574318087	2.87488734	0.004041717	0.02243045
eca-miR-106b	2329.198891	1.582207054	0.545494264	2.900501723	0.003725658	0.021207591
eca-miR-9097	17.94593532	1.523283641	0.562515426	2.70798554	0.006769297	0.032669217
eca-miR-196b	428.0208999	1.515673921	0.582251121	2.603127525	0.009237759	0.040211419
eca-miR-15b	1582.547658	1.511413087	0.443293146	3.409511514	0.000650793	0.007073303
eca-let-7e	31.18328834	1.510910904	0.544134194	2.776724786	0.005490965	0.027088761
eca-miR-27a	338.9157647	1.502379867	0.483503764	3.107276465	0.001888197	0.01397266
eca-let-7a	13914.48733	1.495888324	0.531235634	2.815865932	0.004864596	0.024544099
eca-miR-92a	96640.55414	1.395113337	0.477586119	2.921176477	0.003487122	0.020922734
eca-miR-30b	356.2479052	1.38402687	0.519164852	2.665871665	0.0076789	0.034790118
eca-miR-29a	288.2832713	1.379635568	0.484831237	2.845599589	0.00443279	0.023430459
eca-miR-19b	1539.807463	1.188038588	0.441041083	2.693714106	0.007066075	0.032680595
eca-miR-1842	446.2091612	-1.27027855	0.403214906	-3.150375968	0.001630605	0.012928366
eca-novel-2-5p	221.1520675	-1.31214743	0.440609303	-2.978029339	0.002901082	0.01840115
eca-miR-9163	74.04669472	-1.328275941	0.492004231	-2.699724629	0.006939689	0.032680595
eca-novel-207-3p	116.8096698	-1.425535027	0.497205028	-2.867096969	0.004142561	0.02243045
eca-novel-12-3p	23.62197651	-1.444971978	0.559582323	-2.582233066	0.009816327	0.041908164
eca-novel-206-3p	255.1235859	-1.489032651	0.496527418	-2.998893109	0.002709624	0.017692248
eca-miR-7177b	298.8226405	-1.525543145	0.597609259	-2.552743489	0.010687818	0.04476784
eca-miR-9180	417.2156762	-1.553903924	0.504266239	-3.08151489	0.002059502	0.01468219
eca-miR-486-5p	7684857.024	-1.592535969	0.518167628	-3.073399193	0.002116352	0.01468219
eca-novel-286-5p	298.4925088	-1.609147706	0.509410247	-3.158844398	0.00158396	0.012928366
eca-miR-1249	1978.498163	-1.738219071	0.53946155	-3.222137091	0.001272382	0.011298756
eca-novel-243-5p	46.5808711	-1.742944932	0.527823347	-3.302136864	0.000959512	0.00887549
eca-novel-13-3p	22.90657599	-1.777518633	0.559336213	-3.177907299	0.001483422	0.012666139
eca-novel-208-5p	40.65302331	-1.793284454	0.595628392	-3.010743741	0.002606087	0.017531857
eca-miR-9104	16.45910694	-1.906043148	0.568967604	-3.35000294	0.000808107	0.00779999
eca-novel-143-3p	27.0661463	-2.007890388	0.533880458	-3.76093629	0.000169279	0.003131653
eca-novel-160-5p	28.73279942	-2.020119722	0.568472943	-3.55358992	0.000380011	0.005272656
eca-novel-166-3p	28.73279942	-2.020119722	0.568472943	-3.55358992	0.000380011	0.005272656
eca-novel-106-3p	63.63441411	-2.410610095	0.528047695	-4.565137044	4.99E-06	0.000253871
eca-miR-8917	24.59894013	-2.520011711	0.659626235	-3.820363074	0.000133255	0.002689336
