# Supplementary material for: Circulating microRNA profiles of Hendra virus infection in horses
Source: Sci Rep. 2017 Aug 7;7:7431. doi: 10.1038/s41598-017-06939-w (PMC5547158; doi:10.1038/s41598-017-06939-w)
Supplement: Supplementary file 4 — Supplementary Table 4 [file 41598_2017_6939_MOESM4_ESM.csv]

	logFC	logCPM	PValue	FDR
eca-miR-32	4.878525775	2.770479932	6.90E-10	1.74E-07
eca-miR-590-3p	4.858563231	3.185401202	4.41E-09	5.55E-07
eca-miR-126-5p	3.80331776	1.951650607	1.01E-06	8.49E-05
eca-miR-374a	2.974363223	4.151673954	0.000997711	0.014413289
eca-miR-361-5p	2.931025601	5.685827311	0.000364726	0.008124817
eca-novel-174-3p	2.928081441	5.74051882	0.000419137	0.008124817
eca-miR-454	2.698709504	2.634154906	0.000105324	0.005308354
eca-miR-21	2.461666266	9.165789721	0.000632108	0.011377952
eca-let-7f	2.441471596	12.32091256	0.002139402	0.01988527
eca-miR-16	2.284375128	13.38584671	0.00288326	0.024219382
eca-miR-340-5p	2.279138002	4.146191301	0.003077665	0.025018437
eca-miR-499-5p	2.219501796	0.856953258	0.001353363	0.016240354
eca-miR-374b	2.17616769	2.848378593	0.002258219	0.01988527
eca-miR-19a	2.107088807	5.911001582	0.000893745	0.014076476
eca-miR-20a	2.036445086	5.862795074	0.007518429	0.049859055
eca-miR-155	2.021115166	1.935230013	0.001177909	0.015622795
eca-novel-1-3p	1.920253428	4.689774003	0.002288384	0.01988527
eca-miR-126-3p	1.703412114	0.549736667	0.005709439	0.039966071
eca-miR-1842	-1.558256993	5.824995748	0.005626874	0.039966071
eca-novel-2-5p	-1.592997308	4.824064724	0.005649476	0.039966071
eca-miR-9163	-1.721150425	3.24254555	0.004949464	0.038977027
eca-novel-207-3p	-1.796902165	3.923140271	0.006574483	0.044777559
eca-novel-12-3p	-1.860921097	1.616544325	0.005157906	0.039387644
eca-novel-206-3p	-1.915417861	5.040272497	0.001880076	0.019740797
eca-miR-9180	-1.992826442	5.764977802	0.002266866	0.01988527
eca-miR-486-5p	-2.032771229	19.94019453	0.001963983	0.019796947
eca-novel-286-5p	-2.059799107	5.27657655	0.001029521	0.014413289
eca-miR-1249	-2.111432156	8.011581034	0.001688521	0.01934124
eca-novel-243-5p	-2.184111115	2.580386905	0.000410246	0.008124817
eca-novel-13-3p	-2.201785229	1.581563601	0.000742623	0.012476062
eca-novel-208-5p	-2.32717862	2.403790183	0.001858237	0.019740797
eca-miR-9104	-2.352522001	1.106825304	0.00041504	0.008124817
eca-novel-143-3p	-2.416227904	1.821384567	0.000151298	0.006354535
eca-novel-14-3p	-2.458393223	0.311030828	0.001289597	0.016240354
eca-novel-166-3p	-2.549499972	1.891737641	0.000212982	0.007021887
eca-novel-160-5p	-2.550200316	1.891737641	0.000241481	0.007021887
eca-novel-106-3p	-2.871492652	3.06599987	1.27E-05	0.00079996
eca-miR-8917	-3.231232742	1.661153806	0.000250782	0.007021887
