# Supplementary material for: Circulating microRNA profiles of Hendra virus infection in horses
Source: Sci Rep. 2017 Aug 7;7:7431. doi: 10.1038/s41598-017-06939-w (PMC5547158; doi:10.1038/s41598-017-06939-w)
Supplement: Supplementary file 5 — Supplementary Table 5 [file 41598_2017_6939_MOESM5_ESM.csv]

	U1	U2	U3	HeV1	HeV2	HeV3	pvalue	FDR
eca-miR-33a|eca-novel-19-5p	3	1	1.078947368	55	50.66666667	50.75	5.64E-06	2.29E-05
eca-miR-32|eca-novel-110-3p	0.032786885	0.4	0.084507042	6.666666667	7.366666667	6.653061224	1.37E-05	4.70E-05
eca-novel-181-5p|eca-novel-138-3p	0.458072591	0.589230769	0.619183673	2.048606147	1.892352941	1.948733979	3.09E-05	5.24E-05
eca-novel-181-5p|eca-novel-133-3p	0.458072591	0.589230769	0.619183673	2.048606147	1.892352941	1.948733979	3.09E-05	5.24E-05
eca-novel-181-5p|eca-novel-146-3p	0.458072591	0.589230769	0.619183673	2.048606147	1.892352941	1.948733979	3.09E-05	5.24E-05
eca-novel-150-5p|eca-novel-133-3p	0.458072591	0.589230769	0.619183673	2.048606147	1.892352941	1.948733979	3.09E-05	5.90E-05
eca-novel-150-5p|eca-novel-138-3p	0.458072591	0.589230769	0.619183673	2.048606147	1.892352941	1.948733979	3.09E-05	5.90E-05
eca-novel-150-5p|eca-novel-146-3p	0.458072591	0.589230769	0.619183673	2.048606147	1.892352941	1.948733979	3.09E-05	5.90E-05
eca-miR-454|eca-novel-296-5p	0.02399808	0.303448276	0.384	3.148823334	3.062000761	2.995222345	1.78E-05	6.09E-05
eca-miR-21|eca-miR-9104	4.65	101.0769231	93.2	1370.166667	1342.818182	1215.642857	2.57E-05	8.82E-05
eca-miR-454|eca-novel-208-5p	0.016	0.55	0.712800713	5.428571429	5.649122807	5.821428571	2.64E-05	9.03E-05
eca-miR-454|eca-novel-12-3p	0.033333333	0.785714286	0.857142857	7.916666667	7.318181818	7.409090909	2.69E-05	9.21E-05
eca-miR-301a|eca-novel-2-5p	0.172413793	0.35	0.321792261	1.822916667	1.791666667	1.698555957	2.36E-05	9.61E-05
eca-miR-590-3p|eca-novel-1-5p	0.000491884	0.001057562	0.000258091	0.011960636	0.013315693	0.011682852	3.03E-05	0.000103766
eca-miR-454|eca-novel-158-3p	0.003547106	0.049364987	0.059222702	0.431818182	0.42303852	0.450587422	3.06E-05	0.000104998
eca-miR-19a|eca-miR-9180	0.057613169	0.57079646	0.567986231	4.578808664	4.378516949	4.33512	2.70E-05	0.000109918
eca-miR-590-3p|eca-miR-140-5p	1	1.166666667	0.384615385	9.875	9.454545455	8.722222222	3.27E-05	0.000112062
eca-miR-98|eca-miR-9104	0.6625	23.10230769	17.68	176.8466667	191.9018182	176.4464286	3.80E-05	0.000130246
eca-miR-545|eca-miR-301a	0.32	0.321428571	0.329113924	0.16	0.175710594	0.148777896	4.08E-05	0.000139658
eca-miR-454|eca-miR-423-3p	5.51E-05	0.000839695	0.000727504	0.005978227	0.005803475	0.005571411	4.26E-05	0.000145879
eca-miR-590-3p|eca-miR-181a	8.14E-05	0.000611194	0.00024759	0.012738525	0.014899244	0.014811321	4.40E-05	0.000150639
eca-miR-20a|eca-miR-1842	0.036231884	0.352713178	0.436416185	3.125750916	3.400395778	3.17481203	3.73E-05	0.000151753
eca-novel-2-3p|eca-miR-9040	1.130434783	1.074074074	1.148148148	0.527777778	0.573170732	0.468085106	9.49E-05	0.000156583
eca-miR-374a|eca-novel-110-3p	0.032786885	2.866666667	0.845070423	16.08333333	17.53333333	17.95918367	9.63E-05	0.000158906
eca-miR-21|eca-novel-296-5p	2.231821454	36.24827586	37.28	272.4892277	280.9243058	312.7342889	9.69E-05	0.000159877
eca-miR-374a|eca-novel-208-5p	0.016	2.15	0.891000891	16.54285714	18.45614035	15.71428571	9.97E-05	0.000164471
eca-miR-374a|eca-miR-342-5p	0.071428571	4.3	2.5	26.31818182	29.22222222	25.88235294	0.000103422	0.000170624
eca-miR-21|eca-novel-207-3p	0.767516712	13.29555803	20.14351171	148.5812398	130.7168142	151.9553571	0.000108634	0.000179218
eca-miR-21|eca-novel-12-3p	3.1	93.85714286	83.21428571	685.0833333	671.4090909	773.5909091	0.000111314	0.000183633
eca-miR-590-3p|eca-novel-106-3p	0.012658228	0.152173913	0.047619048	7.181818182	8.666666667	7.85	5.42E-05	0.000185743
eca-miR-454|eca-miR-9174	0.111111111	1.1	1.090909091	7.307692308	6.708333333	6.52	0.000114917	0.000189572
eca-miR-32|eca-miR-92b	0.02	0.046875	0.028571429	0.590173609	0.655144814	0.528654364	0.000115926	0.000191232
eca-miR-454|eca-miR-1388	0.000187723	0.002649326	0.004050633	0.023573201	0.02515625	0.023809524	5.90E-05	0.000202172
eca-miR-32|eca-miR-223	0.008849558	0.019607843	0.003703704	0.137142857	0.133373567	0.158098933	0.000125493	0.000207009
eca-miR-361-5p|eca-miR-342-3p	0.25	3.1375	1.453703704	15.82183908	18.03636364	16.90972222	0.000130429	0.000215144
eca-miR-374b|eca-miR-9163	0.029850746	0.38028169	0.2125	2.308333333	2.725490196	2.632352941	0.000131569	0.00021702
eca-novel-174-3p|eca-miR-342-3p	0.25	3.3	1.5	16.49425287	18.74545455	17.47222222	0.000133231	0.000219755
eca-miR-21|eca-miR-744	0.19787234	3.580381471	3.094289509	20.91857506	21.94799406	21.24719101	6.45E-05	0.000220992
eca-miR-32|eca-miR-1180	0.006578947	0.078947368	0.006896552	0.588235294	0.631428571	0.556313993	6.56E-05	0.000224759
eca-miR-32|eca-miR-27b	0.001310616	0.001619433	0.000769922	0.017547708	0.019835749	0.01594132	0.000138994	0.000229254
eca-miR-374a|eca-miR-151-5p	0.001011122	0.022395833	0.012140834	0.208874459	0.185865724	0.181555601	6.73E-05	0.000230485
eca-miR-340-5p|eca-novel-207-3p	0.024758604	0.536274411	0.544652892	4.012289897	4.469026549	4.089285714	6.74E-05	0.000230679
eca-novel-142-3p|eca-miR-532-5p	0.101265823	0.092307692	0.089473684	0.037878788	0.033472803	0.038461538	0.000119565	0.000234967
eca-miR-21|eca-miR-423-3p	0.005123826	0.100305344	0.070628533	0.517336857	0.532441785	0.581716883	0.000143101	0.000236022
eca-novel-209-5p|eca-novel-296-5p	0.02399808	0.101241379	0.11728	0.530328141	0.516736402	0.565049614	0.000143487	0.000236651
eca-novel-209-5p|eca-miR-9104	0.05	0.282307692	0.2932	2.666666667	2.47	2.196428571	0.000143835	0.000237219
eca-miR-361-5p|eca-novel-112-3p	0.857142857	15.6875	4.90625	86.03125	76.30769231	81.16666667	0.000145887	0.000240596
eca-miR-32|eca-novel-113-5p	0.2	1.2	0.230769231	15	13	16.3	0.000150088	0.000247519
eca-miR-32|eca-miR-628a	0.5	0.375	0.230769231	2.352941176	2.6	2.295774648	7.27E-05	0.000248936
eca-miR-590-3p|eca-miR-872	0.142857143	0.25	0.060240964	2.194444444	2.197183099	1.891566265	7.27E-05	0.00024906
eca-miR-590-3p|eca-let-7a	0.000633649	0.00106023	0.00067133	0.007290513	0.00718232	0.006228614	7.36E-05	0.000252151
eca-miR-499-5p|eca-novel-206-3p	0.003898635	0.021929825	0.026598776	0.180412371	0.180851064	0.202985075	7.40E-05	0.000253413
eca-novel-174-3p|eca-novel-112-3p	0.857142857	16.5	5.0625	89.6875	79.30769231	83.86666667	0.000158629	0.000261596
eca-novel-21-3p|eca-miR-19b	0.018867925	0.018987342	0.020793951	0.001684262	0.003834856	0.004895858	0.00014253	0.000265411
eca-miR-374a|eca-novel-158-3p	0.003547106	0.192972221	0.074028378	1.315909091	1.382101004	1.216309606	7.78E-05	0.000266404
eca-miR-374b|eca-miR-486-5p	2.30E-07	3.91E-06	2.96E-06	3.07E-05	2.56E-05	2.96E-05	0.000161609	0.000266504
eca-miR-340-5p|eca-miR-151-5p	0.003033367	0.027604167	0.025495751	0.16017316	0.17844523	0.188982876	0.000167043	0.000275457
eca-miR-19a|eca-novel-243-5p	0.622222222	2.345454545	7.5	45.2975	44.9273913	41.68384615	6.82E-05	0.000277484
eca-miR-350|eca-novel-21-3p	0.333333333	0.555555556	0.454545455	2	1.9	1.714285714	0.000174619	0.000287942
eca-miR-21|eca-miR-9174	10.33333333	131.4	105.9090909	632.3846154	615.4583333	680.76	0.000177816	0.000293206
eca-novel-105-3p|eca-miR-1842	0.007246377	0.010335917	0.015028902	0.084249084	0.084432718	0.073308271	8.57E-05	0.000293466
eca-miR-32|eca-miR-151-5p	0.001011122	0.003125	0.001214083	0.086580087	0.078091873	0.067258098	0.000178825	0.000294862
eca-miR-32|eca-miR-342-5p	0.071428571	0.6	0.25	10.90909091	12.27777778	9.588235294	0.000178876	0.000294938
eca-miR-374a|eca-novel-12-3p	0.033333333	3.071428571	1.071428571	24.125	23.90909091	20	0.000189047	0.0003117
eca-miR-454|eca-miR-744	0.00212766	0.029972752	0.03187251	0.24173028	0.23922734	0.20349563	0.000189403	0.000312278
eca-miR-20a|eca-miR-9104	0.5	10.5	15.1	142.2216667	117.1590909	120.6428571	0.000190922	0.000314773
eca-miR-27a|eca-novel-166-3p	0.955974843	7.549295775	7.179414274	48.72413793	54.33749257	48.60088365	9.21E-05	0.000315174
eca-miR-27a|eca-novel-160-5p	0.955974843	7.549295775	7.179414274	48.72413793	54.33749257	48.60088365	9.21E-05	0.000315174
eca-miR-454|eca-miR-151-5p	0.001011122	0.005729167	0.009712667	0.068542569	0.056890459	0.067258098	0.00019264	0.000317598
eca-novel-13-3p|eca-novel-23-3p	3.714285714	3.4	3.7	1	0.916666667	1.4	0.000159362	0.000319584
eca-miR-374a|eca-miR-146b-5p	0.026315789	0.632352941	0.681818182	6.159574468	6.787096774	5.465838509	0.000198725	0.00032762
eca-miR-8951|eca-miR-15b	0.043478261	0.048027444	0.048888889	0.012925677	0.012735904	0.016528926	9.58E-05	0.00032799
eca-miR-454|eca-novel-207-3p	0.008252868	0.111302236	0.207486816	1.716970902	1.424778761	1.455357143	0.000199362	0.000328662
eca-miR-335|eca-novel-166-3p	0.025157233	0.169014085	0.255899915	1.172413793	1.069518717	1.17820324	0.000200243	0.000330095
eca-miR-335|eca-novel-160-5p	0.025157233	0.169014085	0.255899915	1.172413793	1.069518717	1.17820324	0.000200243	0.000330095
eca-miR-32|eca-novel-158-3p	0.003547106	0.026926356	0.007402838	0.545454545	0.580692627	0.450587422	0.000203269	0.000335076
eca-novel-97-3p|eca-novel-24-5p	2.777777778	3	2.727272727	1.428571429	1.181818182	1.4	0.00019635	0.000344945
eca-miR-374a|eca-novel-296-5p	0.02399808	1.186206897	0.48	9.595624793	10.00380373	8.085262771	0.00021153	0.000348684
eca-novel-30-3p|eca-miR-590-3p	1	1	1.2	0.151898734	0.051282051	0.063694268	0.000187677	0.00034947
eca-miR-454|eca-miR-342-5p	0.071428571	1.1	2	8.636363636	8.944444444	9.588235294	0.000213088	0.000351242
eca-miR-454|eca-novel-260-3p	0.014084507	0.323529412	0.134078212	1.610169492	1.829545455	1.582524272	0.00022003	0.000362675
eca-novel-209-5p|eca-novel-12-3p	0.033333333	0.262142857	0.261785714	1.333333333	1.235	1.397727273	0.000223683	0.000368687
eca-miR-32|eca-novel-5-5p	0.041666667	0.230769231	0.049180328	1.6	1.372670807	1.325203252	0.000226267	0.000372935
eca-miR-374b|eca-miR-9021	0.006389776	0.08411215	0.042079208	0.337804878	0.355498721	0.373695198	0.00022895	0.000377346
eca-miR-19a|eca-novel-142-3p	3.5	21.5	19.41176471	126.833	129.16625	116.1192857	9.63E-05	0.000391797
eca-miR-9104|eca-novel-23-3p	2.857142857	2.6	2.5	0.75	0.916666667	0.7	0.000117621	0.000402603
eca-miR-301a|eca-miR-9104	1.25	4.307692308	6.32	29.16666667	35.18181818	33.60714286	0.000248642	0.00040979
eca-miR-361-5p|eca-miR-9163	0.089552239	1.767605634	0.98125	22.94166667	19.45098039	17.90441176	0.000257036	0.000423614
eca-miR-454|eca-miR-328	0.014184397	0.328358209	0.134453782	1.596638655	1.84	1.582524272	0.000257769	0.000424811
eca-miR-301a|eca-novel-4-3p	2.272727273	3.733333333	3.95	11.66666667	10.45945946	11.47560976	0.000259593	0.000427805
eca-miR-454|eca-miR-33b	0.001438849	0.019264448	0.009024253	0.104740904	0.088656388	0.093436515	0.000259838	0.000428196
eca-novel-94-3p|eca-miR-19b	0.025157233	0.021097046	0.02205419	0.005389637	0.005752284	0.007227219	0.000247188	0.00042982
eca-novel-209-5p|eca-miR-744	0.00212766	0.01	0.009734396	0.040712468	0.040371471	0.038389513	0.000264364	0.000435643
eca-miR-32|eca-novel-147-5p	0.00619195	0.052631579	0.006224066	0.335195531	0.307585247	0.273489933	0.000275306	0.000453662
eca-miR-454|eca-novel-219-5p	0.033057851	0.453608247	0.553888761	3.256770655	4.025	3.602209945	0.000276711	0.000455965
eca-miR-374b|eca-novel-224-5p	0.03539823	0.818181818	0.515151515	3.597402597	4.149253731	4.162790698	0.000282051	0.000464752
eca-miR-374a|eca-miR-182	0.111111111	1.075	2.142857143	20.67857143	20.23076923	16.2962963	0.000286802	0.000472567
eca-novel-174-3p|eca-miR-9163	0.089552239	1.85915493	1.0125	23.91666667	20.21568627	18.5	0.000290001	0.000477825
eca-miR-32|eca-novel-208-5p	0.016	0.3	0.089100089	6.857142857	7.754385965	5.821428571	0.000293503	0.000483582
eca-miR-590-3p|eca-let-7d	0.001769912	0.003890337	0.001105297	0.029969651	0.036578203	0.035734608	0.000142259	0.000486909
eca-miR-21|eca-miR-1388	0.017458232	0.316473988	0.393248945	2.039950372	2.30796875	2.485977213	0.000298796	0.000492289
eca-miR-324-3p|eca-miR-532-5p	1.113924051	1.123076923	1.210526316	0.496212121	0.59832636	0.447802198	0.000299136	0.000492837
eca-miR-499-5p|eca-novel-286-5p	0.003050361	0.019652543	0.023904655	0.168406871	0.160566706	0.191097122	0.000144538	0.00049468
eca-novel-209-5p|eca-miR-423-3p	5.51E-05	0.000280153	0.000222192	0.001006859	0.000979381	0.001051048	0.000304694	0.00050198
eca-novel-105-3p|eca-miR-222	0.021276596	0.044444444	0.056521739	0.223300971	0.225352113	0.203125	0.000147795	0.000505797
eca-miR-374a|eca-miR-92b	0.02	0.3359375	0.285714286	1.423793833	1.559303946	1.427042455	0.000308981	0.000509029
eca-miR-454|eca-miR-22	1.66E-05	0.000327332	0.00017085	0.001330877	0.001431423	0.001271907	0.000314888	0.000518746
eca-miR-30e|eca-miR-1842	9.572463768	19.17700258	19.40867052	82.71245421	91.42744063	74.78759398	0.000321334	0.000529351
eca-miR-454|eca-miR-671-3p	0.029411765	0.392857143	0.428571429	2.567567568	3.22	2.963636364	0.000324435	0.000534444
eca-novel-202-3p|eca-miR-324-3p	0.056818182	0.034246575	0.045652174	0.129770992	0.125874126	0.13803681	0.000324578	0.000534665
eca-miR-361-5p|eca-novel-224-5p	0.10619469	3.803030303	2.378787879	35.75324675	29.6119403	28.31395349	0.00032701	0.000538656
eca-miR-454|eca-miR-146b-5p	0.026315789	0.161764706	0.545454545	2.021276596	2.077419355	2.02484472	0.000328811	0.000541609
eca-novel-209-5p|eca-miR-1842	0.003623188	0.009483204	0.008473988	0.058608059	0.071688654	0.057800752	0.000332814	0.000548187
eca-miR-532-5p|eca-miR-9180	0.16255144	0.287610619	0.327022375	0.953068592	1.012711864	0.970666667	0.000165717	0.0005671
eca-miR-374a|eca-miR-1388	0.000187723	0.010356455	0.005063291	0.071836228	0.0821875	0.064271107	0.000346477	0.000570676
eca-novel-8-5p|eca-miR-9163	0.104477612	0.267605634	0.3	0.933333333	1.019607843	1	0.000322285	0.000570844
eca-miR-19b|eca-miR-9180	0.654320988	2.097345133	2.731497418	10.71718412	11.04940678	11.43824	0.000141278	0.000574901
eca-miR-374b|eca-miR-191a	3.86E-05	0.000309512	0.000173065	0.001310163	0.001156685	0.001174433	0.000349212	0.000575165
eca-miR-32|eca-miR-423-5p	2.10E-05	0.000245198	8.53E-05	0.003876073	0.005219219	0.004726922	0.000351487	0.000578897
eca-novel-240-5p|eca-novel-19-5p	2.25	0.305555556	0.333333333	10.5	9.166666667	9.5	0.000320438	0.000596664
eca-novel-183-5p|eca-miR-532-5p	0.259493671	0.238461538	0.236842105	0.084583333	0.106694561	0.119505495	0.000353092	0.000597626
eca-miR-454|eca-novel-223-5p	0.000270526	0.003376823	0.002547365	0.01310616	0.014951015	0.014556171	0.000363076	0.000597966
eca-miR-340-5p|eca-novel-12-3p	0.1	3.785714286	2.25	18.5	22.95454545	20.81818182	0.000363287	0.000598298
eca-novel-174-3p|eca-novel-224-5p	0.10619469	4	2.454545455	37.27272727	30.7761194	29.25581395	0.000364896	0.000600932
eca-miR-454|eca-miR-101	0.000436681	0.001231665	0.001339959	0.004371434	0.004782699	0.004938646	0.000367596	0.000605361
eca-miR-20a|eca-miR-222	0.106382979	1.516666667	1.641304348	8.284757282	9.075704225	8.796875	0.000149802	0.000609545
eca-miR-374a|eca-miR-27b	0.001310616	0.011605938	0.007699217	0.042333845	0.047210878	0.043031785	0.000375917	0.000619047
eca-novel-1-3p|eca-miR-9180	0.026748971	0.256637168	0.282271945	1.664259928	1.906779661	1.973333333	0.00018127	0.000620289
eca-miR-21|eca-miR-1842	0.336956522	3.395348837	2.693641618	30.11355311	38.97361478	31.9906015	0.000378556	0.000623377
eca-miR-374a|eca-novel-207-3p	0.008252868	0.43509056	0.25935852	5.232242906	4.654867257	3.928571429	0.000386684	0.000636744
eca-miR-454|eca-miR-361-3p	0.005617978	0.056122449	0.05811138	0.390946502	0.477744807	0.384433962	0.000401275	0.000660752
eca-miR-340-5p|eca-novel-133-3p	0.375469337	4.076923077	1.285714286	15.86847748	14.85294118	14.31697405	0.000403609	0.00066454
eca-miR-340-5p|eca-novel-138-3p	0.375469337	4.076923077	1.285714286	15.86847748	14.85294118	14.31697405	0.000403609	0.00066454
eca-miR-340-5p|eca-novel-146-3p	0.375469337	4.076923077	1.285714286	15.86847748	14.85294118	14.31697405	0.000403609	0.00066454
eca-novel-134-5p|eca-novel-24-5p	2.777777778	3	2.727272727	1.428571429	1.181818182	1.4	0.00019635	0.000671853
eca-miR-451|eca-novel-138-3p	18138.46433	27547.79462	26572.64633	59716.89278	57963.78441	62970.69928	0.000408472	0.000672492
eca-miR-451|eca-novel-133-3p	18138.46433	27547.79462	26572.64633	59716.89278	57963.78441	62970.69928	0.000408472	0.000672492
eca-miR-451|eca-novel-146-3p	18138.46433	27547.79462	26572.64633	59716.89278	57963.78441	62970.69928	0.000408472	0.000672492
eca-miR-20a|eca-miR-744	0.021276596	0.371934605	0.501328021	2.171323155	1.914933135	2.108614232	0.000409561	0.000674267
eca-miR-3200|eca-novel-160-5p	0.251572327	1.746478873	2.331532556	8.137931034	8.080808081	8.321060383	0.000416223	0.000685197
eca-miR-3200|eca-novel-166-3p	0.251572327	1.746478873	2.331532556	8.137931034	8.080808081	8.321060383	0.000416223	0.000685197
eca-miR-532-5p|eca-novel-142-3p	9.875	10.83333333	11.17647059	26.4	29.875	26	0.000201142	0.000688211
eca-novel-209-5p|eca-novel-207-3p	0.008252868	0.037134473	0.063369932	0.289174047	0.240442478	0.274553571	0.000418884	0.000689559
eca-miR-32|eca-novel-10-3p	0.027027027	0.461538462	0.069767442	4.444444444	5.972972973	5.09375	0.000425686	0.000700738
eca-miR-29a|eca-novel-296-5p	0.719942405	3.227586207	4.08	14.95956248	14.97394447	13.61631753	0.000428827	0.000705888
eca-miR-590-3p|eca-miR-340-3p	0.333333333	1.166666667	0.416666667	11.28571429	11.55555556	9.235294118	0.000207964	0.000711513
eca-novel-209-5p|eca-miR-9174	0.111111111	0.367	0.333181818	1.230769231	1.132083333	1.23	0.000432929	0.000712621
eca-novel-2-5p|eca-miR-660	16.11111111	13.33333333	16.36666667	1.745454545	3.927272727	3.010869565	0.000435892	0.000717479
eca-miR-126-5p|eca-miR-504	0.2	0.75	0.173913043	8.916666667	7.333333333	7.875	0.000106462	0.000717809
eca-miR-374b|eca-novel-243-5p	0.044444444	0.490909091	0.386363636	4.946428571	6.043478261	4.58974359	0.000436295	0.000718123
eca-miR-454|eca-miR-1839	0.013888889	0.047413793	0.034383954	0.152487961	0.141725352	0.139435415	0.000436449	0.000718357
eca-miR-340-5p|eca-novel-19-5p	1.5	2.944444444	1.105263158	222	168.3333333	229	0.000436628	0.000718632
eca-miR-499-5p|eca-novel-160-5p	0.025157233	0.281690141	0.199033267	2.413793103	2.02020202	2.503681885	0.000210261	0.000719289
eca-miR-499-5p|eca-novel-166-3p	0.025157233	0.281690141	0.199033267	2.413793103	2.02020202	2.503681885	0.000210261	0.000719289
eca-miR-454|eca-novel-110-3p	0.032786885	0.733333333	0.676056338	5.277777778	5.366666667	6.653061224	0.000445835	0.000733765
eca-miR-361-5p|eca-miR-103	0.001988955	0.03088729	0.009184337	0.108314697	0.115266274	0.106885817	0.000447109	0.000735822
eca-miR-361-5p|eca-miR-107a	0.001988955	0.03088729	0.009184337	0.108314697	0.115266274	0.106885817	0.000447109	0.000735822
eca-novel-146-3p|eca-novel-105-3p	3.995	3.25	3.769230769	0.60826087	1.0625	0.82025641	0.000378667	0.000744123
eca-novel-94-3p|eca-miR-29b	1.6	1.666666667	1.4	0.450704225	0.434782609	0.62	0.000452737	0.000745064
eca-miR-21|eca-novel-208-5p	1.488	65.7	69.2010692	469.7714286	518.2807018	607.8214286	0.000453699	0.000746626
eca-miR-32|eca-novel-4-5p	0.105263158	0.203389831	0.086956522	2.086956522	2.376344086	1.752688172	0.000455487	0.000749548
eca-miR-32|eca-miR-101	0.000436681	0.000671817	0.000167495	0.005521811	0.006565071	0.004938646	0.000456362	0.000750967
eca-miR-30b|eca-miR-9180	0.074074074	0.451327434	0.686746988	2.73765343	2.427966102	2.812453333	0.000456481	0.000751143
eca-miR-21|eca-novel-158-3p	0.329880817	5.896872055	5.749537323	37.36818182	38.81181355	47.0463027	0.000462823	0.000761557
eca-miR-454|eca-miR-9104	0.05	0.846153846	0.96	15.83333333	14.63636364	11.64285714	0.000466075	0.000766888
eca-miR-590-3p|eca-novel-18-5p	0.166666667	1	0.454545455	15.8	12.48	15.7	0.000225851	0.000772577
eca-miR-301a|eca-miR-545	3.125	3.111111111	3.038461538	6.25	5.691176471	6.721428571	0.000470847	0.000774719
eca-miR-29a|eca-novel-12-3p	1	8.357142857	9.107142857	37.61083333	35.78772727	33.68181818	0.000472496	0.000777411
eca-miR-19b|eca-novel-142-3p	39.75	79	93.35294118	296.866	325.9575	306.3814286	0.000192659	0.000783878
eca-miR-21|eca-miR-148b-3p	0.694029851	5.688311688	3.816543817	20.99872286	21.04131054	18.88901221	0.000476728	0.000784352
eca-novel-174-3p|eca-miR-107a	0.001988955	0.03248703	0.009476832	0.112917974	0.119797912	0.110441362	0.000483473	0.000795406
eca-novel-174-3p|eca-miR-103	0.001988955	0.03248703	0.009476832	0.112917974	0.119797912	0.110441362	0.000483473	0.000795406
eca-miR-374a|eca-miR-423-3p	5.51E-05	0.003282443	0.00090938	0.018217859	0.018960421	0.015039393	0.000488343	0.000803396
eca-miR-32|eca-miR-29a	0.033333333	0.051282051	0.011764706	0.265880841	0.280695515	0.219973009	0.000489341	0.000805017
eca-miR-30b|eca-novel-142-3p	4.5	17	23.47058824	75.833	71.625	75.33357143	0.000490808	0.000807408
eca-miR-32|eca-miR-185	0.012048193	0.105263158	0.015463918	0.991735537	1.220994475	1.358333333	0.000499941	0.00082241
eca-miR-9097|eca-miR-181b	0.004778973	0.011494253	0.008425014	0.035643741	0.033802876	0.033015407	0.000243557	0.000833099
eca-miR-26a|eca-miR-9104	28.05	733.1538462	220.52	2809.166667	3049.090909	2626.142857	0.000506485	0.000833151
eca-miR-8951|eca-miR-155	3.333333333	2.8	3.4375	0.590909091	0.753424658	0.694214876	0.000245938	0.000841194
eca-miR-20a|eca-novel-260-3p	0.14084507	4.014705882	2.108938547	14.46322034	14.64488636	16.39805825	0.000512356	0.000842786
eca-miR-29a|eca-novel-158-3p	0.106413167	0.52506395	0.629241209	2.0515	2.068763466	2.04837595	0.000514304	0.000845967
eca-miR-29a|eca-miR-101	0.013100437	0.013100437	0.014237061	0.020767992	0.023388587	0.022451144	0.000520338	0.00085587
eca-miR-32|eca-novel-12-3p	0.033333333	0.428571429	0.107142857	10	10.04545455	7.409090909	0.000523048	0.000860304
eca-novel-105-3p|eca-miR-361-3p	0.011235955	0.020408163	0.031476998	0.094650206	0.09495549	0.091981132	0.000252125	0.000862307
eca-miR-32|eca-novel-244-5p	0.166666667	1.2	0.272727273	10.90909091	12.27777778	14.81818182	0.000525459	0.000864245
eca-novel-2-5p|eca-miR-326	9.0625	8.421052632	7.671875	3.692307692	4.153846154	3.419753086	0.000527106	0.00086693
eca-novel-209-5p|eca-novel-208-5p	0.016	0.1835	0.217701218	0.914285714	0.953333333	1.098214286	0.000531775	0.000874586
eca-miR-21|eca-miR-222	0.989361702	14.6	10.13043478	79.81553398	104.0211268	88.640625	0.000536684	0.000882636
eca-miR-19a|eca-miR-9163	0.417910448	1.816901408	4.125	21.13883333	20.26137255	23.90691176	0.000218015	0.000886985
eca-miR-454|eca-miR-182	0.111111111	0.275	1.714285714	6.785714286	6.192307692	6.037037037	0.000540005	0.000888072
eca-novel-209-5p|eca-miR-1388	0.000187723	0.000883911	0.001237131	0.003970223	0.004245313	0.004491674	0.000540282	0.000888504
eca-miR-21|eca-miR-182	10.33333333	32.85	166.4285714	587.2142857	568.1153846	630.3333333	0.000543152	0.0008932
eca-novel-209-5p|eca-novel-158-3p	0.003547106	0.016469955	0.0180876	0.072727273	0.071391035	0.085003455	0.000545835	0.000897587
eca-miR-29b|eca-miR-9180	0.010288066	0.026548673	0.04302926	0.128158845	0.146186441	0.133333333	0.000549792	0.00090407
eca-miR-21|eca-miR-361-3p	0.52247191	6.704081633	5.641646489	33.83127572	43.83086053	40.13915094	0.000555784	0.000913897
eca-miR-532-3p|eca-miR-155	0.666666667	0.6	0.6875	0.136363636	0.150684932	0.231404959	0.000270039	0.000923524
eca-miR-29a|eca-novel-208-5p	0.48	5.85	7.573507574	25.79028571	27.62561404	26.46428571	0.000564984	0.000929
eca-novel-143-3p|eca-miR-181a	0.002279573	0.002182834	0.002228312	0.00112873	0.001146096	0.000801887	0.000475584	0.000934546
eca-miR-21|eca-miR-33b	0.13381295	2.301225919	0.876104531	9.063947078	8.133810573	9.755803955	0.000569329	0.00093612
eca-miR-32|eca-miR-146b-5p	0.026315789	0.088235294	0.068181818	2.553191489	2.851612903	2.02484472	0.000569676	0.000936665
eca-miR-26a|eca-miR-182	62.33333333	238.275	393.7857143	1203.928571	1290	1361.703704	0.000576095	0.000947193
eca-miR-340-5p|eca-novel-296-5p	0.07199424	1.462068966	1.008	7.35830295	9.604412324	8.416023521	0.000578847	0.000951691
eca-miR-29c|eca-miR-9180	0.03909465	0.367256637	0.640275387	2.072779783	2.076949153	2.202666667	0.000588011	0.000966731
eca-miR-30c|eca-novel-94-3p	27.25	94.9	81.17142857	267.60375	279.2	282.0109677	0.000589793	0.000969635
eca-novel-209-5p|eca-miR-361-3p	0.005617978	0.01872449	0.017748184	0.065843621	0.080623145	0.072523585	0.000602044	0.000989749
eca-novel-2-3p|eca-novel-5-5p	1.083333333	1.115384615	1.016393443	0.506666667	0.291925466	0.357723577	0.000603264	0.000991728
eca-novel-209-5p|eca-miR-222	0.010638298	0.040777778	0.031869565	0.155339806	0.191338028	0.16015625	0.000605835	0.000995928
eca-miR-374b|eca-miR-146a	0.057142857	0.473684211	0.257575758	2.564814815	2.926315789	2.223602484	0.000610349	0.001003321
eca-miR-21|eca-novel-260-3p	1.309859155	38.64705882	13.01675978	139.3389831	167.8522727	165.2330097	0.000612364	0.001006605
eca-miR-374b|eca-novel-108-5p	0.1	2.454545455	2.125	8.65625	9.266666667	8.95	0.000614032	0.001009319
eca-novel-1-3p|eca-novel-243-5p	0.288888889	1.054545455	3.727272727	16.46428571	19.56521739	18.97435897	0.000295265	0.001009738
eca-miR-32|eca-novel-296-5p	0.02399808	0.165517241	0.048	3.977461054	4.203119057	2.995222345	0.000615998	0.001012524
eca-miR-361-3p|eca-miR-9040	7.739130435	7.259259259	7.648148148	3.375	4.109756098	4.510638298	0.000616449	0.001013237
eca-miR-32|eca-miR-130b	0.047619048	0.139534884	0.024590164	0.839160839	1.139175258	1.065359477	0.000620431	0.001019754
eca-miR-92a|eca-miR-486-5p	0.001298179	0.006910071	0.010597685	0.038493312	0.041753824	0.041986148	0.000298228	0.001019814
eca-miR-19a|eca-miR-146a	0.8	2.263157895	5	23.48759259	21.75431579	20.19465839	0.000251384	0.001022672
eca-miR-20a|eca-novel-296-5p	0.239980802	3.765517241	6.04	28.28405701	24.51027006	31.03638368	0.000631483	0.001037891
eca-novel-2-5p|eca-miR-190b	29	26.66666667	27.27777778	1.882352941	9.391304348	4.328125	0.000637197	0.001047254
eca-miR-454|eca-miR-222	0.010638298	0.122222222	0.104347826	0.922330097	1.133802817	0.848958333	0.000644427	0.001059108
eca-miR-374b|eca-miR-9180	0.004115226	0.119469027	0.029259897	0.5	0.588983051	0.477333333	0.0006469	0.001063143
eca-novel-174-3p|eca-novel-206-3p	0.023391813	0.578947368	0.307785842	7.396907216	5.484042553	7.510447761	0.000658893	0.001082824
eca-miR-32|eca-miR-23a	0.023529412	0.057692308	0.016393443	0.479041916	0.64619883	0.50621118	0.000661676	0.001087367
eca-miR-374a|eca-miR-9174	0.111111111	4.3	1.363636364	22.26923077	21.91666667	17.6	0.000662105	0.001088043
eca-miR-32|eca-miR-219-5p	0.166666667	1.5	0.176470588	10	11.63157895	8.578947368	0.000662923	0.001089357
eca-miR-340-3p|eca-novel-106-3p	0.037974684	0.130434783	0.114285714	0.636363636	0.75	0.85	0.000663569	0.001090389
eca-miR-9174|eca-novel-5-5p	0.375	0.384615385	0.360655738	0.173333333	0.149068323	0.203252033	0.000319911	0.001093898
eca-miR-27a|eca-novel-286-5p	0.115913736	0.526688153	0.86227504	3.399412982	4.318772137	3.709532374	0.000666558	0.001095271
eca-miR-361-5p|eca-novel-206-3p	0.023391813	0.550438596	0.298286279	7.095360825	5.276595745	7.268656716	0.000671233	0.001102923
eca-novel-2-3p|eca-miR-338-3p	8.666666667	7.25	8.857142857	1.9	1.068181818	2.588235294	0.000672075	0.001104276
eca-miR-590-3p|eca-miR-144	0.000454959	0.001575867	0.000253473	0.010271746	0.008213769	0.009903176	0.000324302	0.001108848
eca-miR-454|eca-miR-1842	0.003623188	0.028423773	0.027745665	0.347985348	0.424802111	0.306390977	0.000675012	0.001109072
eca-miR-454|eca-miR-1379	0.001644737	0.021484375	0.012461059	0.087638376	0.083333333	0.072508897	0.000683685	0.001123292
eca-miR-32|eca-novel-227-5p	0.003355705	0.005825243	0.002568493	0.070671378	0.100408905	0.086840703	0.000689415	0.001132675
eca-miR-98|eca-novel-207-3p	0.109350499	3.038854599	3.821215527	19.17729984	18.68070796	22.05580357	0.000334044	0.001142095
eca-miR-29a|eca-miR-151-5p	0.03033367	0.0609375	0.103197086	0.325634921	0.278208481	0.305756138	0.000697131	0.001145321
eca-miR-21|eca-miR-151-5p	0.094034378	0.684375	0.942938082	5.931457431	5.219434629	7.022488137	0.000704331	0.001157118
eca-miR-21|eca-miR-328	1.319148936	39.2238806	13.05322129	138.1680672	168.8114286	165.2330097	0.00070589	0.001159647
eca-novel-1-3p|eca-miR-146a	0.371428571	1.01754386	2.484848485	8.537037037	9.473684211	9.192546584	0.000341454	0.001167362
eca-novel-21-3p|eca-novel-105-3p	3	2.25	2.538461538	0.217391304	0.3125	0.538461538	0.000713427	0.001171998
eca-miR-27a|eca-miR-140-3p	0.361904762	0.770114943	0.801587302	2.180555556	2.263613861	2.006079027	0.000722334	0.001186597
eca-miR-340-5p|eca-miR-182	0.333333333	1.325	4.5	15.85714286	19.42307692	16.96296296	0.000723661	0.001188745
eca-novel-105-3p|eca-novel-260-3p	0.028169014	0.117647059	0.072625698	0.389830508	0.363636364	0.378640777	0.000348026	0.001189765
eca-miR-504|eca-miR-19b	0.01572327	0.016877637	0.014492754	0.004042228	0.004601827	0.001865089	0.000353239	0.001207516
eca-novel-220-3p|eca-novel-166-3p	0.037735849	0.873239437	0.682399773	3.482758621	4.396910279	3.939617084	0.000735258	0.001207729
eca-novel-220-3p|eca-novel-160-5p	0.037735849	0.873239437	0.682399773	3.482758621	4.396910279	3.939617084	0.000735258	0.001207729
eca-novel-105-3p|eca-miR-328	0.028368794	0.119402985	0.072829132	0.386554622	0.365714286	0.378640777	0.000355751	0.001216036
eca-miR-32|eca-miR-33b	0.001438849	0.010507881	0.001128032	0.1323043	0.121696035	0.093436515	0.000747665	0.001228076
eca-novel-19-5p|eca-miR-454	2	1.636363636	2.375	0.010526316	0.01863354	0.012269939	0.000734117	0.001242494
eca-miR-26a|eca-novel-207-3p	4.629858876	96.43832844	47.66145068	304.6267847	296.8141593	328.2678571	0.000760656	0.00124938
eca-novel-1-3p|eca-novel-142-3p	1.625	9.666666667	9.647058824	46.1	56.25	52.85714286	0.000366238	0.001251811
eca-miR-499-5p|eca-miR-93	0.000166472	0.000266937	0.000213356	0.000561536	0.000582002	0.000543565	0.000366999	0.00125434
eca-miR-454|eca-let-7g	0.000633513	0.001700725	0.001346856	0.00544002	0.006217957	0.005026494	0.000765503	0.001257307
eca-miR-326|eca-novel-2-5p	0.110344828	0.11875	0.130346232	0.270833333	0.240740741	0.292418773	0.000768252	0.001261787
eca-miR-98|eca-novel-2-5p	0.09137931	1.8770625	0.900203666	11.05291667	9.772777778	8.917870036	0.000374798	0.001280923
eca-miR-21|eca-miR-146b-5p	2.447368421	19.32352941	52.95454545	174.9148936	190.5935484	211.4161491	0.000780227	0.00128142
eca-miR-32|eca-miR-1388	0.000187723	0.001445087	0.000506329	0.029776675	0.03453125	0.023809524	0.000784484	0.001288376
eca-miR-20a|eca-novel-12-3p	0.333333333	9.75	13.48214286	71.11083333	58.57954545	76.77272727	0.000785152	0.001289439
eca-novel-138-3p|eca-novel-105-3p	3.995	3.25	3.769230769	0.60826087	1.0625	0.82025641	0.000378667	0.001293999
eca-novel-133-3p|eca-novel-105-3p	3.995	3.25	3.769230769	0.60826087	1.0625	0.82025641	0.000378667	0.001293999
eca-novel-202-3p|eca-miR-9180	0.010288066	0.011061947	0.018072289	0.061371841	0.076271186	0.06	0.000794273	0.001304382
eca-miR-32|eca-miR-423-3p	5.51E-05	0.000458015	9.09E-05	0.007551444	0.007966261	0.005571411	0.000807405	0.001325912
eca-miR-32|eca-novel-220-3p	0.666666667	0.387096774	0.125	2.376237624	2.986486486	3.046728972	0.000812595	0.001334399
eca-miR-744|eca-miR-9104	23.5	28.23076923	30.12	65.5	61.18181818	57.21428571	0.000391228	0.001336847
eca-miR-374a|eca-novel-4-5p	0.105263158	1.457627119	0.869565217	5.034782609	5.655913978	4.731182796	0.000815227	0.001338684
eca-miR-660|eca-novel-183-5p	0.43902439	0.774193548	0.666666667	2.463054187	2.156862745	2.114942529	0.000393647	0.001345037
eca-miR-374b|eca-miR-425	0.020408163	0.155172414	0.085	0.441082803	0.449838188	0.434466019	0.000821902	0.001349609
eca-novel-174-3p|eca-miR-107b	0.005574499	0.089456349	0.031838621	0.314439913	0.384546526	0.396741547	0.000823349	0.001351948
eca-miR-32|eca-miR-182	0.111111111	0.15	0.214285714	8.571428571	8.5	6.037037037	0.000826282	0.001356727
eca-miR-340-5p|eca-novel-158-3p	0.010641317	0.237849482	0.155459593	1.009090909	1.326922066	1.266067726	0.000828469	0.00136028
eca-miR-21|eca-miR-1379	0.152960526	2.56640625	1.209761163	7.583948339	7.645445135	7.570729537	0.000843579	0.001385052
eca-miR-361-5p|eca-miR-107b	0.005574499	0.085051302	0.030855948	0.301621283	0.370000149	0.383968866	0.000843841	0.001385444
eca-miR-126-3p|eca-novel-166-3p	0.025157233	0.225352113	0.255899915	1.655172414	1.604278075	1.914580265	0.000206044	0.001388913
eca-miR-126-3p|eca-novel-160-5p	0.025157233	0.225352113	0.255899915	1.655172414	1.604278075	1.914580265	0.000206044	0.001388913
eca-miR-21|eca-novel-133-3p	11.63954944	101.0769231	47.55102041	587.6340243	434.4411765	532.0100031	0.000852875	0.001400163
eca-miR-21|eca-novel-138-3p	11.63954944	101.0769231	47.55102041	587.6340243	434.4411765	532.0100031	0.000852875	0.001400163
eca-miR-21|eca-novel-146-3p	11.63954944	101.0769231	47.55102041	587.6340243	434.4411765	532.0100031	0.000852875	0.001400163
eca-miR-32|eca-novel-223-5p	0.000270526	0.001841903	0.000318421	0.016555149	0.020522821	0.014556171	0.000853483	0.001401123
eca-novel-260-3p|eca-novel-202-3p	14.2	13.6	17.04761905	3.470588235	4.888888889	4.577777778	0.000752518	0.001401164
eca-miR-340-5p|eca-miR-9104	0.15	4.076923077	2.52	37	45.90909091	32.71428571	0.000858349	0.001409073
eca-miR-21|eca-novel-2-5p	0.64137931	8.2125	4.745417515	85.63541667	68.38425926	61.44043321	0.000862106	0.001415202
eca-miR-328|eca-novel-202-3p	14.1	13.4	17	3.5	4.861111111	4.577777778	0.000867674	0.001424303
eca-miR-33a|eca-novel-143-3p	0.214285714	0.72	1.366666667	7.857142857	6.333333333	5.970588235	0.000872551	0.00143227
eca-miR-361-3p|eca-novel-5-5p	7.416666667	7.538461538	6.770491803	3.24	2.093167702	3.447154472	0.000873764	0.001434221
eca-novel-23-3p|eca-miR-9104	0.35	0.384615385	0.4	1.333333333	1.090909091	1.428571429	0.000873899	0.001434405
eca-miR-361-5p|eca-miR-9021	0.019169329	0.390965732	0.194306931	3.357317073	2.537084399	2.541753653	0.000877391	0.001440096
eca-miR-126-3p|eca-novel-2-3p	0.038461538	0.137931034	0.14516129	0.631578947	0.574468085	0.590909091	0.000213833	0.001441259
eca-miR-374a|eca-miR-423-5p	2.10E-05	0.001757254	0.000853129	0.009351026	0.012422214	0.012759789	0.00088042	0.001445028
eca-novel-21-3p|eca-miR-29b	1.2	1.5	1.32	0.14084507	0.289855072	0.42	0.000882525	0.001448445
eca-miR-301a|eca-novel-133-3p	3.128911139	4.307692308	3.224489796	12.50893495	11.38235294	14.70772116	0.000883079	0.001449235
eca-miR-301a|eca-novel-138-3p	3.128911139	4.307692308	3.224489796	12.50893495	11.38235294	14.70772116	0.000883079	0.001449235
eca-miR-301a|eca-novel-146-3p	3.128911139	4.307692308	3.224489796	12.50893495	11.38235294	14.70772116	0.000883079	0.001449235
eca-miR-454|eca-miR-219-5p	0.166666667	2.75	1.411764706	7.916666667	8.473684211	8.578947368	0.000883567	0.001449996
eca-miR-454|eca-miR-148a	0.000876424	0.003311258	0.003751465	0.015924902	0.020925396	0.017281595	0.000900859	0.001478334
eca-miR-32|eca-novel-264-5p	0.000103271	0.000754598	0.000247025	0.013709585	0.019885725	0.015845627	0.000902177	0.001480457
eca-miR-324-5p|eca-miR-324-3p	0.170454545	0.356164384	0.443478261	1.053435115	1.027972028	1.104294479	0.0009051	0.001485213
eca-miR-32|eca-miR-23b	0.039215686	0.133333333	0.028037383	0.781758958	0.873517787	0.629343629	0.000906894	0.001488116
eca-novel-106-3p|eca-novel-23-3p	11.28571429	9.2	10.5	1.375	3	2	0.000440887	0.001506365
eca-miR-8946|eca-miR-324-3p	0.181818182	0.205479452	0.239130435	0.41221374	0.454545455	0.45398773	0.000441578	0.00150864
eca-novel-181-5p|eca-novel-19-5p	1.83	0.425555556	0.532280702	28.66	21.44666667	31.17	0.000891683	0.001509133
eca-miR-30e|eca-miR-9104	132.1	570.8846154	671.54	3763.416667	3150.090909	2841.928571	0.000919767	0.001509198
eca-novel-105-3p|eca-miR-150	0.005830904	0.00554785	0.006503252	0.016440315	0.01880141	0.015470052	0.000442638	0.001512176
eca-miR-32|eca-miR-9174	0.111111111	0.6	0.136363636	9.230769231	9.208333333	6.52	0.000921729	0.001512376
eca-miR-21|eca-novel-219-5p	3.074380165	54.18556701	53.77336718	281.8306479	369.275	376.1104972	0.000926914	0.001520842
eca-miR-499-5p|eca-novel-139-3p	0.010416667	0.102040816	0.102429031	0.527585167	0.453333333	0.461580234	0.000447489	0.001528574
eca-miR-499-5p|eca-novel-129-3p	0.010416667	0.102040816	0.102429031	0.527585167	0.453333333	0.461580234	0.000447489	0.001528574
eca-novel-209-5p|eca-miR-151-5p	0.001011122	0.001911458	0.00296641	0.011544012	0.009600707	0.012688261	0.000937306	0.001537851
eca-novel-1-3p|eca-miR-199b-3p	6.5	11.6	10.25	25.61111111	26.47058824	27.40740741	0.000451836	0.001543246
eca-novel-1-3p|eca-miR-199a-3p	6.5	11.6	10.25	25.61111111	26.47058824	27.40740741	0.000451836	0.001543246
eca-miR-23b|eca-novel-296-5p	0.611951044	1.24137931	1.712	5.087835598	4.811715481	4.759279677	0.000380985	0.001549807
eca-miR-21|eca-miR-22	0.001540449	0.039101324	0.01658664	0.115169897	0.131326378	0.132801161	0.000945888	0.00155189
eca-novel-174-3p|eca-miR-9021	0.019169329	0.411214953	0.20049505	3.5	2.636828645	2.626304802	0.000952681	0.001562992
eca-novel-94-3p|eca-miR-190b	1.6	1.666666667	1.944444444	0.31372549	0.652173913	0.484375	0.000952913	0.001563331
eca-novel-178-5p|eca-miR-9097	1	1	1.083333333	0.458333333	0.2109375	0.377777778	0.000958631	0.001572668
eca-miR-20a|eca-miR-361-3p	0.056179775	0.696428571	0.914043584	3.511646091	3.824183976	3.983490566	0.0003876	0.00157661
eca-novel-21-3p|eca-miR-324-5p	0.4	0.346153846	0.323529412	0.036231884	0.068027211	0.116666667	0.000967886	0.001587809
eca-miR-9179|eca-miR-504	0.2	0.625	0.47826087	1.916666667	1.833333333	1.75	0.000470093	0.001605515
eca-miR-340-5p|eca-miR-9174	0.333333333	5.3	2.863636364	17.07692308	21.04166667	18.32	0.000989961	0.001623978
eca-novel-1-3p|eca-novel-94-3p	1.625	5.8	4.685714286	28.8125	30	23.87096774	0.000476036	0.00162572
eca-miR-32|eca-novel-207-3p	0.008252868	0.060710311	0.025935852	2.16880535	1.955752212	1.455357143	0.000994007	0.001630571
eca-novel-8-5p|eca-novel-243-5p	0.155555556	0.345454545	0.545454545	2	2.260869565	1.743589744	0.000904929	0.001634649
eca-novel-181-5p|eca-miR-33b	0.005266187	0.013415061	0.011408159	0.031598677	0.035429515	0.035735168	0.000967405	0.001637243
eca-miR-590-3p|eca-let-7e	0.230946882	0.552486188	0.245941958	2.764170749	3.419178082	2.705031013	0.000481129	0.001643018
eca-novel-1-3p|eca-novel-183-5p	0.634146341	3.741935484	3.644444444	20.64487237	17.64705882	17.01149425	0.000482329	0.001647025
eca-miR-29a|eca-miR-423-3p	0.001652847	0.008931298	0.007729732	0.028401611	0.028380434	0.025327705	0.001005634	0.001649599
eca-miR-374a|eca-novel-264-5p	0.000103271	0.005407955	0.002470254	0.033074375	0.047329824	0.042773471	0.001013056	0.001661729
eca-miR-454|eca-miR-486-5p	1.15E-07	1.59E-06	4.17E-06	2.11E-05	2.96E-05	2.70E-05	0.001023308	0.0016785
eca-miR-451|eca-novel-2-5p	999.491931	2238.258313	2651.852688	8702.493021	9123.929028	7272.320108	0.001025747	0.001682454
eca-miR-3613|eca-miR-155	2.333333333	2.8	2.375	1.159090909	0.821917808	0.917355372	0.001027078	0.00168459
eca-miR-374a|eca-miR-33b	0.001438849	0.07530648	0.011280316	0.319184123	0.289647577	0.252221267	0.001034605	0.00169689
eca-miR-32|eca-miR-140-3p	0.00952381	0.034482759	0.00952381	0.37037037	0.547029703	0.495440729	0.001035323	0.001698022
eca-novel-181-5p|eca-novel-2-5p	0.025241379	0.047875	0.061792261	0.298541667	0.29787037	0.225054152	0.001004386	0.001699782
eca-novel-150-5p|eca-novel-19-5p	1.83	0.425555556	0.532280702	28.66	21.44666667	31.17	0.000891683	0.001700204
eca-novel-143-3p|eca-novel-244-5p	4.666666667	5	4.090909091	0.636363636	1.333333333	1.545454545	0.000866479	0.001702617
eca-miR-27a|eca-novel-2-3p	1.461538462	4.620689655	4.072580645	18.59210526	19.45744681	15	0.001038223	0.001702732
eca-miR-9097|eca-novel-143-3p	0.142857143	0.28	0.266666667	3.428571429	2.666666667	2.647058824	0.000503939	0.001720717
eca-novel-113-5p|eca-novel-5-5p	0.208333333	0.192307692	0.213114754	0.106666667	0.105590062	0.081300813	0.000508415	0.001735903
eca-miR-660|eca-miR-9180	0.018518519	0.053097345	0.051635112	0.198555957	0.233050847	0.245333333	0.000508597	0.001736426
eca-novel-209-5p|eca-novel-219-5p	0.033057851	0.151340206	0.169166859	0.548508742	0.67925	0.679558011	0.001058828	0.001736477
eca-novel-6-3p|eca-novel-166-3p	0.477987421	0.61971831	1.364799545	5.793103448	4.396910279	5.449189985	0.000940623	0.001751192
eca-novel-7-3p|eca-novel-160-5p	0.477987421	0.61971831	1.364799545	5.793103448	4.396910279	5.449189985	0.000940623	0.001751192
eca-novel-6-3p|eca-novel-160-5p	0.477987421	0.61971831	1.364799545	5.793103448	4.396910279	5.449189985	0.000940623	0.001751192
eca-novel-7-3p|eca-novel-166-3p	0.477987421	0.61971831	1.364799545	5.793103448	4.396910279	5.449189985	0.000940623	0.001751192
eca-miR-499-5p|eca-miR-9021	0.003194888	0.015576324	0.017326733	0.085365854	0.086956522	0.070981211	0.000514883	0.001757789
eca-miR-32|eca-miR-1839	0.013888889	0.025862069	0.004297994	0.192616372	0.194542254	0.139435415	0.001089351	0.001786488
eca-miR-499-5p|eca-novel-112-3p	0.142857143	0.625	0.4375	2.1875	2.615384615	2.266666667	0.000527115	0.001799446
eca-novel-24-5p|eca-novel-134-5p	0.36	0.333333333	0.366666667	0.7	0.846153846	0.714285714	0.001097896	0.001800451
eca-miR-454|eca-let-7c	0.000928143	0.003514377	0.004610703	0.012676098	0.013977721	0.012439263	0.001098452	0.001801314
eca-novel-4-3p|eca-novel-2-5p	0.075862069	0.09375	0.081466395	0.15625	0.171296296	0.14801444	0.000970767	0.001807257
eca-miR-425|eca-miR-9163	1.462686567	2.450704225	2.5	5.233333333	6.058823529	6.058823529	0.001115726	0.001829591
eca-novel-181-5p|eca-miR-9104	0.183	0.589230769	1.2136	4.776666667	5.849090909	4.452857143	0.001083063	0.00183288
eca-miR-10b|eca-miR-32	2.5	3.083333333	2.666666667	0.55	0.574660633	0.349693252	0.000272524	0.001836637
eca-novel-150-5p|eca-miR-33b	0.005266187	0.013415061	0.011408159	0.031598677	0.035429515	0.035735168	0.000967405	0.001844527
eca-miR-340-5p|eca-miR-423-3p	0.000165285	0.004045802	0.001909699	0.013970172	0.018203446	0.015654641	0.001125439	0.001845468
eca-novel-2-3p|eca-miR-142-5p	0.000615603	0.000565456	0.000554562	0.00041425	0.000426217	0.000410908	0.001131481	0.001855327
eca-miR-330|eca-novel-143-3p	1.428571429	1.04	1.511111111	4	3.375	4.294117647	0.001131621	0.001855505
eca-miR-30b|eca-novel-243-5p	0.8	1.854545455	9.068181818	27.08321429	24.91304348	27.04282051	0.001137341	0.001864833
eca-miR-340-5p|eca-novel-208-5p	0.048	2.65	1.871101871	12.68571429	17.71929825	16.35714286	0.001137443	0.001864949
eca-miR-454|eca-miR-1180	0.006578947	0.144736842	0.055172414	0.465686275	0.46	0.556313993	0.001139507	0.001868284
eca-novel-174-3p|eca-novel-286-5p	0.018302169	0.518827136	0.276611003	6.904681711	4.868949233	7.070593525	0.001140582	0.001869995
eca-miR-454|eca-miR-148b-3p	0.007462687	0.047619048	0.039312039	0.24265645	0.229344729	0.1809101	0.001144683	0.001876667
eca-novel-209-5p|eca-miR-148b-3p	0.007462687	0.015887446	0.012006552	0.040868455	0.038703704	0.034128746	0.001144886	0.001876949
eca-miR-30d|eca-miR-486-5p	6.37E-05	0.000304084	0.000389345	0.00112182	0.001040978	0.001096339	0.001145666	0.001878178
eca-novel-1-5p|eca-novel-106-3p	25.73417722	143.8913043	184.5047619	600.4545455	650.8611111	671.925	0.000554714	0.001893555
eca-miR-361-5p|eca-novel-286-5p	0.018302169	0.49327883	0.268073626	6.623201655	4.684769776	6.842963129	0.001161095	0.001903419
eca-miR-374a|eca-novel-219-5p	0.033057851	1.773195876	0.692360951	9.924580048	13.15	9.723756906	0.001163889	0.001907948
eca-miR-335|eca-novel-286-5p	0.003050361	0.011791526	0.030734556	0.081797623	0.085005903	0.089928058	0.001164003	0.001908083
eca-miR-374a|eca-miR-671-3p	0.029411765	1.535714286	0.535714286	7.824324324	10.52	8	0.001164815	0.001909362
eca-novel-150-5p|eca-novel-2-5p	0.025241379	0.047875	0.061792261	0.298541667	0.29787037	0.225054152	0.001004386	0.001914977
eca-miR-20a|eca-novel-219-5p	0.330578512	5.628865979	8.712208631	29.25368529	32.21875	37.32596685	0.001176419	0.001928331
eca-miR-32|eca-novel-2-3p	0.038461538	0.206896552	0.048387097	3.157894737	4.70212766	3.704545455	0.001177146	0.001929469
eca-miR-29a|eca-novel-207-3p	0.247586036	1.183851057	2.204547419	8.157057654	6.967522124	6.616071429	0.001184372	0.001941261
eca-miR-660|eca-novel-94-3p	1.125	1.2	0.857142857	3.4375	3.666666667	2.967741935	0.000570319	0.001946715
eca-miR-499-5p|eca-miR-9163	0.014925373	0.070422535	0.0875	0.583333333	0.666666667	0.5	0.000574249	0.001960018
eca-miR-27a|eca-novel-206-3p	0.148148148	0.587719298	0.959455865	3.641752577	4.864361702	3.940298507	0.001198024	0.001963584
eca-miR-590-3p|eca-miR-142-3p	0.004098361	0.016055046	0.00240616	0.107336957	0.098812352	0.080792487	0.000590466	0.002015255
eca-miR-29a|eca-novel-110-3p	0.983606557	7.8	7.183098592	25.07388889	26.24433333	30.24489796	0.001230428	0.00201664
eca-miR-374b|eca-novel-139-3p	0.020833333	0.551020408	0.248756219	2.087729876	1.853333333	2.430084171	0.001237435	0.002028014
eca-miR-374b|eca-novel-129-3p	0.020833333	0.551020408	0.248756219	2.087729876	1.853333333	2.430084171	0.001237435	0.002028014
eca-miR-92a|eca-miR-148a	9.909868536	14.3685009	9.524085971	29.10200318	29.48572394	26.90756573	0.000596338	0.002035181
eca-miR-20a|eca-novel-208-5p	0.16	6.825	11.21176121	48.76171429	45.21929825	60.32142857	0.001243096	0.002037236
eca-miR-30e|eca-miR-222	28.10638298	82.46111111	72.99347826	219.2281553	244.0211268	207.2239583	0.001244425	0.002039358
eca-miR-340-5p|eca-miR-181b	0.003584229	0.087027915	0.044231323	0.329704602	0.266725822	0.336023478	0.001245726	0.002041436
eca-miR-499-5p|eca-novel-2-3p	0.038461538	0.172413793	0.112903226	0.921052632	0.723404255	0.772727273	0.000598248	0.002041584
eca-novel-24-5p|eca-novel-97-3p	0.36	0.333333333	0.366666667	0.7	0.846153846	0.714285714	0.001097896	0.002043867
eca-miR-32|eca-miR-1307	0.004	0.040540541	0.003792668	0.254237288	0.327407407	0.231534091	0.00125124	0.002050415
eca-miR-454|eca-miR-30e	0.000378501	0.00148218	0.00142955	0.00420717	0.004646331	0.004096816	0.001252626	0.002052631
eca-miR-335|eca-novel-206-3p	0.003898635	0.013157895	0.034198427	0.087628866	0.095744681	0.095522388	0.001255299	0.002056956
eca-novel-106-3p|eca-miR-330	1.975	1.769230769	1.544117647	0.392857143	0.444444444	0.547945205	0.000603464	0.002059266
eca-novel-150-5p|eca-miR-9104	0.183	0.589230769	1.2136	4.776666667	5.849090909	4.452857143	0.001083063	0.002064918
eca-miR-32|eca-novel-240-5p	0.222222222	1.090909091	0.157894737	11.42857143	8.036363636	8.578947368	0.001265718	0.002073972
eca-novel-143-3p|eca-novel-18-5p	4.666666667	3.571428571	4.090909091	1.4	0.96	0.85	0.001056871	0.002076668
eca-miR-374a|eca-miR-744	0.00212766	0.117166213	0.039840637	0.736641221	0.781575037	0.549313358	0.001277373	0.002093013
eca-novel-2-5p|eca-miR-8946	9.0625	10.66666667	8.927272727	1.777777778	3.323076923	3.743243243	0.001278714	0.002095152
eca-miR-340-5p|eca-novel-143-3p	0.107142857	2.12	1.4	31.71428571	21.04166667	26.94117647	0.001281059	0.002098938
eca-miR-454|eca-novel-178-5p	0.25	1.571428571	1.846153846	8.636363636	11.92592593	9.588235294	0.001283327	0.002102597
eca-miR-29c|eca-novel-142-3p	2.375	13.83333333	21.88235294	57.416	61.27	59	0.001283529	0.00210287
eca-miR-21|eca-miR-671-3p	2.735294118	46.92857143	41.60714286	222.1891892	295.42	309.4363636	0.001286344	0.002107425
eca-miR-27a|eca-miR-504	7.6	16.75	10.97826087	58.875	76.20833333	82.5	0.001296352	0.002123764
eca-miR-872|eca-novel-106-3p	0.088607595	0.608695652	0.79047619	3.272727273	3.944444444	4.15	0.00062321	0.002126527
eca-miR-29a|eca-miR-9104	1.5	9	10.2	75.22166667	71.57545455	52.92857143	0.001298355	0.002126987
eca-miR-340-5p|eca-novel-2-5p	0.020689655	0.33125	0.128309572	2.3125	2.337962963	1.653429603	0.001307278	0.002141547
eca-miR-30e|eca-novel-296-5p	63.40292777	204.7310345	268.616	748.4421611	659.0148345	731.1098861	0.001307642	0.002142085
eca-miR-27a|eca-novel-264-5p	0.003924302	0.016852696	0.020791305	0.080715183	0.082287308	0.064160206	0.001314247	0.002152846
eca-miR-17|eca-miR-1842	0.427536232	0.882428941	1.319075145	3.887692308	4.55408971	4.446428571	0.000489543	0.002156151
eca-novel-209-5p|eca-miR-148a	0.000876424	0.001104756	0.00114576	0.002682089	0.003531323	0.003260178	0.001316937	0.002157193
eca-miR-454|eca-miR-1307	0.004	0.074324324	0.03034134	0.201271186	0.238518519	0.231534091	0.001332208	0.002182149
eca-miR-32|eca-miR-18b	1	1.714285714	0.4	7.058823529	10.04545455	8.578947368	0.001333645	0.002184443
eca-miR-21|eca-miR-342-5p	6.642857143	131.4	194.1666667	747.3636364	820.6111111	1001.117647	0.001334287	0.002185436
eca-miR-340-5p|eca-novel-4-3p	0.272727273	3.533333333	1.575	14.8	13.64864865	11.17073171	0.001335369	0.002187149
eca-novel-1-3p|eca-miR-150	0.037900875	0.080443828	0.082041021	0.329521086	0.26439483	0.293534312	0.000646	0.002204167
eca-miR-328|eca-novel-6-3p	3.710526316	3.045454545	3.71875	0.708333333	1.182432432	1.391891892	0.001347628	0.002207107
eca-miR-328|eca-novel-7-3p	3.710526316	3.045454545	3.71875	0.708333333	1.182432432	1.391891892	0.001347628	0.002207107
eca-miR-16|eca-miR-324-3p	16.75	444.0638356	165.615913	1688.463053	1707.440559	1518.306748	0.000503376	0.002216913
eca-miR-222|eca-novel-5-5p	3.916666667	3.461538462	3.770491803	1.373333333	0.881987578	1.56097561	0.000548257	0.002229951
eca-miR-29b|eca-novel-142-3p	0.625	1	1.470588235	3.55	4.3125	3.571428571	0.001365204	0.002235832
eca-novel-209-5p|eca-novel-260-3p	0.014084507	0.107941176	0.040949721	0.271186441	0.30875	0.298543689	0.001368917	0.002241852
eca-miR-301a|eca-miR-8951	2.5	2	2.872727273	6.730769231	7.036363636	5.601190476	0.001370698	0.002244708
eca-novel-209-5p|eca-miR-671-3p	0.029411765	0.131071429	0.130892857	0.432432432	0.5434	0.559090909	0.001371697	0.002246282
eca-miR-20a|eca-miR-328	0.141843972	4.074626866	2.114845938	14.34168067	14.72857143	16.39805825	0.000552514	0.002247118
eca-miR-454|eca-miR-1271a	0.006369427	0.051162791	0.076923077	0.359848485	0.484939759	0.367945824	0.00137385	0.002249748
eca-miR-20a|eca-miR-9174	1.111111111	13.65	17.15909091	65.64076923	53.69791667	67.56	0.001374554	0.002250839
eca-novel-260-3p|eca-novel-6-3p	3.736842105	3.090909091	3.729166667	0.702380952	1.189189189	1.391891892	0.001211803	0.002255779
eca-novel-260-3p|eca-novel-7-3p	3.736842105	3.090909091	3.729166667	0.702380952	1.189189189	1.391891892	0.001211803	0.002255779
eca-miR-454|eca-novel-264-5p	0.000103271	0.00138343	0.001976203	0.010853422	0.014486885	0.015845627	0.001380986	0.00226131
eca-miR-374b|eca-novel-264-5p	0.000206542	0.003395693	0.001399811	0.015823146	0.012507311	0.017401026	0.001381304	0.00226177
eca-miR-22|eca-novel-202-3p	12074.4	13442	13378.52381	4198.911765	6248.638889	5695.733333	0.000558846	0.002272717
eca-miR-29b|eca-miR-324-3p	0.056818182	0.082191781	0.108695652	0.270992366	0.241258741	0.306748466	0.001396289	0.002286243
eca-novel-5-5p|eca-miR-151-5p	0.024266936	0.013541667	0.024686362	0.054112554	0.056890459	0.050753043	0.001228863	0.002287465
eca-miR-374a|eca-novel-2-3p	0.038461538	1.482758621	0.483870968	7.618421053	11.19148936	10	0.001401986	0.00229551
eca-novel-5-5p|eca-novel-19-5p	12	1.444444444	1.070175439	75	53.66666667	61.5	0.001235359	0.002299487
eca-miR-660|eca-novel-142-3p	1.125	2	1.764705882	5.5	6.875	6.571428571	0.000679867	0.002319592
eca-miR-499-5p|eca-miR-25	7.75E-05	0.000101464	7.36E-05	0.000225564	0.000220698	0.000192391	0.000680331	0.002321045
eca-novel-146-3p|eca-miR-324-5p	0.532666667	0.5	0.480392157	0.101376812	0.231292517	0.177722222	0.001194171	0.002346374
eca-miR-20a|eca-novel-207-3p	0.082528679	1.381159567	3.263594709	15.42255558	11.40486726	15.08035714	0.001437764	0.002354026
eca-miR-8951|eca-let-7e	2.309468822	2.209944751	2.705361535	0.909727082	0.602739726	0.72363887	0.000694977	0.002370876
eca-miR-374a|eca-miR-101	0.000436681	0.00481469	0.001674948	0.013321369	0.015625464	0.013331313	0.001460716	0.00239154
eca-novel-133-3p|eca-miR-324-5p	0.532666667	0.5	0.480392157	0.101376812	0.231292517	0.177722222	0.001194171	0.002394699
eca-miR-374a|eca-novel-10-3p	0.027027027	3.307692308	0.697674419	10.72222222	14.21621622	13.75	0.001467051	0.002401845
eca-novel-19-5p|eca-miR-20a	0.2	0.131868132	0.150993377	0.00117188	0.002327837	0.001184133	0.001419317	0.002401859
eca-novel-209-5p|eca-miR-30e	0.000378501	0.000494509	0.000436608	0.000708576	0.000784104	0.000772866	0.001467821	0.002403042
eca-novel-4-5p|eca-miR-151-5p	0.009605662	0.015364583	0.013961959	0.041486291	0.032862191	0.038374252	0.001300245	0.00242019
eca-miR-340-5p|eca-miR-33b	0.004316547	0.092819615	0.023688663	0.244762955	0.2780837	0.26253941	0.001483725	0.002429012
eca-miR-374b|eca-miR-324-3p	0.022727273	0.369863014	0.073913043	1.057251908	0.972027972	1.098159509	0.001490908	0.002440706
eca-miR-451|eca-novel-19-5p	72463.165	19895.62944	22843.15211	835439.33	656922.89	1007216.335	0.00149359	0.002445029
eca-miR-92a|eca-novel-219-5p	373.7904132	1968.336495	1406.192938	5951.594104	5671.579	5608.666519	0.00071689	0.002445494
eca-miR-27a|eca-novel-20-3p	7.6	26.8	14.02777778	78.5	65.32142857	82.5	0.001504537	0.002462884
eca-miR-27b|eca-miR-590-3p	763	529.2857143	779.3	86.56329114	35.7099359	32.56369427	0.001506756	0.002466449
eca-miR-21|eca-let-7g	0.058916693	0.203159329	0.130757247	0.470762181	0.570468567	0.524821475	0.00151353	0.002477471
eca-miR-374a|eca-novel-227-5p	0.003355705	0.041747573	0.025684932	0.1704947	0.238982281	0.234416622	0.001517173	0.002483366
eca-miR-9097|eca-miR-151-5p	0.004044489	0.003645833	0.004856333	0.017316017	0.022614841	0.018568187	0.000728481	0.002484891
eca-miR-660|eca-miR-192	0.008858268	0.008746356	0.012733447	0.03875969	0.031082227	0.033662642	0.000729038	0.002486652
eca-miR-454|eca-novel-2-3p	0.038461538	0.379310345	0.387096774	2.5	3.425531915	3.704545455	0.001526144	0.002497982
eca-novel-209-5p|eca-miR-328	0.014184397	0.109552239	0.041064426	0.268907563	0.310514286	0.298543689	0.001548309	0.002534192
eca-miR-330|eca-novel-106-3p	0.506329114	0.565217391	0.647619048	2.545454545	2.25	1.825	0.001555221	0.002545436
eca-miR-21|eca-novel-4-3p	8.454545455	87.6	58.25	548.0666667	399.2162162	415.097561	0.001558038	0.002549978
eca-miR-374b|eca-miR-1271a	0.012738854	0.125581395	0.054487179	0.524621212	0.418674699	0.404063205	0.001565493	0.002562111
eca-miR-20a|eca-miR-671-3p	0.294117647	4.875	6.741071429	23.06297297	25.775	30.70909091	0.001566046	0.002562945
eca-miR-32|eca-miR-671-3p	0.029411765	0.214285714	0.053571429	3.243243243	4.42	2.963636364	0.001567256	0.002564856
eca-miR-32|eca-novel-20-3p	0.2	1.2	0.166666667	13.33333333	15.78571429	20.375	0.001577525	0.002581591
eca-miR-219-5p|eca-novel-260-3p	0.084507042	0.117647059	0.094972067	0.203389831	0.215909091	0.184466019	0.001580029	0.00258562
eca-miR-126-5p|eca-miR-9179	1	1.2	0.363636364	4.652173913	4	4.5	0.000384013	0.002587707
eca-miR-425|eca-novel-243-5p	2.177777778	3.163636364	4.545454545	11.21428571	13.43478261	10.56410256	0.001590721	0.002603045
eca-miR-454|eca-novel-4-5p	0.105263158	0.372881356	0.695652174	1.652173913	1.731182796	1.752688172	0.001594648	0.0026094
eca-miR-27a|eca-miR-423-5p	0.000797791	0.005476093	0.007180502	0.022820379	0.021597175	0.019139683	0.001597516	0.002614022
eca-miR-499-5p|eca-novel-264-5p	0.000103271	0.000628832	0.000576393	0.003998629	0.003059342	0.003305223	0.00076699	0.002615953
eca-novel-209-5p|eca-miR-33b	0.001438849	0.00642732	0.002756157	0.017640573	0.014961454	0.017626827	0.00161179	0.002637308
eca-miR-106a|eca-miR-9104	5.9	26.26923077	45.64	176.89	156.9090909	168.9642857	0.00038612	0.002639088
eca-miR-361-5p|eca-novel-108-5p	0.3	11.40909091	9.8125	86.03125	66.13333333	60.875	0.001615018	0.002642518
eca-miR-660|eca-miR-146a	0.257142857	0.210526316	0.454545455	1.018518519	1.157894737	1.142857143	0.000775719	0.002645575
eca-miR-340-5p|eca-miR-744	0.006382979	0.144414169	0.083665339	0.564885496	0.750371471	0.571785268	0.001624304	0.002657639
eca-miR-142-5p|eca-novel-2-3p	1624.423077	1768.482759	1803.225806	2414	2346.223404	2433.636364	0.000394904	0.002660801
eca-miR-628a|eca-novel-208-5p	0.032	0.8	0.386100386	2.914285714	2.98245614	2.535714286	0.000780566	0.002661954
eca-miR-454|eca-novel-146-3p	0.125156446	0.846153846	0.489795918	6.790564689	4.735294118	5.095342294	0.001627176	0.002662121
eca-miR-454|eca-novel-133-3p	0.125156446	0.846153846	0.489795918	6.790564689	4.735294118	5.095342294	0.001627176	0.002662121
eca-miR-454|eca-novel-138-3p	0.125156446	0.846153846	0.489795918	6.790564689	4.735294118	5.095342294	0.001627176	0.002662121
eca-miR-21|eca-miR-1271a	0.592356688	6.111627907	7.467948718	31.14015152	44.49096386	38.41760722	0.001628237	0.002663785
eca-miR-20a|eca-novel-183-5p	0.487804878	8.806451613	8.388888889	38.21450963	50.53921569	38.82758621	0.001630453	0.002667338
eca-miR-98|eca-miR-744	0.028191489	0.818337875	0.586985392	2.699949109	3.136582467	3.083957553	0.000782705	0.002669099
eca-miR-92a|eca-miR-1842	40.96797101	123.3389147	70.43969942	635.9267399	598.5835356	477.0529323	0.000784765	0.00267597
eca-miR-20a|eca-novel-158-3p	0.035471056	0.612574608	0.931523751	3.878772727	3.386278838	4.668970283	0.001639167	0.002681522
eca-miR-29a|eca-miR-1388	0.005631688	0.028179191	0.043037975	0.111992556	0.123020313	0.108238387	0.00163961	0.002682174
eca-miR-30c|eca-novel-1-3p	16.76923077	16.36206897	17.32317073	9.287765727	9.306666667	11.81397297	0.001641388	0.002685008
eca-miR-374b|eca-novel-2-3p	0.076923077	0.931034483	0.274193548	3.644736842	2.957446809	4.068181818	0.001641709	0.002685461
eca-miR-19b|eca-novel-243-5p	7.066666667	8.618181818	36.06818182	106.0235714	113.3765217	109.9830769	0.000662309	0.002693299
eca-miR-23b|eca-novel-158-3p	0.090451192	0.201947673	0.264034547	0.697727273	0.664774817	0.715964064	0.000662726	0.002694812
eca-novel-178-5p|eca-miR-1842	0.014492754	0.018087855	0.015028902	0.04029304	0.035620053	0.031954887	0.001648048	0.002695757
eca-miR-98|eca-novel-12-3p	0.441666667	21.45214286	15.78571429	88.42333333	95.95090909	112.2840909	0.000791452	0.002698621
eca-miR-335|eca-novel-2-3p	0.038461538	0.103448276	0.14516129	0.447368421	0.382978723	0.363636364	0.001651236	0.002700899
eca-miR-32|eca-miR-22	1.66E-05	0.000178545	2.14E-05	0.001681108	0.001964872	0.001271907	0.001663493	0.002720873
eca-miR-340-5p|eca-miR-1388	0.000563169	0.012764933	0.010632911	0.055086849	0.07890625	0.06690038	0.00167033	0.002731982
eca-miR-340-5p|eca-miR-146b-5p	0.078947368	0.779411765	1.431818182	4.723404255	6.516129032	5.689440994	0.001673176	0.002736562
eca-novel-105-3p|eca-miR-148a	0.001752848	0.001204094	0.002032044	0.003855502	0.004159085	0.00413486	0.000805051	0.002744835
eca-novel-143-3p|eca-miR-181b	0.033452808	0.041050903	0.031593802	0.010396091	0.012676079	0.012472487	0.001399644	0.00275001
eca-miR-345-3p|eca-miR-9104	0.4	0.307692308	0.8	1.666666667	1.818181818	1.642857143	0.001685476	0.002756605
eca-miR-21|eca-miR-1839	1.291666667	5.663793103	3.338108883	13.19582665	13.00264085	14.55859709	0.001693898	0.002770304
eca-miR-98|eca-novel-296-5p	0.317974562	8.284965517	7.072	35.17003646	40.14682389	45.392319	0.000813962	0.002775059
eca-novel-236-5p|eca-miR-9104	0.65	0.769230769	0.36	1.833333333	1.545454545	1.714285714	0.001698086	0.002777077
eca-miR-23b|eca-novel-12-3p	0.85	3.214285714	3.821428571	12.79166667	11.5	11.77272727	0.000683166	0.002777738
eca-miR-361-5p|eca-novel-243-5p	0.133333333	2.281818182	1.784090909	49.16071429	43.13043478	31.21794872	0.00170146	0.00278252
eca-miR-29a|eca-miR-9174	3.333333333	11.7	11.59090909	34.71769231	32.80541667	29.64	0.001704351	0.002787172
eca-novel-8-5p|eca-miR-146a	0.2	0.333333333	0.363636364	1.037037037	1.094736842	0.844720497	0.001579108	0.002796898
eca-miR-32|eca-miR-142-5p	2.37E-05	0.000116991	2.68E-05	0.001308159	0.002004126	0.001522226	0.001710863	0.002797745
eca-miR-454|eca-novel-10-3p	0.027027027	0.846153846	0.558139535	3.518518519	4.351351351	5.09375	0.001713532	0.002802034
eca-miR-32|eca-novel-160-5p	0.025157233	0.338028169	0.085299972	8.275862069	13.13131313	12.00294551	0.001713687	0.002802136
eca-miR-32|eca-novel-166-3p	0.025157233	0.338028169	0.085299972	8.275862069	13.13131313	12.00294551	0.001713687	0.002802136
eca-novel-13-3p|eca-novel-17-5p	1.625	1.545454545	1.681818182	1	0.6875	0.777777778	0.001399574	0.002806506
eca-miR-30e|eca-miR-361-3p	14.84269663	37.86479592	40.65012107	92.92386831	102.8219585	93.83726415	0.001724339	0.002819477
eca-novel-181-5p|eca-miR-545	0.4575	0.425555556	0.583461538	1.023571429	0.946176471	0.890571429	0.001668681	0.00282377
eca-miR-20a|eca-miR-192	0.00984252	0.099489796	0.160229202	0.601360113	0.728313083	0.618002195	0.000695834	0.002829054
eca-novel-105-3p|eca-miR-671-3p	0.058823529	0.142857143	0.232142857	0.621621622	0.64	0.709090909	0.000830363	0.002830815
eca-miR-374a|eca-novel-223-5p	0.000270526	0.013200307	0.003184206	0.039939298	0.048846172	0.039292731	0.001731484	0.002831082
eca-miR-374a|eca-miR-486-5p	1.15E-07	6.23E-06	5.22E-06	6.42E-05	9.68E-05	7.28E-05	0.001733521	0.002834336
eca-miR-23b|eca-miR-423-3p	0.00140492	0.003435115	0.003243456	0.009659556	0.009119746	0.008852734	0.000698354	0.00283911
eca-novel-174-3p|eca-novel-108-5p	0.3	12	10.125	89.6875	68.73333333	62.9	0.00173897	0.002843168
eca-miR-361-5p|eca-miR-9180	0.012345679	0.555309735	0.135111876	4.969314079	4.203389831	3.246666667	0.001740197	0.002845097
eca-miR-20a|eca-miR-423-3p	0.000550949	0.010419847	0.011443035	0.053698949	0.046454834	0.057730761	0.000705718	0.002868852
eca-miR-32|eca-novel-219-5p	0.033057851	0.24742268	0.069236095	4.113815564	5.525	3.602209945	0.001756554	0.002871762
eca-novel-9-5p|eca-novel-106-3p	0.658227848	0.565217391	0.447619048	2.090909091	1.583333333	1.725	0.001590312	0.002872628
eca-miR-16|eca-miR-423-5p	0.030945908	1.324751124	1.083236669	7.144528099	5.766268731	7.176917078	0.000652579	0.002873807
eca-miR-374b|eca-novel-178-5p	0.5	3.857142857	1.307692308	12.59090909	10.2962963	10.52941176	0.001762484	0.002881378
eca-novel-1-3p|eca-miR-192	0.012795276	0.042274052	0.069609508	0.324876674	0.254309127	0.270764727	0.00084816	0.002891324
eca-miR-499-5p|eca-novel-224-5p	0.017699115	0.151515152	0.212121212	0.909090909	1.014925373	0.790697674	0.000849144	0.002894516
eca-miR-32|eca-let-7c	0.000928143	0.001916933	0.000576338	0.016011913	0.019186809	0.012439263	0.001772451	0.002897595
eca-miR-30e|eca-miR-148a	2.315512708	2.234045756	2.624228214	3.78518146	4.503639199	4.218299406	0.001780378	0.002910474
eca-miR-660|eca-novel-243-5p	0.2	0.218181818	0.681818182	1.964285714	2.391304348	2.358974359	0.000861105	0.00293512
eca-miR-92a|eca-miR-671-3p	332.5635294	1704.72	1088.041786	4692.108108	4537.2632	4614.402909	0.000862876	0.002940992
eca-novel-105-3p|eca-novel-219-5p	0.066115702	0.164948454	0.300023079	0.788481316	0.8	0.861878453	0.000863928	0.002944411
eca-miR-21|eca-miR-148a	0.08150745	0.395544852	0.364204767	1.378090688	1.919807642	1.804389313	0.001803648	0.002948435
eca-miR-21|eca-novel-236-5p	7.153846154	131.4	258.8888889	747.3636364	868.8823529	709.125	0.001805043	0.002950636
eca-miR-628a|eca-miR-151-5p	0.002022245	0.008333333	0.005261028	0.036796537	0.030035336	0.029296472	0.000866423	0.002952746
eca-novel-174-3p|eca-novel-243-5p	0.133333333	2.4	1.840909091	51.25	44.82608696	32.25641026	0.001821956	0.002978203
eca-miR-30d|eca-miR-9163	8.28358209	29.58450704	27.98125	84.325	110.9019608	97.45588235	0.001822951	0.002979748
eca-miR-155|eca-novel-2-5p	0.020689655	0.0625	0.032586558	0.458333333	0.337962963	0.436823105	0.000677745	0.002984416
eca-miR-9040|eca-novel-2-3p	0.884615385	0.931034483	0.870967742	1.894736842	1.744680851	2.136363636	0.000876014	0.002985265
eca-miR-32|eca-miR-652	0.007518797	0.019543974	0.005576208	0.145985401	0.224593496	0.17583603	0.001831387	0.002993456
eca-novel-260-3p|eca-miR-345-3p	8.875	8.5	8.95	5.9	4.4	4.47826087	0.001614631	0.003005274
eca-miR-140-5p|eca-novel-106-3p	0.012658228	0.130434783	0.123809524	0.727272727	0.916666667	0.9	0.000447959	0.003017938
eca-miR-454|eca-miR-23a	0.023529412	0.105769231	0.131147541	0.379241517	0.470760234	0.50621118	0.00184739	0.003019531
eca-novel-1-3p|eca-miR-24	0.172551102	0.956149027	2.630734681	9.22	9.505703422	7.986186057	0.000890018	0.003032814
eca-miR-374b|eca-novel-219-5p	0.066115702	1.113402062	0.392337872	4.748028797	3.475	3.955801105	0.001855771	0.003033066
eca-miR-374a|eca-novel-113-5p	0.2	8.6	2.307692308	36.1875	30.94117647	44	0.001855734	0.003033066
eca-miR-301a|eca-miR-148b-3p	0.186567164	0.242424242	0.258804259	0.446998723	0.551282051	0.522197558	0.001866974	0.003051293
eca-novel-2-5p|eca-novel-4-3p	13.18181818	10.66666667	12.275	6.4	5.837837838	6.756097561	0.001875198	0.00306465
eca-novel-174-3p|eca-miR-9180	0.012345679	0.584070796	0.139414802	5.180505415	4.368644068	3.354666667	0.001875502	0.003065065
eca-miR-30e|eca-novel-12-3p	88.06666667	530.1071429	599.5892857	1881.708333	1575.045455	1808.5	0.001877848	0.003068815
eca-miR-374a|eca-miR-9104	0.05	3.307692308	1.2	48.25	47.81818182	31.42857143	0.001878016	0.003069006
eca-miR-219-5p|eca-miR-328	0.085106383	0.119402985	0.095238095	0.201680672	0.217142857	0.184466019	0.001880611	0.003073164
eca-miR-301a|eca-novel-106-3p	0.316455696	1.217391304	1.504761905	15.90909091	10.75	11.7625	0.001884052	0.003078703
eca-miR-454|eca-miR-27b	0.001310616	0.002968961	0.006159374	0.013891935	0.014450478	0.01594132	0.001887476	0.003084215
eca-miR-21|eca-miR-545	11.625	73	44.80769231	293.6071429	217.2205882	243.1285714	0.001891443	0.003090614
eca-miR-340-5p|eca-miR-330	0.075	2.038461538	0.926470588	7.928571429	6.234567901	6.273972603	0.001893083	0.003093209
eca-novel-105-3p|eca-novel-178-5p	0.5	0.571428571	1	2.090909091	2.37037037	2.294117647	0.000911675	0.003106436
eca-miR-374b|eca-miR-671-3p	0.058823529	0.964285714	0.303571429	3.743243243	2.78	3.254545455	0.001908952	0.003119054
eca-miR-374a|eca-miR-23a	0.023529412	0.413461538	0.163934426	1.155688623	1.538011696	1.366459627	0.001911403	0.003122974
eca-novel-105-3p|eca-novel-296-5p	0.04799616	0.110344828	0.208	0.762346702	0.608596424	0.716648291	0.000917839	0.003127264
eca-miR-21|eca-miR-192	0.091535433	0.957725948	0.988964346	5.793516561	8.347555807	6.227222832	0.001915581	0.003129715
eca-novel-5-5p|eca-novel-158-3p	0.085130533	0.116680878	0.150524368	0.340909091	0.42303852	0.340013822	0.001686026	0.003138064
eca-miR-151-5p|eca-miR-9097	247.25	274.2857143	205.9166667	57.75	44.21875	53.85555556	0.000715407	0.00315003
eca-miR-25|eca-miR-126-3p	12909.33	12319.5825	10564.40778	6465.26375	5705.814815	6797.038462	0.001932629	0.003157483
eca-miR-628a|eca-miR-590-3p	2	2.285714286	2.6	0.64556962	0.272435897	0.22611465	0.00093304	0.003178876
eca-novel-150-5p|eca-miR-545	0.4575	0.425555556	0.583461538	1.023571429	0.946176471	0.890571429	0.001668681	0.00318133
eca-miR-32|eca-novel-260-3p	0.014084507	0.176470588	0.016759777	2.033898305	2.511363636	1.582524272	0.00195578	0.00319522
eca-miR-296|eca-miR-532-5p	0.265822785	0.246153846	0.242105263	0.109848485	0.050209205	0.115384615	0.001956444	0.003196219
eca-miR-19a|eca-miR-199a-3p	14	25.8	20.625	70.46277778	60.78411765	60.21	0.000787741	0.003201857
eca-miR-19a|eca-miR-199b-3p	14	25.8	20.625	70.46277778	60.78411765	60.21	0.000787741	0.003201857
eca-miR-499-5p|eca-miR-142-5p	2.37E-05	9.75E-05	6.26E-05	0.000381546	0.000308327	0.00031752	0.000940853	0.003205313
eca-miR-32|eca-miR-27a	0.026315789	0.044776119	0.011881188	0.16985138	0.24166211	0.246969697	0.001967835	0.00321474
eca-miR-374a|eca-novel-260-3p	0.014084507	1.264705882	0.167597765	4.906779661	5.977272727	4.27184466	0.001970944	0.003219732
eca-miR-340-5p|eca-miR-342-5p	0.214285714	5.3	5.25	20.18181818	28.05555556	26.94117647	0.001973871	0.003224426
eca-miR-20a|eca-novel-178-5p	2.5	19.5	29.03846154	77.57545455	95.46296296	99.35294118	0.001978626	0.003232105
eca-miR-454|eca-miR-186	0.000103648	0.000202489	0.000313034	0.000788454	0.001067937	0.000939	0.001982666	0.003238618
eca-miR-454|eca-miR-142-5p	2.37E-05	0.000214483	0.000214669	0.001035626	0.001460019	0.001522226	0.001997229	0.003262317
eca-miR-652|eca-novel-166-3p	3.34591195	17.29577465	15.29712823	56.68965517	58.46702317	68.26215022	0.00096021	0.003270889
eca-miR-652|eca-novel-160-5p	3.34591195	17.29577465	15.29712823	56.68965517	58.46702317	68.26215022	0.00096021	0.003270889
eca-novel-105-3p|eca-miR-423-3p	0.00011019	0.000305344	0.000394065	0.00144736	0.001153486	0.001333037	0.000963132	0.003280658
eca-miR-92a|eca-novel-178-5p	2826.79	6818.88	4686.949231	15782.54545	16804.67852	14928.95059	0.000969803	0.003303195
eca-novel-21-3p|eca-miR-301a	0.24	0.160714286	0.208860759	0.028571429	0.025839793	0.044633369	0.002022938	0.003304222
eca-miR-92a|eca-miR-191a	0.218066034	0.547173808	0.620288713	1.642273346	1.887836167	1.665149921	0.000972351	0.003311686
eca-miR-331|eca-miR-1249	0.004656577	0.008813161	0.015810277	0.051212938	0.041313559	0.039958663	0.002028466	0.003313162
eca-miR-361-5p|eca-miR-93	0.000998835	0.006700123	0.002392636	0.022084423	0.016980777	0.019464428	0.002036629	0.003326403
eca-miR-505|eca-miR-1842	0.144927536	0.136950904	0.314450867	0.80952381	0.707124011	0.791353383	0.000980246	0.003338388
eca-miR-106a|eca-miR-1842	0.427536232	0.882428941	1.319075145	3.887692308	4.55408971	4.446428571	0.000489543	0.003345591
eca-miR-92a|eca-novel-208-5p	180.91456	2386.608	1809.632908	9920.457143	7960.110877	9064.005714	0.000987037	0.003361325
eca-miR-29a|eca-miR-744	0.063829787	0.31880109	0.338645418	1.148422392	1.169881129	0.925093633	0.002060194	0.003364802
eca-miR-27a|eca-novel-134-5p	1.52	8.933333333	8.416666667	35.325	35.17307692	47.14285714	0.002065408	0.003373134
eca-miR-27a|eca-novel-97-3p	1.52	8.933333333	8.416666667	35.325	35.17307692	47.14285714	0.002065408	0.003373134
eca-miR-21|eca-novel-223-5p	0.025158934	0.403376823	0.247306692	1.134165689	1.371685936	1.519824969	0.00206669	0.003375137
eca-miR-16|eca-miR-9163	22	456.5726761	476.14575	3686.477667	4787.529412	3639.470588	0.000768222	0.003382333
eca-novel-7-3p|eca-novel-206-3p	0.074074074	0.048245614	0.18239161	0.432989691	0.393617021	0.441791045	0.001820997	0.003389066
eca-novel-6-3p|eca-novel-206-3p	0.074074074	0.048245614	0.18239161	0.432989691	0.393617021	0.441791045	0.001820997	0.003389066
eca-miR-32|eca-novel-135-5p	0.066666667	1.5	0.136363636	6	8.84	8.578947368	0.002077233	0.003392262
eca-novel-21-3p|eca-miR-331	0.75	0.6	0.589285714	0.263157895	0.256410256	0.181034483	0.002081168	0.003398597
eca-miR-660|eca-miR-1842	0.032608696	0.031007752	0.034682081	0.201465201	0.145118734	0.172932331	0.000998654	0.003400695
eca-novel-209-5p|eca-let-7c	0.000928143	0.001172524	0.001408186	0.002134922	0.002358849	0.002346671	0.002082624	0.003400881
eca-miR-32|eca-miR-328	0.014184397	0.179104478	0.016806723	2.016806723	2.525714286	1.582524272	0.002086025	0.003406343
eca-novel-2-5p|eca-novel-5-5p	6.041666667	6.153846154	8.049180328	1.28	1.341614907	2.25203252	0.002094637	0.003420313
eca-novel-146-3p|eca-novel-181-5p	2.183060109	1.697127937	1.615029664	0.488136776	0.528442648	0.513153673	0.001742049	0.003422541
eca-novel-146-3p|eca-novel-150-5p	2.183060109	1.697127937	1.615029664	0.488136776	0.528442648	0.513153673	0.001742049	0.003422541
eca-novel-133-3p|eca-novel-181-5p	2.183060109	1.697127937	1.615029664	0.488136776	0.528442648	0.513153673	0.001742049	0.003445566
eca-novel-133-3p|eca-novel-150-5p	2.183060109	1.697127937	1.615029664	0.488136776	0.528442648	0.513153673	0.001742049	0.003445566
eca-novel-147-5p|eca-miR-33b	0.232374101	0.199649737	0.181237075	0.394707828	0.39564978	0.341645171	0.001754887	0.003447651
eca-miR-9163|eca-miR-9021	0.214057508	0.221183801	0.198019802	0.146341463	0.130434783	0.141962422	0.001012636	0.003448112
eca-novel-5-5p|eca-novel-12-3p	0.8	1.857142857	2.178571429	6.25	7.318181818	5.590909091	0.001863445	0.003467959
eca-miR-423-5p|eca-novel-160-5p	1198.27673	1378.591549	999.8484504	2135.115172	2515.953654	2539.273196	0.00212528	0.003470163
eca-miR-423-5p|eca-novel-166-3p	1198.27673	1378.591549	999.8484504	2135.115172	2515.953654	2539.273196	0.00212528	0.003470163
eca-novel-209-5p|eca-novel-146-3p	0.125156446	0.282307692	0.149591837	1.143674053	0.799117647	0.961237887	0.00212614	0.003471284
eca-novel-209-5p|eca-novel-138-3p	0.125156446	0.282307692	0.149591837	1.143674053	0.799117647	0.961237887	0.00212614	0.003471284
eca-novel-209-5p|eca-novel-133-3p	0.125156446	0.282307692	0.149591837	1.143674053	0.799117647	0.961237887	0.00212614	0.003471284
eca-novel-181-5p|eca-novel-4-3p	0.332727273	0.510666667	0.7585	1.910666667	1.738918919	1.520487805	0.00206837	0.003500032
eca-miR-374a|eca-miR-1180	0.006578947	0.565789474	0.068965517	1.419117647	1.502857143	1.501706485	0.002145585	0.003502936
eca-miR-328|eca-miR-345-3p	8.8125	8.375	8.925	5.95	4.375	4.47826087	0.002147871	0.003506574
eca-miR-29a|eca-miR-1842	0.108695652	0.302325581	0.294797688	1.653223443	2.077387863	1.392857143	0.002150611	0.003510953
eca-miR-126-3p|eca-novel-264-5p	0.000103271	0.000503066	0.000741076	0.002741917	0.002429478	0.002527523	0.000521769	0.003514813
eca-miR-374a|eca-miR-328	0.014184397	1.28358209	0.168067227	4.865546218	6.011428571	4.27184466	0.002154272	0.003516834
eca-miR-335|eca-miR-3200	0.1	0.096774194	0.109756098	0.144067797	0.132352941	0.14159292	0.002156385	0.003520091
eca-miR-32|eca-miR-744	0.00212766	0.016348774	0.003984064	0.305343511	0.328380386	0.20349563	0.002156369	0.003520091
eca-novel-1-3p|eca-miR-1842	0.047101449	0.149870801	0.189595376	1.688644689	1.187335092	1.390977444	0.001036244	0.003528299
eca-novel-209-5p|eca-miR-101	0.000436681	0.000410928	0.000409246	0.000736241	0.000807118	0.000931677	0.002163881	0.003532233
eca-miR-32|eca-miR-30e	0.000378501	0.000808462	0.000178694	0.00531432	0.006377882	0.004096816	0.00216655	0.003536494
eca-novel-146-3p|eca-miR-301a	0.3196	0.232142857	0.310126582	0.079942857	0.087855297	0.067991498	0.001803172	0.003542397
eca-novel-8-5p|eca-miR-9021	0.022364217	0.059190031	0.059405941	0.136585366	0.132992327	0.141962422	0.002006354	0.003553527
eca-miR-21|eca-novel-178-5p	23.25	187.7142857	179.2307692	747.3636364	1094.148148	1001.117647	0.002179907	0.0035582
eca-miR-340-5p|eca-miR-10a	0.002718623	0.017878226	0.032126466	0.104176443	0.097358782	0.080990274	0.002181057	0.003559981
eca-miR-454|eca-miR-23b	0.039215686	0.244444444	0.224299065	0.618892508	0.636363636	0.629343629	0.00218638	0.003568573
eca-novel-174-3p|eca-miR-93	0.000998835	0.007047141	0.002468835	0.023022991	0.017648368	0.02011191	0.002191903	0.00357749
eca-novel-5-5p|eca-novel-110-3p	0.786885246	1.733333333	1.718309859	4.166666667	5.366666667	5.020408163	0.001924724	0.003581892
eca-miR-499-5p|eca-miR-140-3p	0.00952381	0.028735632	0.022222222	0.108024691	0.084158416	0.103343465	0.00105458	0.003590528
eca-novel-202-3p|eca-miR-9163	0.074626866	0.035211268	0.13125	0.283333333	0.352941176	0.330882353	0.002203325	0.003596035
eca-novel-4-3p|eca-miR-23b	0.431372549	0.333333333	0.373831776	0.09771987	0.146245059	0.158301158	0.001940106	0.003610405
eca-miR-425|eca-miR-146a	2.8	3.052631579	3.03030303	5.814814815	6.505263158	5.118012422	0.002215148	0.003615234
eca-novel-133-3p|eca-miR-301a	0.3196	0.232142857	0.310126582	0.079942857	0.087855297	0.067991498	0.001803172	0.003615703
eca-novel-19-5p|eca-miR-106b	0.015936255	0.025087108	0.025288376	0.000231089	0.000532481	0.000306162	0.002136944	0.003615971
eca-miR-454|eca-miR-9060	0.083333333	2.2	1.2	5.588235294	7	6.269230769	0.002222266	0.003626753
eca-novel-209-5p|eca-miR-1839	0.013888889	0.015818966	0.010501433	0.025682183	0.023917254	0.026304534	0.002245574	0.003664693
eca-miR-301a|eca-miR-326	1.5625	2.947368421	2.46875	6.730769231	7.442307692	5.808641975	0.002247451	0.003667656
eca-miR-23b|eca-miR-9174	2.833333333	4.5	4.863636364	11.80769231	10.54166667	10.36	0.000903235	0.003671048
eca-miR-499-5p|eca-miR-324-3p	0.011363636	0.068493151	0.030434783	0.267175573	0.237762238	0.208588957	0.00108097	0.003680171
eca-miR-30b|eca-novel-94-3p	4.5	10.2	11.4	47.395625	38.2	34.0216129	0.002255401	0.003680531
eca-miR-374a|eca-miR-361-3p	0.005617978	0.219387755	0.072639225	1.191358025	1.560830861	1.037735849	0.002255782	0.003681053
eca-miR-324-5p|eca-miR-9180	0.030864198	0.115044248	0.17555938	0.498194946	0.622881356	0.48	0.002263012	0.00369275
eca-miR-199a-3p|eca-miR-9180	0.004115226	0.022123894	0.027538726	0.064981949	0.072033898	0.072	0.002266376	0.003698139
eca-miR-29c|eca-novel-243-5p	0.422222222	1.509090909	8.454545455	20.50571429	21.31130435	21.17948718	0.002268484	0.003701479
eca-novel-209-5p|eca-miR-1271a	0.006369427	0.017069767	0.02349359	0.060606061	0.081837349	0.069413093	0.002272286	0.003707583
eca-miR-451|eca-miR-9104	7246.3165	27547.79462	52082.3868	139239.8883	179160.7882	143888.0479	0.002286823	0.003731201
eca-novel-209-5p|eca-novel-2-5p	0.006896552	0.0229375	0.014928717	0.166666667	0.125787037	0.11101083	0.002287897	0.003732852
eca-miR-155|eca-miR-326	0.1875	0.526315789	0.25	1.692307692	1.403846154	1.49382716	0.000849261	0.003738858
eca-miR-222|eca-miR-532-5p	1.189873418	1.384615385	1.210526316	0.390151515	0.594142259	0.527472527	0.000921326	0.003744323
eca-miR-26a|eca-novel-19-5p	280.5	529.5	96.71929825	16855	11180	18383	0.002298399	0.003749884
eca-miR-27a|eca-miR-185	0.457831325	2.350877193	1.301546392	5.838842975	5.052486188	5.5	0.002309487	0.003767874
eca-miR-374a|eca-miR-142-5p	2.37E-05	0.000838435	0.000268336	0.003155932	0.004770002	0.004109077	0.002317004	0.003780035
eca-novel-209-5p|eca-novel-178-5p	0.25	0.524285714	0.563846154	1.454545455	2.012592593	1.808823529	0.002329112	0.003799686
eca-miR-374b|eca-miR-24	0.026546323	0.445103858	0.272698107	2.77	2.936206168	1.931793654	0.002331364	0.003803256
eca-miR-30c|eca-novel-183-5p	10.63414634	61.22580645	63.13333333	191.744738	164.2352941	200.9733333	0.002331668	0.003803649
eca-miR-454|eca-miR-324-3p	0.011363636	0.150684932	0.104347826	0.72519084	1.125874126	1	0.002336341	0.00381117
eca-miR-155|eca-miR-1842	0.010869565	0.025839793	0.01849711	0.161172161	0.192612137	0.227443609	0.000867176	0.003817448
eca-novel-135-5p|eca-novel-166-3p	0.377358491	0.225352113	0.625533125	1.379310345	1.485442662	1.399116348	0.001121433	0.003817497
eca-novel-135-5p|eca-novel-160-5p	0.377358491	0.225352113	0.625533125	1.379310345	1.485442662	1.399116348	0.001121433	0.003817497
eca-miR-3613|eca-miR-1842	0.025362319	0.072351421	0.043930636	0.186813187	0.158311346	0.208646617	0.00234278	0.003821569
eca-novel-181-5p|eca-novel-143-3p	0.130714286	0.3064	0.674222222	4.094285714	2.680833333	3.667058824	0.002263027	0.003829211
eca-miR-155|eca-novel-23-3p	0.428571429	2	1.6	5.5	6.083333333	6.05	0.00087078	0.003833035
eca-novel-209-5p|eca-miR-192	0.000984252	0.002674927	0.003111205	0.011275546	0.01535462	0.011251372	0.00235503	0.003841448
eca-novel-2-5p|eca-miR-221	2.301587302	2.807017544	2.182222222	0.154340836	0.76056338	0.72513089	0.002356426	0.003843621
eca-novel-30-3p|eca-miR-628a	0.5	0.4375	0.461538462	0.235294118	0.188235294	0.281690141	0.002071512	0.003854823
eca-miR-92a|eca-miR-1271a	72.02012739	222.0100465	195.2895513	657.6060606	683.3227711	572.8942664	0.001133052	0.003856832
eca-miR-335|eca-miR-504	0.2	0.375	0.391304348	1.416666667	1.5	2	0.002374275	0.00387263
eca-novel-21-3p|eca-miR-505	0.15	0.169811321	0.121323529	0.022624434	0.037313433	0.049881235	0.002380813	0.003883189
eca-novel-105-3p|eca-miR-192	0.001968504	0.002915452	0.005517827	0.016208598	0.018084205	0.014270033	0.001140921	0.003883396
eca-miR-628a|eca-novel-158-3p	0.007094211	0.071803617	0.032078964	0.231818182	0.223343318	0.196268141	0.001145052	0.003897237
eca-miR-361-5p|eca-novel-160-5p	0.150943396	7.070422535	2.232015923	94.93103448	58.94236482	89.6539028	0.002389592	0.003897297
eca-miR-361-5p|eca-novel-166-3p	0.150943396	7.070422535	2.232015923	94.93103448	58.94236482	89.6539028	0.002389592	0.003897297
eca-miR-374a|eca-novel-19-5p	0.5	2.388888889	0.526315789	289.5	175.3333333	220	0.00239411	0.003904561
eca-miR-21|eca-let-7c	0.086317314	0.419808307	0.447622414	1.096949464	1.282390763	1.298796444	0.00239929	0.003912903
eca-novel-15-3p|eca-miR-590-3p	3	2.571428571	4	0.227848101	0.083333333	0.171974522	0.002054031	0.003915875
eca-novel-174-3p|eca-novel-166-3p	0.150943396	7.436619718	2.303099232	98.96551724	61.25965538	92.63622975	0.002402154	0.003917361
eca-novel-174-3p|eca-novel-160-5p	0.150943396	7.436619718	2.303099232	98.96551724	61.25965538	92.63622975	0.002402154	0.003917361
eca-miR-32|eca-miR-1379	0.001644737	0.01171875	0.001557632	0.110701107	0.114389234	0.072508897	0.002409998	0.003930047
eca-novel-150-5p|eca-novel-4-3p	0.332727273	0.510666667	0.7585	1.910666667	1.738918919	1.520487805	0.00206837	0.003943085
eca-miR-92a|eca-novel-264-5p	1.167702992	6.003101399	5.01711392	19.83411402	20.41329554	24.67175347	0.001159315	0.00394556
eca-novel-2-5p|eca-novel-261-5p	8.285714286	7.272727273	9.009174312	4.465116279	3.963302752	3.129943503	0.002426819	0.00395737
eca-miR-23b|eca-miR-1842	0.092391304	0.11627907	0.123699422	0.562271062	0.667546174	0.486842105	0.000975598	0.00396462
eca-novel-2-3p|eca-miR-660	2.888888889	2.416666667	2.066666667	0.690909091	0.854545455	0.47826087	0.002435177	0.003970892
eca-novel-4-5p|eca-novel-296-5p	0.227981761	0.813793103	0.552	1.905866755	1.768733359	1.70893054	0.00213396	0.003970908
eca-miR-499-5p|eca-miR-486-5p	1.15E-07	7.24E-07	1.22E-06	7.76E-06	6.26E-06	5.62E-06	0.001168016	0.003974948
eca-novel-7-3p|eca-novel-286-5p	0.057956868	0.043235595	0.163917631	0.40417649	0.349468713	0.415917266	0.002212544	0.003996464
eca-miR-361-5p|eca-novel-129-3p	0.0625	2.56122449	1.148668423	20.74917094	13.22666667	16.52864513	0.002455951	0.004004549
eca-miR-361-5p|eca-novel-139-3p	0.0625	2.56122449	1.148668423	20.74917094	13.22666667	16.52864513	0.002455951	0.004004549
eca-miR-29a|eca-miR-671-3p	0.882352941	4.178571429	4.553571429	12.19810811	15.7466	13.47272727	0.002456101	0.004004686
eca-novel-105-3p|eca-novel-208-5p	0.032	0.2	0.386100386	1.314285714	1.122807018	1.392857143	0.001183974	0.004029028
eca-miR-9021|eca-miR-9163	4.671641791	4.521126761	5.05	6.833333333	7.666666667	7.044117647	0.001185319	0.004033378
eca-miR-29a|eca-novel-219-5p	0.991735537	4.824742268	5.885068082	15.47240315	19.68325	16.37569061	0.002485333	0.004052239
eca-miR-92a|eca-miR-361-3p	63.52337079	243.5314286	147.5310896	714.436214	673.184451	598.5664151	0.001191872	0.004055448
eca-miR-504|eca-miR-23b	0.196078431	0.177777778	0.214953271	0.078175896	0.04743083	0.030888031	0.001192383	0.004056957
eca-miR-30e|eca-novel-208-5p	42.272	371.075	498.6189486	1290.314286	1215.824561	1420.964286	0.00249119	0.004061679
eca-miR-32|eca-novel-129-3p	0.010416667	0.12244898	0.043898156	1.808863431	2.946666667	2.212869943	0.002491487	0.004061944
eca-miR-32|eca-novel-139-3p	0.010416667	0.12244898	0.043898156	1.808863431	2.946666667	2.212869943	0.002491487	0.004061944
eca-novel-138-3p|eca-miR-324-5p	0.532666667	0.5	0.480392157	0.101376812	0.231292517	0.177722222	0.001194171	0.00406281
eca-miR-454|eca-miR-191a	1.93E-05	0.000126098	0.000244327	0.000898668	0.001339758	0.001069456	0.00249913	0.004074294
eca-miR-19a|eca-miR-9021	0.089456869	0.401869159	0.816831683	3.093487805	2.642787724	3.39388309	0.001006773	0.004091034
eca-miR-340-5p|eca-novel-9-5p	0.057692308	2.038461538	1.340425532	9.652173913	8.859649123	6.637681159	0.002514548	0.004099318
eca-miR-340-5p|eca-miR-545	0.375	2.944444444	1.211538462	7.928571429	7.426470588	6.542857143	0.00251797	0.004104786
eca-miR-155|eca-miR-197	0.005199307	0.007153076	0.012805122	0.050574713	0.045782377	0.038547308	0.000934211	0.004111947
eca-miR-32|eca-miR-9097	0.25	0.857142857	0.25	5	3.453125	3.622222222	0.002524619	0.004115514
eca-miR-23b|eca-miR-9104	1.275	3.461538462	4.28	25.58333333	23	18.5	0.001013054	0.004116279
eca-novel-6-3p|eca-novel-286-5p	0.057956868	0.043235595	0.163917631	0.40417649	0.349468713	0.415917266	0.002212544	0.004117012
eca-miR-628a|eca-miR-146b-5p	0.052631579	0.235294118	0.295454545	1.085106383	1.096774194	0.881987578	0.001210915	0.004119545
eca-miR-29c|eca-novel-94-3p	2.375	8.3	10.62857143	35.885	32.67733333	26.64516129	0.002530026	0.004124217
eca-miR-32|eca-miR-3200	0.1	0.193548387	0.036585366	1.016949153	1.625	1.442477876	0.00253286	0.004128725
eca-miR-454|eca-novel-147-5p	0.00619195	0.096491228	0.049792531	0.265363128	0.22407794	0.273489933	0.002537189	0.00413567
eca-miR-454|eca-miR-423-5p	2.10E-05	0.00044953	0.000682503	0.003068558	0.003802236	0.004726922	0.00254119	0.004142079
eca-novel-2-5p|eca-miR-29b	29	26.66666667	19.64	2.704225352	6.260869565	5.54	0.00255092	0.004157827
eca-novel-174-3p|eca-novel-129-3p	0.0625	2.693877551	1.185250219	21.63099186	13.74666667	17.07846864	0.002563061	0.00417739
eca-novel-174-3p|eca-novel-139-3p	0.0625	2.693877551	1.185250219	21.63099186	13.74666667	17.07846864	0.002563061	0.00417739
eca-miR-92a|eca-miR-1388	2.122613103	11.49618497	10.28360169	43.07890819	35.44736875	37.07159801	0.001231033	0.004187749
eca-novel-2-5p|eca-novel-240-5p	32.22222222	29.09090909	25.84210526	9.142857143	7.854545455	14.57894737	0.002577406	0.004200656
eca-miR-454|eca-miR-192	0.000984252	0.008017493	0.010186757	0.066948555	0.090986154	0.05964142	0.002579364	0.004203734
eca-novel-5-5p|eca-novel-296-5p	0.575953924	0.717241379	0.976	2.485913159	3.062000761	2.260198456	0.002259612	0.004204465
eca-novel-105-3p|eca-miR-9104	0.1	0.307692308	0.52	3.833333333	2.909090909	2.785714286	0.001238128	0.004211648
eca-miR-21|eca-miR-486-5p	1.07E-05	0.000190225	0.00040526	0.001822805	0.00271858	0.002815541	0.002584593	0.004212141
eca-miR-32|eca-miR-9060	0.083333333	1.2	0.15	7.058823529	9.608695652	6.269230769	0.002588992	0.004219196
eca-miR-374a|eca-miR-140-3p	0.00952381	0.247126437	0.095238095	0.893518519	1.301980198	1.337386018	0.002594412	0.004227916
eca-miR-374b|eca-novel-142-3p	0.25	4.5	1	13.85	17.375	12.78571429	0.002602253	0.004240579
eca-miR-126-3p|eca-miR-142-5p	2.37E-05	7.80E-05	8.05E-05	0.000261632	0.000244848	0.000242809	0.000630349	0.004245768
eca-miR-374a|eca-miR-22	1.66E-05	0.001279571	0.000213562	0.004055673	0.004676574	0.003433369	0.002610355	0.004253666
eca-miR-32|eca-miR-486-5p	1.15E-07	8.69E-07	5.22E-07	2.66E-05	4.07E-05	2.70E-05	0.002627395	0.004281317
eca-novel-202-3p|eca-miR-328	0.070921986	0.074626866	0.058823529	0.285714286	0.205714286	0.218446602	0.002629537	0.004284693
eca-miR-23b|eca-novel-208-5p	0.408	2.25	3.177903178	8.771428571	8.877192982	9.25	0.001054654	0.004285022
eca-novel-166-3p|eca-novel-24-5p	4.416666667	3.55	3.197272727	1.035714286	0.765	1.358	0.00264316	0.004306774
eca-miR-652|eca-novel-2-3p	5.115384615	10.5862069	8.677419355	21.63157895	20.93617021	21.06818182	0.001267996	0.004313003
eca-novel-150-5p|eca-novel-143-3p	0.130714286	0.3064	0.674222222	4.094285714	2.680833333	3.667058824	0.002263027	0.004314039
eca-miR-19b|eca-novel-94-3p	39.75	47.4	45.34285714	185.54125	173.844	138.3658065	0.001062564	0.004316868
eca-miR-30c|eca-miR-1842	0.789855072	2.452196382	3.284393064	15.68373626	11.05013193	16.43296992	0.00265251	0.004321891
eca-miR-374b|eca-novel-112-3p	0.285714286	3.375	1.0625	8.65625	10.69230769	11.93333333	0.002658006	0.00433073
eca-miR-27a|eca-miR-142-5p	0.000899728	0.002612799	0.002258497	0.007701783	0.008293092	0.006163616	0.00265966	0.004333308
eca-novel-105-3p|eca-novel-12-3p	0.066666667	0.285714286	0.464285714	1.916666667	1.454545455	1.772727273	0.00127407	0.00433342
eca-miR-454|eca-miR-29a	0.033333333	0.094017094	0.094117647	0.210488999	0.204488588	0.219973009	0.002661974	0.00433696
eca-miR-374a|eca-novel-166-3p	0.025157233	2.422535211	0.852999716	19.96551724	31.25371361	32.4005891	0.002663644	0.004339446
eca-miR-374a|eca-novel-160-5p	0.025157233	2.422535211	0.852999716	19.96551724	31.25371361	32.4005891	0.002663644	0.004339446
eca-miR-30e|eca-miR-423-3p	0.145560728	0.566526718	0.508904348	1.420961551	1.24904477	1.359937108	0.002672896	0.004354402
eca-miR-340-5p|eca-novel-110-3p	0.098360656	3.533333333	1.774647887	12.33333333	16.83333333	18.69387755	0.00267673	0.004360529
eca-miR-324-3p|eca-miR-8946	5.5	4.866666667	4.181818182	2.425925926	2.2	2.202702703	0.002679531	0.004364975
eca-novel-202-3p|eca-miR-671-3p	0.147058824	0.089285714	0.1875	0.459459459	0.36	0.409090909	0.002684197	0.004372458
eca-miR-374b|eca-miR-1842	0.007246377	0.069767442	0.019653179	0.507326007	0.366754617	0.336466165	0.002684369	0.004372619
eca-miR-374b|eca-miR-192	0.001968504	0.0196793	0.00721562	0.097603946	0.078553264	0.065495792	0.002686769	0.004376411
eca-miR-126-3p|eca-novel-206-3p	0.003898635	0.01754386	0.034198427	0.12371134	0.143617021	0.155223881	0.000651199	0.004385715
eca-miR-374a|eca-novel-146-3p	0.125156446	3.307692308	0.612244898	20.69335239	15.47058824	13.75429822	0.002698502	0.004395166
eca-miR-374a|eca-novel-138-3p	0.125156446	3.307692308	0.612244898	20.69335239	15.47058824	13.75429822	0.002698502	0.004395166
eca-miR-374a|eca-novel-133-3p	0.125156446	3.307692308	0.612244898	20.69335239	15.47058824	13.75429822	0.002698502	0.004395166
eca-miR-454|eca-miR-345-3p	0.125	2.75	1.2	9.5	8.05	7.086956522	0.002701818	0.004400448
eca-miR-32|eca-miR-181b	0.001194743	0.009852217	0.002106253	0.178218704	0.116725558	0.119589142	0.002707265	0.0044092
eca-miR-32|eca-miR-33a	0.166666667	0.333333333	0.048780488	2.181818182	1.453947368	1.60591133	0.00271078	0.004414806
eca-novel-105-3p|eca-miR-22	3.31E-05	0.00011903	9.25E-05	0.000322212	0.000284506	0.000304321	0.001300423	0.004422803
eca-novel-4-5p|eca-miR-9104	0.475	2.269230769	1.38	9.583333333	8.454545455	6.642857143	0.002382275	0.004432568
eca-miR-361-3p|eca-miR-338-3p	59.33333333	49	59	12.15	7.659090909	24.94117647	0.002726363	0.004440064
eca-miR-30e|eca-novel-158-3p	9.371452894	33.30565902	41.42751388	102.6386364	91.0478743	109.9847961	0.002730308	0.004446369
eca-miR-19a|eca-miR-128	0.006007295	0.022735284	0.027274981	0.098160359	0.080010066	0.096341709	0.00109771	0.004459356
eca-miR-374a|eca-novel-129-3p	0.010416667	0.87755102	0.438981563	4.363883027	7.013333333	5.973391257	0.002743958	0.004468356
eca-miR-374a|eca-novel-139-3p	0.010416667	0.87755102	0.438981563	4.363883027	7.013333333	5.973391257	0.002743958	0.004468356
eca-miR-19a|eca-novel-224-5p	0.495575221	3.909090909	10	32.94363636	30.84567164	37.80627907	0.00110016	0.004469006
eca-miR-98|eca-miR-1842	0.048007246	0.776046512	0.510982659	3.886739927	5.569709763	4.643327068	0.00131689	0.004478555
eca-miR-21|eca-novel-9-5p	1.788461538	50.53846154	49.57446809	357.4347826	259.1403509	246.6521739	0.002757273	0.004489918
eca-novel-146-3p|eca-novel-19-5p	3.995	0.722222222	0.859649123	13.99	11.33333333	15.995	0.002289834	0.004498314
eca-miR-374b|eca-miR-142-5p	4.74E-05	0.000526459	0.000152057	0.001509833	0.001260514	0.001671647	0.002762843	0.004498867
eca-novel-5-5p|eca-novel-207-3p	0.198068829	0.263078013	0.527362324	1.355503344	1.424778761	1.098214286	0.002429336	0.004519992
eca-miR-361-5p|eca-novel-142-3p	0.75	20.91666667	4.617647059	137.65	124	86.96428571	0.002777714	0.00452296
eca-novel-133-3p|eca-novel-19-5p	3.995	0.722222222	0.859649123	13.99	11.33333333	15.995	0.002289834	0.004528871
eca-miR-92a|eca-novel-2-3p	434.8907692	1645.936552	982.7474194	4568.631579	4826.875745	5768.003636	0.00133616	0.004543834
eca-miR-21|eca-miR-8951	9.3	46.92857143	42.36363636	316.1923077	268.5636364	202.6071429	0.002793579	0.004548669
eca-novel-160-5p|eca-novel-24-5p	4.416666667	3.55	3.197272727	1.035714286	0.765	1.358	0.00264316	0.004564825
eca-miR-374b|eca-novel-206-3p	0.007797271	0.118421053	0.064597029	0.713917526	0.739361702	1.068656716	0.002808103	0.004572195
eca-novel-1-3p|eca-miR-222	0.138297872	0.644444444	0.713043478	4.475728155	3.169014085	3.854166667	0.001346158	0.004577575
eca-miR-21|eca-miR-101	0.040611354	0.147127981	0.130087656	0.378290079	0.438790363	0.515649144	0.002815482	0.004584085
eca-novel-105-3p|eca-miR-744	0.004255319	0.010899183	0.017264276	0.058524173	0.047548291	0.048689139	0.001349005	0.004586997
eca-miR-27a|eca-novel-227-5p	0.127516779	0.130097087	0.216181507	0.416077739	0.415492958	0.351624933	0.002820551	0.004592215
eca-miR-590-3p|eca-miR-330	0.025	0.269230769	0.073529412	2.821428571	3.851851852	4.301369863	0.001351632	0.004595672
eca-miR-499-5p|eca-novel-227-5p	0.003355705	0.004854369	0.005993151	0.020612485	0.015447524	0.018114012	0.001354373	0.004604731
eca-miR-26a|eca-miR-146b-5p	14.76315789	140.1617647	125.2954545	358.6170213	432.7741935	456.7204969	0.002831498	0.004609914
eca-miR-25|eca-novel-166-3p	324.7630189	2776.243944	2703.431049	10701.12621	9153.713607	13013.4757	0.002834559	0.004614641
eca-miR-29a|eca-miR-361-3p	0.168539326	0.596938776	0.617433414	1.857325103	2.336290801	1.747641509	0.002834632	0.004614641
eca-miR-25|eca-novel-160-5p	324.7630189	2776.243944	2703.431049	10701.12621	9153.713607	13013.4757	0.002834559	0.004614641
eca-miR-628a|eca-novel-296-5p	0.04799616	0.44137931	0.208	1.690420948	1.616584253	1.304667402	0.001363935	0.004636978
eca-novel-2-5p|eca-miR-1379	0.238486842	0.3125	0.254932503	0.088560886	0.111801242	0.123220641	0.002851793	0.004642453
eca-miR-20a|eca-miR-1388	0.001877229	0.032875723	0.06371308	0.211744417	0.201367188	0.246713409	0.001144333	0.004648129
eca-miR-20a|eca-novel-2-5p	0.068965517	0.853125	0.768839104	8.888854167	5.966435185	6.097472924	0.002859046	0.004654135
eca-miR-361-5p|eca-miR-425	0.06122449	0.721264368	0.3925	4.383757962	3.210355987	2.955097087	0.002860131	0.004655776
eca-novel-8-5p|eca-miR-9180	0.014403292	0.084070796	0.04130809	0.202166065	0.220338983	0.181333333	0.002630989	0.004659703
eca-novel-181-5p|eca-novel-12-3p	0.122	0.547142857	1.083571429	2.388333333	2.924545455	2.833636364	0.002758375	0.004667244
eca-miR-628a|eca-novel-110-3p	0.06557377	1.066666667	0.366197183	2.833333333	2.833333333	2.897959184	0.001374713	0.004673357
eca-novel-2-5p|eca-miR-19b	0.455974843	0.337552743	0.309388784	0.032337822	0.082832885	0.0645787	0.00287465	0.004679284
eca-novel-19-5p|eca-miR-15a	0.011111111	0.013803681	0.018345671	8.79E-05	0.000889021	0.000371816	0.002765812	0.004679696
eca-novel-240-5p|eca-novel-143-3p	0.160714286	0.22	0.422222222	1.5	1.145833333	1.117647059	0.002517255	0.004683428
eca-novel-209-5p|eca-miR-342-5p	0.071428571	0.367	0.610833333	1.454545455	1.509444444	1.808823529	0.002886787	0.004698913
eca-novel-143-3p|eca-novel-23-3p	4	5	4.5	0.875	2	0.85	0.002394776	0.004704317
eca-miR-126-3p|eca-novel-286-5p	0.003050361	0.015722034	0.030734556	0.115478997	0.127508855	0.146133094	0.000699605	0.004711196
eca-novel-8-5p|eca-miR-486-5p	8.04E-07	2.75E-06	4.17E-06	1.24E-05	9.57E-06	1.12E-05	0.002660719	0.004712218
eca-miR-301a|eca-miR-8917	0.595238095	2.947368421	12.15384615	43.75	38.7	31.36666667	0.002899156	0.004718919
eca-miR-374b|eca-miR-30d	0.003603604	0.012854082	0.007594371	0.027374246	0.024575672	0.027010714	0.002902648	0.004724475
eca-novel-2-3p|eca-miR-128	0.005578202	0.005111033	0.00512439	0.002940949	0.003639179	0.002607562	0.002913339	0.004741748
eca-miR-27b|eca-miR-151-5p	0.77148635	1.9296875	1.576891947	4.933982684	3.936925795	4.219104601	0.002924536	0.004759844
eca-miR-374b|eca-miR-128	0.000429092	0.004758548	0.001405075	0.010718985	0.010762679	0.010608036	0.002926143	0.004762331
eca-novel-209-5p|eca-miR-486-5p	1.15E-07	5.31E-07	1.27E-06	3.55E-06	5.00E-06	5.09E-06	0.002944047	0.004791341
eca-novel-220-3p|eca-novel-286-5p	0.004575542	0.060922883	0.081958816	0.242987057	0.349468713	0.300696942	0.002957704	0.004813438
eca-miR-374b|eca-novel-30-3p	2	3.857142857	2.833333333	11.54166667	8.6875	8.95	0.002958333	0.00481433
eca-novel-202-3p|eca-novel-260-3p	0.070422535	0.073529412	0.058659218	0.288135593	0.204545455	0.218446602	0.002962822	0.004821505
eca-novel-174-3p|eca-novel-142-3p	0.75	22	4.764705882	143.5	128.875	89.85714286	0.002966362	0.004827136
eca-miR-454|eca-miR-150	0.002915452	0.015256588	0.012006003	0.067905647	0.094594595	0.064656882	0.002971958	0.004836112
eca-miR-454|eca-novel-129-3p	0.010416667	0.224489796	0.35118525	1.432016883	2.146666667	2.212869943	0.002974758	0.004840406
eca-miR-454|eca-novel-139-3p	0.010416667	0.224489796	0.35118525	1.432016883	2.146666667	2.212869943	0.002974758	0.004840406
eca-miR-33a|eca-novel-138-3p	0.750938673	1.384615385	1.255102041	3.931379557	4.470588235	3.172866521	0.002978477	0.004846066
eca-miR-33a|eca-novel-133-3p	0.750938673	1.384615385	1.255102041	3.931379557	4.470588235	3.172866521	0.002978477	0.004846066
eca-miR-33a|eca-novel-146-3p	0.750938673	1.384615385	1.255102041	3.931379557	4.470588235	3.172866521	0.002978477	0.004846066
eca-miR-32|eca-miR-92a	8.84E-05	0.000125701	4.92E-05	0.000691212	0.000974156	0.000642258	0.002987219	0.004860159
eca-novel-4-3p|eca-miR-660	1.222222222	1.25	1.333333333	0.272727273	0.672727273	0.445652174	0.002615464	0.004865998
eca-miR-545|eca-novel-105-3p	4	4.5	4	1.217391304	2.125	1.794871795	0.001433083	0.004871513
eca-miR-29a|eca-novel-19-5p	15	6.5	4.473684211	451.33	262.4433333	370.5	0.002997779	0.004877207
eca-miR-451|eca-novel-143-3p	5175.940357	14324.8532	28934.65933	119348.4757	82115.36125	118496.0394	0.003017529	0.004909207
eca-miR-454|eca-novel-236-5p	0.076923077	1.1	2.666666667	8.636363636	9.470588235	6.791666667	0.003018447	0.004910567
eca-miR-32|eca-novel-209-5p	1	1.634877384	0.409276944	7.5	8.133971292	5.300813008	0.003021394	0.004915229
eca-miR-21|eca-novel-23-3p	13.28571429	262.8	233	1027.625	1230.916667	850.95	0.003029352	0.004928042
eca-miR-504|eca-miR-28-5p	0.238095238	0.228571429	0.227722772	0.065217391	0.125	0.091428571	0.001451068	0.00493237
eca-miR-660|eca-miR-222	0.095744681	0.133333333	0.130434783	0.533980583	0.387323944	0.479166667	0.001453776	0.004941296
eca-novel-30-3p|eca-miR-1842	0.003623188	0.018087855	0.006936416	0.043956044	0.042216359	0.037593985	0.002657973	0.004944933
eca-miR-350|eca-novel-13-3p	0.076923077	0.294117647	0.405405405	1.25	1.727272727	1.285714286	0.003041353	0.004947432
eca-miR-21|eca-miR-326	5.8125	69.15789474	36.40625	316.1923077	284.0576923	210.1111111	0.003041694	0.004947853
eca-miR-3200|eca-miR-335	10	10.33333333	9.111111111	6.941176471	7.555555556	7.0625	0.003050469	0.004961992
eca-miR-30e|eca-miR-744	5.621276596	20.22207084	22.29548473	57.456743	51.48736999	49.67166042	0.003052343	0.004964907
eca-miR-361-5p|eca-novel-8-5p	0.857142857	6.605263158	3.270833333	24.58035714	19.07692308	17.90441176	0.003063959	0.004983668
eca-novel-261-5p|eca-novel-106-3p	0.221518987	0.47826087	0.519047619	1.954545455	1.513888889	2.2125	0.002679332	0.004984516
eca-novel-174-3p|eca-miR-425	0.06122449	0.75862069	0.405	4.570063694	3.336569579	3.053398058	0.003065762	0.004986465
eca-miR-423-3p|eca-miR-9104	907.525	1007.692308	1319.58	2648.5	2522	2089.75	0.003067515	0.004989182
eca-miR-378|eca-novel-13-3p	3.884615385	3.529411765	5.324324324	17.875	12.27272727	16.35714286	0.003073141	0.004998198
eca-miR-628a|eca-miR-342-5p	0.142857143	1.6	1.083333333	4.636363636	4.722222222	4.176470588	0.001473381	0.005007652
eca-miR-29b|eca-novel-243-5p	0.111111111	0.109090909	0.568181818	1.267857143	1.5	1.282051282	0.003081315	0.005011356
eca-miR-32|eca-novel-146-3p	0.125156446	0.461538462	0.06122449	8.577555397	6.5	5.095342294	0.003084763	0.005016558
eca-miR-32|eca-novel-133-3p	0.125156446	0.461538462	0.06122449	8.577555397	6.5	5.095342294	0.003084763	0.005016558
eca-miR-32|eca-novel-138-3p	0.125156446	0.461538462	0.06122449	8.577555397	6.5	5.095342294	0.003084763	0.005016558
eca-miR-21|eca-miR-150	0.271137026	1.822468793	1.165582791	5.876340243	8.678613396	6.750892503	0.003085723	0.005017984
eca-novel-209-5p|eca-miR-22	1.66E-05	0.00010921	5.22E-05	0.000224148	0.000241564	0.000239946	0.003087041	0.005019993
eca-miR-32|eca-novel-19-5p	0.5	0.333333333	0.052631579	120	73.66666667	81.5	0.003087777	0.005021053
eca-miR-23b|eca-miR-361-3p	0.143258427	0.229591837	0.259079903	0.631687243	0.75074184	0.610849057	0.001238288	0.005029425
eca-miR-29b|eca-miR-1842	0.018115942	0.015503876	0.028901734	0.13003663	0.091029024	0.093984962	0.003095417	0.005033342
eca-miR-29a|eca-miR-33b	0.043165468	0.204903678	0.095882685	0.497607497	0.433551762	0.424763543	0.003095748	0.005033744
eca-novel-4-5p|eca-miR-1842	0.03442029	0.07622739	0.039884393	0.210622711	0.245382586	0.17481203	0.002720259	0.005060498
eca-miR-25|eca-miR-9163	192.6765672	694.0609859	1188.495875	2586.1055	3020.72549	2598.867647	0.003121226	0.005075033
eca-miR-29b|eca-novel-94-3p	0.625	0.6	0.714285714	2.21875	2.3	1.612903226	0.003122021	0.005076189
eca-novel-4-5p|eca-novel-207-3p	0.078402245	0.298492361	0.298262298	1.03921923	0.82300885	0.830357143	0.00273972	0.005096544
eca-miR-374b|eca-miR-361-3p	0.011235955	0.137755102	0.041162228	0.569958848	0.412462908	0.422169811	0.003136793	0.005100071
eca-novel-106-3p|eca-miR-181b	0.094384707	0.075533662	0.073718871	0.016336715	0.019014118	0.029347029	0.00150081	0.005100589
eca-novel-178-5p|eca-miR-23b	0.156862745	0.155555556	0.121495327	0.071661238	0.053359684	0.065637066	0.00315035	0.005121975
eca-miR-361-3p|eca-miR-660	19.77777778	16.33333333	13.76666667	4.418181818	6.127272727	4.608695652	0.003155413	0.005130068
eca-miR-98|eca-miR-423-3p	0.000730007	0.022925954	0.013398202	0.066772387	0.076091125	0.084434228	0.001510353	0.00513273
eca-miR-93|eca-novel-166-3p	151.1194969	1055.267606	932.8689224	4298.551724	3471.122995	4606.038292	0.001511116	0.005134745
eca-miR-93|eca-novel-160-5p	151.1194969	1055.267606	932.8689224	4298.551724	3471.122995	4606.038292	0.001511116	0.005134745
eca-miR-150|eca-miR-1842	1.242753623	1.863049096	2.310982659	5.124542125	4.490765172	4.738721805	0.001169303	0.005146335
eca-miR-374a|eca-let-7c	0.000928143	0.013738019	0.005763379	0.03862874	0.045666342	0.033578379	0.003166579	0.005148082
eca-miR-29a|eca-miR-222	0.319148936	1.3	1.108695652	4.38184466	5.544577465	3.859375	0.003172113	0.00515694
eca-miR-21|eca-novel-110-3p	3.049180328	87.6	65.63380282	456.7222222	492.3666667	694.6530612	0.003183412	0.00517517
eca-miR-21|eca-miR-345-3p	11.625	328.5	116.5	822.1	738.55	739.9565217	0.00320061	0.005202988
eca-miR-29a|eca-novel-2-3p	1.153846154	4.034482759	4.112903226	11.87710526	16.75170213	16.84090909	0.00320374	0.005207936
eca-miR-335|eca-miR-324-3p	0.011363636	0.04109589	0.039130435	0.129770992	0.125874126	0.098159509	0.00320441	0.005208885
eca-miR-361-5p|eca-miR-146a	0.171428571	2.201754386	1.189393939	25.49074074	20.88421053	15.1242236	0.003205711	0.005210858
eca-novel-94-3p|eca-miR-660	0.888888889	0.833333333	1.166666667	0.290909091	0.272727273	0.336956522	0.003206229	0.005211559
eca-novel-105-3p|eca-novel-158-3p	0.007094211	0.017950904	0.032078964	0.104545455	0.08408219	0.107809261	0.001533922	0.005211943
eca-miR-590-3p|eca-miR-196b	0.037037037	0.035264484	0.017857143	0.262895175	0.248407643	0.180667434	0.001534637	0.005214081
eca-miR-454|eca-miR-1296	0.005376344	0.098214286	0.040472175	0.310457516	0.276632302	0.230878187	0.003210652	0.005218608
eca-miR-374b|eca-miR-186	0.000207297	0.000497018	0.000221732	0.001149483	0.000922007	0.001031171	0.003215824	0.005226874
eca-miR-25|eca-miR-499-5p	12909.33	9855.666	13582.81	4433.323714	4531.088235	5197.735294	0.003221813	0.005236467
eca-novel-150-5p|eca-novel-12-3p	0.122	0.547142857	1.083571429	2.388333333	2.924545455	2.833636364	0.002758375	0.00525816
eca-miR-26a|eca-miR-151-5p	0.567239636	4.9640625	2.231080534	12.16089466	11.85159011	15.170621	0.003243423	0.005271448
eca-miR-374a|eca-miR-181b	0.001194743	0.070607553	0.021062535	0.429952624	0.277817391	0.322817315	0.003245326	0.005274398
eca-miR-628a|eca-novel-264-5p	0.000206542	0.002012262	0.001070443	0.005826574	0.007648356	0.006902083	0.001553332	0.005277303
eca-novel-143-3p|eca-novel-5-5p	1.166666667	0.961538462	0.737704918	0.093333333	0.149068323	0.138211382	0.002691943	0.005287901
eca-miR-502-3p|eca-miR-324-3p	0.056818182	0.061643836	0.079347826	0.131679389	0.122377622	0.14006135	0.001561646	0.005305247
eca-miR-16|eca-miR-671-3p	43.35294118	1157.737857	680.2082143	5978.071892	4883.28	4499.709091	0.001205974	0.00530734
eca-novel-209-5p|eca-novel-110-3p	0.032786885	0.244666667	0.206478873	0.888888889	0.905666667	1.255102041	0.003268033	0.00531116
eca-miR-32|eca-novel-104-5p	0.111111111	0.857142857	0.5	10.90909091	13	18.11111111	0.003268731	0.005312151
eca-miR-374a|eca-miR-1842	0.003623188	0.111111111	0.034682081	1.06043956	1.387862797	0.827067669	0.003270389	0.005314703
eca-miR-374b|eca-novel-160-5p	0.050314465	1.521126761	0.483366506	9.551724138	8.2590612	13.18114875	0.003287725	0.005342586
eca-miR-374b|eca-novel-166-3p	0.050314465	1.521126761	0.483366506	9.551724138	8.2590612	13.18114875	0.003287725	0.005342586
eca-miR-30d|eca-novel-243-5p	12.33333333	38.19090909	50.875	180.6964286	245.9130435	169.9230769	0.003295653	0.005355326
eca-miR-29b|eca-miR-502-3p	1	1.333333333	1.369863014	2.057971014	1.971428571	2.190100745	0.003300052	0.005362328
eca-miR-32|eca-miR-361-3p	0.005617978	0.030612245	0.007263923	0.49382716	0.65578635	0.384433962	0.003300751	0.005363319
eca-miR-126-3p|eca-miR-324-3p	0.011363636	0.054794521	0.039130435	0.183206107	0.188811189	0.159509202	0.00079684	0.005365383
eca-miR-374a|eca-miR-222	0.010638298	0.477777778	0.130434783	2.810679612	3.704225352	2.291666667	0.003312587	0.005382407
eca-miR-92a|eca-novel-296-5p	271.350132	1316.749241	974.88544	5754.325489	4314.628376	4663.582506	0.001585136	0.005384746
eca-miR-454|eca-novel-19-5p	0.5	0.611111111	0.421052632	95	53.66666667	81.5	0.003316124	0.005388008
eca-miR-155|eca-novel-15-3p	1	0.555555556	0.8	2.444444444	2.807692308	2.240740741	0.001226094	0.005395495
eca-novel-143-3p|eca-miR-338-3p	9.333333333	6.25	6.428571429	0.35	0.545454545	1	0.002748132	0.0053981
eca-miR-98|eca-novel-146-3p	1.658322904	23.10230769	9.020408163	75.845604	62.08588235	77.21944358	0.001591126	0.005404179
eca-miR-98|eca-novel-138-3p	1.658322904	23.10230769	9.020408163	75.845604	62.08588235	77.21944358	0.001591126	0.005404179
eca-miR-98|eca-novel-133-3p	1.658322904	23.10230769	9.020408163	75.845604	62.08588235	77.21944358	0.001591126	0.005404179
eca-miR-451|eca-novel-106-3p	1834.510506	7785.246304	12400.56829	75949.03	54743.57417	50360.81675	0.00332739	0.005406168
eca-miR-545|eca-novel-2-5p	0.055172414	0.1125	0.105906314	0.291666667	0.314814815	0.252707581	0.001592987	0.005410196
eca-novel-174-3p|eca-novel-8-5p	0.857142857	6.947368421	3.375	25.625	19.82692308	18.5	0.003330466	0.005411019
eca-miR-19a|eca-miR-324-3p	0.318181818	1.767123288	1.434782609	9.681908397	7.226083916	9.973435583	0.001333645	0.00541636
eca-novel-105-3p|eca-miR-324-3p	0.022727273	0.054794521	0.056521739	0.175572519	0.223776224	0.239263804	0.001600684	0.005436028
eca-miR-374b|eca-miR-148a	0.001752848	0.008127634	0.002657288	0.02321683	0.018066025	0.018977947	0.003346834	0.005437466
eca-miR-98|eca-novel-4-3p	1.204545455	20.022	11.05	70.73866667	57.05189189	60.25	0.001604599	0.005449018
eca-novel-181-5p|eca-miR-451	2.53E-05	2.14E-05	2.33E-05	3.43E-05	3.26E-05	3.09E-05	0.003237043	0.005476857
eca-miR-21|eca-novel-19-5p	46.5	73	40.87719298	8221	4923.666667	8509.5	0.003383692	0.0054972
eca-miR-32|eca-miR-186	0.000103648	0.000110448	3.91E-05	0.000995942	0.001465926	0.000939	0.003387682	0.005503533
eca-miR-20a|eca-miR-150	0.029154519	0.189320388	0.188844422	0.609957112	0.757197415	0.669972233	0.001355469	0.005504624
eca-miR-301a|eca-novel-207-3p	0.206321697	0.566629566	1.365954872	3.162841135	3.424778761	4.200892857	0.003392102	0.005510565
eca-miR-3200|eca-miR-504	2	3.875	3.565217391	9.833333333	11.33333333	14.125	0.003396742	0.005517956
eca-novel-1-3p|eca-novel-178-5p	3.25	8.285714286	12.61538462	41.90909091	33.33333333	43.52941176	0.001627314	0.005525843
eca-novel-174-3p|eca-miR-146a	0.171428571	2.315789474	1.227272727	26.57407407	21.70526316	15.62732919	0.003403826	0.005529314
eca-novel-146-3p|eca-miR-19b	0.025125786	0.02742616	0.030875866	0.004712564	0.01303851	0.007458024	0.002817229	0.005533647
eca-miR-324-5p|eca-miR-1842	0.054347826	0.067183463	0.117919075	0.505494505	0.387862797	0.338345865	0.003414822	0.005547027
eca-miR-29b|eca-novel-183-5p	0.243902439	0.387096774	0.555555556	1.589789521	1.352941176	1.149425287	0.003415694	0.005548294
eca-miR-361-5p|eca-miR-25	0.00046478	0.002546758	0.000825623	0.008871126	0.006439175	0.006889313	0.003416001	0.005548643
eca-miR-92a|eca-miR-222	120.2889362	530.3573333	264.9145217	1685.514563	1597.627887	1321.834167	0.001635884	0.005554634
eca-miR-27b|eca-miR-126-5p	763	617.5	974.125	63.91121495	126.6079545	162.3015873	0.003421086	0.005556752
eca-miR-301a|eca-miR-1842	0.09057971	0.144702842	0.18265896	0.641025641	1.021108179	0.884398496	0.003428137	0.005568054
eca-miR-361-5p|eca-miR-324-3p	0.068181818	1.719178082	0.341304348	10.50763359	6.937062937	7.469325153	0.003430147	0.00557117
eca-miR-454|eca-novel-2-5p	0.006896552	0.06875	0.048879837	0.989583333	0.74537037	0.588447653	0.003431557	0.00557331
eca-miR-454|eca-miR-17	0.008474576	0.032210835	0.021034181	0.089509488	0.093279258	0.068907208	0.003444981	0.005594811
eca-miR-454|eca-miR-106a	0.008474576	0.032210835	0.021034181	0.089509488	0.093279258	0.068907208	0.003444981	0.005594811
eca-miR-20a|eca-miR-22	0.00016564	0.004061896	0.00268732	0.011954498	0.011458051	0.013179456	0.001380824	0.005607213
eca-miR-374a|eca-miR-148a	0.000876424	0.01294401	0.004689332	0.048529042	0.06836496	0.046649703	0.003455855	0.005612318
eca-miR-425|eca-miR-191a	0.001889995	0.001994635	0.002036059	0.002970334	0.002571336	0.002703164	0.00346246	0.005622893
eca-novel-133-3p|eca-miR-19b	0.025125786	0.02742616	0.030875866	0.004712564	0.01303851	0.007458024	0.002817229	0.005648893
eca-novel-30-3p|eca-miR-126-5p	1	1.166666667	1.5	0.112149533	0.181818182	0.317460317	0.003042431	0.005659485
eca-miR-374a|eca-miR-185	0.012048193	0.754385965	0.154639175	2.392561983	2.906077348	3.666666667	0.003498169	0.00568073
eca-miR-19b|eca-miR-146a	9.085714286	8.315789474	24.04545455	54.97518519	54.89810526	53.28372671	0.001403057	0.005697111
eca-miR-23b|eca-miR-151-5p	0.02578362	0.0234375	0.043302307	0.110750361	0.089399293	0.106870229	0.00140447	0.005702465
eca-novel-209-5p|eca-miR-146b-5p	0.026315789	0.053970588	0.166590909	0.340425532	0.350580645	0.381987578	0.003519622	0.005715415
eca-miR-26a|eca-novel-296-5p	13.46292297	262.9241379	88.208	558.6675505	637.8851274	675.5972069	0.003520752	0.005717096
eca-miR-301a|eca-miR-744	0.053191489	0.152588556	0.209827357	0.445292621	0.575037147	0.587390762	0.003521792	0.00571863
eca-novel-4-3p|eca-novel-106-3p	0.139240506	0.326086957	0.380952381	1.363636364	1.027777778	1.025	0.003083666	0.005736013
eca-miR-27a|eca-novel-139-3p	0.395833333	2.734693878	3.694761487	10.64968345	12.19333333	8.960086886	0.00354118	0.005749802
eca-miR-27a|eca-novel-129-3p	0.395833333	2.734693878	3.694761487	10.64968345	12.19333333	8.960086886	0.00354118	0.005749802
eca-miR-3200|eca-novel-286-5p	0.030503615	0.121845767	0.280025954	0.567771737	0.642266824	0.635116906	0.003559483	0.005779365
eca-novel-1-3p|eca-miR-9163	0.194029851	0.816901408	2.05	7.683333333	8.823529412	10.88235294	0.001703269	0.005783113
eca-miR-29a|eca-novel-264-5p	0.003098133	0.014714668	0.020997159	0.051562893	0.070844468	0.072034413	0.003577996	0.005809267
eca-novel-202-3p|eca-novel-142-3p	0.625	0.416666667	0.617647059	1.7	2.25	1.607142857	0.003585415	0.005821156
eca-novel-220-3p|eca-novel-264-5p	0.000154907	0.001949379	0.001976203	0.00576945	0.006658568	0.005200865	0.003593358	0.005833896
eca-novel-202-3p|eca-novel-243-5p	0.111111111	0.045454545	0.238636364	0.607142857	0.782608696	0.576923077	0.003611928	0.005863886
eca-miR-32|eca-novel-11-3p	0.083333333	0.428571429	0.058823529	2.926829268	4.911111111	3.622222222	0.003617357	0.005872542
eca-miR-324-5p|eca-novel-2-3p	0.576923077	0.896551724	1.64516129	3.631578947	3.127659574	4.090909091	0.003619727	0.005876073
eca-miR-374b|eca-miR-222	0.021276596	0.3	0.073913043	1.344660194	0.978873239	0.932291667	0.00361972	0.005876073
eca-miR-21|eca-miR-30e	0.035200606	0.177053156	0.138785478	0.364075198	0.426279184	0.427752784	0.003626444	0.005886818
eca-novel-174-3p|eca-miR-324-3p	0.068181818	1.808219178	0.352173913	10.95419847	7.20979021	7.717791411	0.003633992	0.005898912
eca-miR-27a|eca-novel-110-3p	1.245901639	8.933333333	7.112676056	39.25	30.48333333	26.93877551	0.003636794	0.005903301
eca-miR-628a|eca-miR-1388	0.000375446	0.003853565	0.002194093	0.012655087	0.01328125	0.01037102	0.001739822	0.005906889
eca-novel-138-3p|eca-novel-181-5p	2.183060109	1.697127937	1.615029664	0.488136776	0.528442648	0.513153673	0.001742049	0.005913783
eca-novel-138-3p|eca-novel-150-5p	2.183060109	1.697127937	1.615029664	0.488136776	0.528442648	0.513153673	0.001742049	0.005913783
eca-miR-628a|eca-novel-12-3p	0.066666667	1.142857143	0.464285714	4.25	3.863636364	3.227272727	0.001743313	0.00591774
eca-miR-9097|eca-novel-240-5p	0.888888889	1.272727273	0.631578947	2.285714286	2.327272727	2.368421053	0.001748595	0.005935336
eca-miR-454|eca-miR-545	0.125	0.611111111	0.461538462	3.392857143	2.367647059	2.328571429	0.003666078	0.005950676
eca-miR-92a|eca-novel-158-3p	40.10769012	214.2088588	150.3524738	789.1272727	596.0984813	701.5678231	0.001754486	0.005954996
eca-miR-9097|eca-novel-133-3p	0.500625782	0.538461538	0.244897959	1.715511079	1.882352941	1.40668959	0.001758218	0.005966656
eca-miR-9097|eca-novel-138-3p	0.500625782	0.538461538	0.244897959	1.715511079	1.882352941	1.40668959	0.001758218	0.005966656
eca-miR-9097|eca-novel-146-3p	0.500625782	0.538461538	0.244897959	1.715511079	1.882352941	1.40668959	0.001758218	0.005966656
eca-miR-350|eca-novel-2-5p	0.013793103	0.03125	0.030549898	0.104166667	0.087962963	0.129963899	0.003679196	0.005971806
eca-miR-3200|eca-miR-126-3p	10	7.75	9.111111111	4.916666667	5.037037037	4.346153846	0.003687121	0.005984509
eca-miR-30b|eca-miR-146a	1.028571429	1.789473684	6.045454545	14.04314815	12.06315789	13.10149068	0.003688787	0.005987052
eca-miR-454|eca-miR-8946	0.0625	0.733333333	0.436363636	1.759259259	2.476923077	2.202702703	0.003689783	0.005988347
eca-novel-174-3p|eca-miR-25	0.00046478	0.002678662	0.000851917	0.00924814	0.006692328	0.007118485	0.003689781	0.005988347
eca-novel-209-5p|eca-miR-1379	0.001644737	0.007167969	0.003805815	0.014760148	0.014063147	0.013678826	0.003693787	0.005994683
eca-novel-19-5p|eca-miR-21	0.021505376	0.01369863	0.024463519	0.00012164	0.000203101	0.000117516	0.003549955	0.006006113
eca-miR-32|eca-miR-9104	0.05	0.461538462	0.12	20	20.09090909	11.64285714	0.003709112	0.006019392
eca-miR-499-5p|eca-miR-423-5p	2.10E-05	0.000204332	0.000199063	0.001130521	0.000802957	0.000985984	0.001773863	0.006019408
eca-miR-32|eca-novel-181-5p	0.273224044	0.783289817	0.098879367	4.187020237	3.434877215	2.614693616	0.003710277	0.006020958
eca-miR-32|eca-novel-150-5p	0.273224044	0.783289817	0.098879367	4.187020237	3.434877215	2.614693616	0.003710277	0.006020958
eca-miR-98|eca-miR-9174	1.472222222	30.033	20.09090909	81.62153846	87.955	98.81	0.001775042	0.006023071
eca-miR-374b|eca-novel-286-5p	0.006100723	0.106123732	0.058054161	0.666410047	0.656434475	1.006070144	0.003715159	0.006028719
eca-novel-202-3p|eca-novel-219-5p	0.165289256	0.103092784	0.242326333	0.582790538	0.45	0.497237569	0.00371762	0.00603255
eca-novel-1-3p|eca-miR-1271a	0.082802548	0.269767442	0.525641026	1.746212121	1.355421687	1.670428894	0.001781541	0.006044784
eca-miR-30e|eca-novel-219-5p	87.33884298	306.0412371	387.4567274	774.1001028	866.275	879.2707182	0.003726528	0.006046739
eca-miR-20a|eca-novel-223-5p	0.002705262	0.0419033	0.04006793	0.117725047	0.119677764	0.150830505	0.003726565	0.006046739
eca-novel-202-3p|eca-novel-2-3p	0.192307692	0.086206897	0.169354839	0.447368421	0.382978723	0.511363636	0.003729217	0.006050879
eca-miR-33b|eca-novel-147-5p	4.303405573	5.00877193	5.517634855	2.533519553	2.527487822	2.927013423	0.003732633	0.006056258
eca-miR-374a|eca-novel-30-3p	1	6.142857143	5	24.125	32.875	22	0.003733939	0.006058215
eca-miR-32|eca-miR-148a	0.000876424	0.001806141	0.000468933	0.020115665	0.028723681	0.017281595	0.003740967	0.006069454
eca-miR-26a|eca-novel-2-5p	3.868965517	59.56875	11.22810591	175.5729167	155.2777778	132.7292419	0.003753323	0.006089337
eca-novel-30-3p|eca-miR-486-5p	1.15E-07	1.01E-06	1.04E-06	2.66E-06	2.94E-06	3.31E-06	0.003279194	0.006099531
eca-novel-209-5p|eca-miR-150	0.002915452	0.005090153	0.003666833	0.011436741	0.015963572	0.012197541	0.003760154	0.006100255
eca-novel-106-3p|eca-novel-17-5p	4.9375	4.181818182	4.772727273	1.375	2.25	1.111111111	0.001798476	0.006101899
eca-novel-138-3p|eca-miR-301a	0.3196	0.232142857	0.310126582	0.079942857	0.087855297	0.067991498	0.001803172	0.006117489
eca-miR-23b|eca-miR-222	0.271276596	0.5	0.465217391	1.490291262	1.781690141	1.348958333	0.001507395	0.006119952
eca-novel-227-5p|eca-novel-160-5p	7.496855346	58.02816901	33.21012226	117.1034483	130.778372	138.2179676	0.003776136	0.006125853
eca-novel-227-5p|eca-novel-166-3p	7.496855346	58.02816901	33.21012226	117.1034483	130.778372	138.2179676	0.003776136	0.006125853
eca-miR-20a|eca-novel-138-3p	1.251564456	10.5	7.704081633	60.99571122	37.90441176	52.7977493	0.003778073	0.006128501
eca-miR-20a|eca-novel-146-3p	1.251564456	10.5	7.704081633	60.99571122	37.90441176	52.7977493	0.003778073	0.006128501
eca-miR-20a|eca-novel-133-3p	1.251564456	10.5	7.704081633	60.99571122	37.90441176	52.7977493	0.003778073	0.006128501
eca-miR-21|eca-miR-191a	0.001793566	0.015062934	0.023720083	0.077767898	0.122916511	0.111662971	0.003783206	0.006136662
eca-miR-324-3p|eca-miR-221	1.396825397	1.280701754	1.022222222	0.210610932	0.503521127	0.426701571	0.00378982	0.006147226
eca-miR-361-5p|eca-miR-128	0.001287277	0.022118435	0.00648814	0.106532002	0.076809911	0.072152424	0.003794401	0.00615449
eca-miR-126-5p|eca-novel-206-3p	0.003898635	0.026315789	0.015199301	0.551546392	0.468085106	0.376119403	0.000914624	0.006157776
eca-miR-9174|eca-miR-9104	0.45	0.769230769	0.88	2.166666667	2.181818182	1.785714286	0.001816749	0.006163204
eca-novel-150-5p|eca-miR-451	2.53E-05	2.14E-05	2.33E-05	3.43E-05	3.26E-05	3.09E-05	0.003237043	0.006170428
eca-miR-20a|eca-miR-1271a	0.063694268	0.634883721	1.209935897	3.232310606	3.881777108	3.812641084	0.001520889	0.006174322
eca-miR-454|eca-miR-9040	0.043478261	0.407407407	0.444444444	1.319444444	1.963414634	1.734042553	0.003807811	0.006176075
eca-miR-30d|eca-miR-191a	0.010703541	0.024078914	0.022788586	0.04786117	0.047066264	0.043480258	0.003809641	0.006178877
eca-miR-504|eca-novel-105-3p	2.5	2	1.769230769	0.52173913	0.375	0.205128205	0.001822641	0.006182843
eca-miR-628a|eca-miR-27b	0.002621232	0.004318489	0.003336327	0.007457776	0.007629134	0.006943765	0.001827962	0.006200544
eca-miR-93|eca-novel-206-3p	23.41910331	82.15350877	124.6684653	321.2835052	310.7393617	373.4328358	0.001828147	0.006200823
eca-miR-374b|eca-novel-208-5p	0.032	1.35	0.504900505	7.914285714	4.877192982	6.392857143	0.003834962	0.006219777
eca-novel-147-5p|eca-novel-19-5p	80.75	6.333333333	8.456140351	358	239.5	298	0.003168046	0.006222523
eca-novel-209-5p|eca-novel-223-5p	0.000270526	0.001126631	0.000778008	0.002207353	0.0025231	0.002746026	0.003838081	0.006224669
eca-miR-3200|eca-novel-2-3p	0.384615385	1.068965517	1.322580645	3.105263158	2.893617021	2.568181818	0.003838961	0.006225929
eca-novel-105-3p|eca-miR-1388	0.000375446	0.000963391	0.002194093	0.005707196	0.005	0.005696757	0.001836266	0.006228009
eca-miR-126-5p|eca-novel-286-5p	0.003050361	0.023583052	0.013659803	0.514843863	0.415584416	0.354091727	0.000925429	0.006229826
eca-miR-628a|eca-miR-486-5p	2.30E-07	2.32E-06	2.26E-06	1.13E-05	1.56E-05	1.17E-05	0.001837057	0.006230342
eca-novel-112-3p|eca-miR-338-3p	2.333333333	2	2.285714286	0.8	0.295454545	0.882352941	0.001839182	0.006237197
eca-miR-32|eca-miR-345-3p	0.125	1.5	0.15	12	11.05	7.086956522	0.003846153	0.006237425
eca-miR-374a|eca-miR-628a	0.5	2.6875	2.307692308	5.676470588	6.188235294	6.197183099	0.003847607	0.006239615
eca-miR-590-3p|eca-novel-9-5p	0.019230769	0.269230769	0.106382979	3.434782609	5.473684211	4.550724638	0.001842376	0.006247679
eca-miR-32|eca-let-7g	0.000633513	0.000927668	0.000168357	0.006871605	0.008535208	0.005026494	0.003856025	0.006253097
eca-miR-374a|eca-miR-186	0.000103648	0.000791547	0.000391292	0.002402709	0.003489035	0.002534723	0.003862984	0.006264215
eca-miR-30e|eca-miR-671-3p	77.70588235	265.0535714	299.7946429	610.2837838	693.02	723.4	0.003866225	0.006269302
eca-miR-9097|eca-novel-207-3p	0.033011471	0.070828696	0.103743408	0.43376107	0.566371681	0.401785714	0.00185123	0.00627735
eca-novel-209-5p|eca-miR-182	0.111111111	0.09175	0.523571429	1.142857143	1.045	1.138888889	0.003877403	0.006287258
eca-miR-628a|eca-miR-182	0.222222222	0.4	0.928571429	3.642857143	3.269230769	2.62962963	0.001855827	0.006292583
eca-miR-499-5p|eca-miR-652	0.007518797	0.016286645	0.013011152	0.042579075	0.034552846	0.036677454	0.001857449	0.006297732
eca-miR-454|eca-miR-181b	0.001194743	0.018062397	0.016850028	0.141089807	0.085035361	0.119589142	0.003887954	0.006304197
eca-novel-5-5p|eca-miR-423-3p	0.001322278	0.001984733	0.001849073	0.004719653	0.005803475	0.004204194	0.003397353	0.00631912
eca-miR-126-5p|eca-novel-148-5p	0.333333333	1	0.222222222	4.863636364	6.769230769	5.727272727	0.000940077	0.006327726
eca-miR-23b|eca-miR-744	0.054255319	0.122615804	0.142098274	0.390585242	0.375928678	0.323345818	0.001563136	0.006345404
eca-miR-155|eca-miR-192	0.002952756	0.00728863	0.006791171	0.031007752	0.041254592	0.044273692	0.001444013	0.006353996
eca-miR-32|eca-novel-286-5p	0.003050361	0.023583052	0.010244852	0.577394986	1.043683589	0.916142086	0.003918978	0.00635433
eca-novel-2-5p|eca-miR-23b	5.68627451	3.555555556	4.588785047	0.625407166	0.853754941	1.069498069	0.0039195	0.006355005
eca-miR-29a|eca-novel-260-3p	0.422535211	3.441176471	1.424581006	7.649661017	8.946931818	7.194174757	0.003929982	0.00637183
eca-novel-2-5p|eca-miR-502-3p	29	35.55555556	26.90410959	5.565217391	12.34285714	12.13315813	0.003942678	0.006392242
eca-miR-30e|eca-novel-207-3p	21.80407692	75.09359506	145.1413504	408.10591	306.6460177	355.2410714	0.003943461	0.00639334
eca-miR-16|eca-novel-112-3p	210.5714286	4052.0825	2380.72875	13824.29125	18781.84615	16498.93333	0.001454417	0.006399306
eca-novel-21-3p|eca-novel-150-5p	1.639344262	1.174934726	1.087673039	0.174459177	0.155424308	0.336862368	0.003953937	0.006409979
eca-novel-21-3p|eca-novel-181-5p	1.639344262	1.174934726	1.087673039	0.174459177	0.155424308	0.336862368	0.003953937	0.006409979
eca-miR-130b|eca-novel-166-3p	0.528301887	2.422535211	3.46886551	9.862068966	11.52703506	11.26656848	0.000956464	0.006436589
eca-miR-130b|eca-novel-160-5p	0.528301887	2.422535211	3.46886551	9.862068966	11.52703506	11.26656848	0.000956464	0.006436589
eca-novel-19-5p|eca-miR-194	0.222222222	0.352941176	0.393103448	0.011363636	0.015463918	0.006688963	0.003805809	0.006438808
eca-novel-4-5p|eca-novel-208-5p	0.152	1.475	1.024651025	3.285714286	3.263157895	3.321428571	0.003462059	0.006439275
eca-miR-454|eca-miR-148b-5p	0.047619048	0.183333333	0.162162162	0.5	0.731818182	0.586330935	0.003979391	0.00645107
eca-miR-374a|eca-miR-1379	0.001644737	0.083984375	0.015576324	0.267066421	0.272256729	0.195729537	0.003980498	0.006452692
eca-novel-1-3p|eca-miR-361-3p	0.073033708	0.295918367	0.397094431	1.897119342	1.335311573	1.745283019	0.001904095	0.006455522
eca-novel-227-5p|eca-miR-92a	0.026354982	0.021578743	0.019169432	0.009780655	0.009701884	0.007395816	0.003991609	0.006470528
eca-miR-155|eca-miR-148b-3p	0.02238806	0.043290043	0.026208026	0.11238825	0.103988604	0.134295228	0.00147104	0.006471975
eca-novel-105-3p|eca-novel-223-5p	0.000541052	0.001227936	0.001379823	0.00317307	0.00297163	0.003482765	0.001919401	0.006507047
eca-miR-454|eca-novel-240-5p	0.222222222	2	1.263157895	9.047619048	5.854545455	8.578947368	0.004015415	0.006508945
eca-miR-374a|eca-novel-178-5p	0.25	6.142857143	2.307692308	26.31818182	38.96296296	25.88235294	0.004016541	0.006510595
eca-novel-209-5p|eca-novel-19-5p	0.5	0.203888889	0.128596491	16	9.056666667	15.375	0.004017154	0.006511413
eca-miR-374a|eca-novel-240-5p	0.222222222	7.818181818	1.578947368	27.57142857	19.12727273	23.15789474	0.0040216	0.006518445
eca-novel-220-3p|eca-novel-2-3p	0.057692308	0.534482759	0.387096774	1.328947368	1.574468085	1.215909091	0.004031867	0.00653491
eca-novel-5-5p|eca-miR-181b	0.028673835	0.042692939	0.042827154	0.11138669	0.085035361	0.090242113	0.003515055	0.006537645
eca-miR-374b|eca-miR-423-5p	4.20E-05	0.001103392	0.00048344	0.004473634	0.003282676	0.005190914	0.004046911	0.006559118
eca-miR-301a|eca-novel-12-3p	0.833333333	4	5.642857143	14.58333333	17.59090909	21.38636364	0.004054095	0.006570583
eca-novel-174-3p|eca-miR-128	0.001287277	0.023264011	0.006694768	0.111059516	0.079829655	0.074552566	0.004060648	0.006581027
eca-miR-21|eca-novel-4-5p	9.789473684	44.54237288	67.53623188	142.973913	158.827957	183	0.004070121	0.006596202
eca-miR-29a|eca-novel-138-3p	3.754693367	9	5.204081633	32.26090064	23.15676471	23.16348859	0.00407615	0.006605441
eca-miR-29a|eca-novel-146-3p	3.754693367	9	5.204081633	32.26090064	23.15676471	23.16348859	0.00407615	0.006605441
eca-miR-29a|eca-novel-133-3p	3.754693367	9	5.204081633	32.26090064	23.15676471	23.16348859	0.00407615	0.006605441
eca-miR-32|eca-miR-8946	0.0625	0.4	0.054545455	2.222222222	3.4	2.202702703	0.004094487	0.006634977
eca-miR-454|eca-novel-227-5p	0.003355705	0.010679612	0.020547945	0.055948174	0.073148569	0.086840703	0.004107428	0.006655769
eca-novel-143-3p|eca-miR-9040	1.217391304	0.925925926	0.833333333	0.097222222	0.292682927	0.180851064	0.00339076	0.00665975
eca-miR-21|eca-miR-10a	0.0842773	0.443245067	1.188169301	3.857813233	2.847696163	3.009549072	0.004112282	0.006663455
eca-miR-21|eca-miR-330	2.325	50.53846154	34.26470588	293.6071429	182.3580247	233.1369863	0.004127024	0.006687164
eca-miR-335|eca-novel-264-5p	0.000103271	0.000377299	0.000741076	0.001942191	0.001619652	0.001555399	0.004129518	0.006691025
eca-miR-98|eca-miR-1388	0.002487329	0.072333815	0.074599156	0.263295285	0.32983125	0.360831142	0.00197404	0.006691904
eca-novel-153-3p|eca-miR-155	1	1	1.375	0.136363636	0.136986301	0.371900826	0.003511019	0.006692467
eca-miR-32|eca-novel-30-3p	1	0.857142857	0.5	10	13.8125	8.15	0.004138125	0.006704791
eca-novel-8-5p|eca-miR-191a	0.000135	0.000217805	0.000244327	0.000529741	0.000432717	0.000446153	0.003787829	0.006708171
eca-miR-374a|eca-miR-1271a	0.006369427	0.2	0.096153846	1.096590909	1.584337349	0.993227991	0.004142608	0.006711874
eca-miR-454|eca-miR-92b	0.02	0.0859375	0.228571429	0.467220774	0.477277443	0.528654364	0.004151018	0.006725319
eca-miR-92b|eca-miR-151-5p	0.050556117	0.066666667	0.042492918	0.146702742	0.11919788	0.127225088	0.001985223	0.006729436
eca-miR-21|eca-miR-451	0.000641705	0.003669148	0.001789473	0.009840332	0.007495045	0.008448533	0.004163535	0.006745417
eca-miR-374b|eca-novel-227-5p	0.006711409	0.026213592	0.014554795	0.081566549	0.063153112	0.095364944	0.004176621	0.006766436
eca-miR-590-3p|eca-novel-4-3p	0.090909091	0.466666667	0.125	5.266666667	8.432432432	7.658536585	0.001996866	0.006768523
eca-novel-21-3p|eca-miR-190b	1.2	1.5	1.833333333	0.098039216	0.434782609	0.328125	0.004178404	0.006769143
eca-miR-26a|eca-miR-1842	2.032608696	24.62790698	6.373410405	61.73992674	88.49604222	69.10902256	0.004183145	0.006776641
eca-novel-202-3p|eca-novel-264-5p	0.000516356	0.000314416	0.000864589	0.001942191	0.001619652	0.00218728	0.004184038	0.006777905
eca-miR-374b|eca-miR-1388	0.000375446	0.00650289	0.002869198	0.034367246	0.02171875	0.026146655	0.004185627	0.006780297
eca-miR-20a|eca-novel-23-3p	1.428571429	27.3	37.75	106.66625	107.3958333	84.45	0.004190147	0.006787437
eca-miR-628a|eca-novel-207-3p	0.016505736	0.161894162	0.112388692	0.921742274	0.752212389	0.633928571	0.002004853	0.006795214
eca-miR-21|eca-miR-1296	0.5	11.73214286	3.929173693	26.86601307	25.37972509	24.10623229	0.004205282	0.00681177
eca-novel-202-3p|eca-novel-166-3p	0.125786164	0.14084507	0.2985499	1.172413793	1.069518717	1.656848306	0.00420808	0.006815936
eca-novel-202-3p|eca-novel-160-5p	0.125786164	0.14084507	0.2985499	1.172413793	1.069518717	1.656848306	0.00420808	0.006815936
eca-miR-545|eca-novel-19-5p	4	1	0.912280702	28	22.66666667	35	0.00201308	0.006822716
eca-miR-9104|eca-miR-744	0.042553191	0.035422343	0.033200531	0.015267176	0.016344725	0.017478152	0.002019197	0.006843061
eca-miR-8951|eca-novel-209-5p	10	7.629427793	7.503410641	1.625	2.024291498	2.731707317	0.002023565	0.006857479
eca-novel-202-3p|eca-novel-10-3p	0.135135135	0.192307692	0.244186047	0.62962963	0.486486486	0.703125	0.004234498	0.006858541
eca-miR-3200|eca-novel-206-3p	0.038986355	0.135964912	0.311585667	0.608247423	0.723404255	0.674626866	0.004237828	0.006863751
eca-miR-532-5p|eca-novel-243-5p	1.755555556	1.181818182	4.318181818	9.428571429	10.39130435	9.333333333	0.002030379	0.006880185
eca-miR-374a|eca-miR-1839	0.013888889	0.185344828	0.042979943	0.464686998	0.463028169	0.376390077	0.004249495	0.006882462
eca-miR-590-3p|eca-miR-7177b	0.002325581	0.054263566	0.019305019	0.963414634	0.883852691	1.353448276	0.002036241	0.006899661
eca-miR-504|eca-miR-130b	0.238095238	0.186046512	0.18852459	0.083916084	0.06185567	0.052287582	0.002039234	0.006909414
eca-miR-30d|eca-miR-126-5p	555	350.0833333	559.625	47.28504673	64.27272727	105.1904762	0.004277977	0.006928405
eca-novel-181-5p|eca-miR-423-3p	0.000201647	0.000584733	0.000919687	0.001803537	0.002319227	0.002130809	0.004096667	0.006930698
eca-novel-181-5p|eca-novel-296-5p	0.087832973	0.211310345	0.48544	0.949950282	1.223659186	1.14553473	0.004101699	0.006939016
eca-novel-106-3p|eca-novel-24-5p	8.777777778	9.2	9.545454545	0.785714286	1.636363636	4	0.002048485	0.006940367
eca-miR-30b|eca-miR-9163	0.537313433	1.436619718	4.9875	12.63883333	11.23529412	15.50985294	0.004293647	0.006953598
eca-miR-98|eca-miR-151-5p	0.013397371	0.156421875	0.178874949	0.765569986	0.745908127	1.019290283	0.002056549	0.006967297
eca-novel-22-5p|eca-novel-112-3p	0.142857143	0.5	0.75	2.0625	1.615384615	1.666666667	0.004304372	0.006970779
eca-miR-374a|eca-miR-652	0.007518797	0.140065147	0.055762082	0.352189781	0.534552846	0.474649407	0.004305976	0.006973188
eca-novel-220-3p|eca-novel-206-3p	0.005847953	0.067982456	0.091195805	0.260309278	0.393617021	0.319402985	0.004314703	0.006987134
eca-miR-454|eca-novel-4-3p	0.090909091	0.733333333	0.6	6.333333333	4.351351351	3.975609756	0.004319731	0.006995088
eca-miR-30e|eca-miR-192	2.600393701	5.40925656	7.125848896	15.91296688	19.5823679	14.55799488	0.004325568	0.007004352
eca-novel-105-3p|eca-miR-1271a	0.012738854	0.018604651	0.041666667	0.087121212	0.096385542	0.088036117	0.002067765	0.0070049
eca-miR-21|eca-miR-181b	0.111111111	2.157635468	1.635856859	12.20946638	7.801598242	12.486427	0.004334365	0.007018408
eca-miR-30d|eca-miR-1842	2.010869565	5.427648579	2.587861272	18.53296703	14.92348285	12.45676692	0.004346398	0.007037703
eca-miR-29a|eca-miR-328	0.425531915	3.492537313	1.428571429	7.585378151	8.998057143	7.194174757	0.004346803	0.00703817
eca-miR-374a|eca-miR-219-5p	0.166666667	10.75	1.764705882	24.125	27.68421053	23.15789474	0.004350943	0.007044685
eca-miR-26a|eca-novel-12-3p	18.7	680.7857143	196.8928571	1404.583333	1524.545455	1671.181818	0.004351428	0.007045281
eca-miR-374a|eca-miR-26a	0.001782531	0.004511594	0.005441683	0.017175912	0.015682767	0.011967579	0.004365344	0.007067621
eca-miR-32|eca-miR-148b-3p	0.007462687	0.025974026	0.004914005	0.30651341	0.314814815	0.1809101	0.004366073	0.007068612
eca-miR-361-5p|eca-novel-2-3p	0.230769231	4.327586207	1.266129032	36.22368421	21.10638298	27.67045455	0.00437972	0.007090516
eca-miR-374a|eca-novel-236-5p	0.076923077	4.3	3.333333333	26.31818182	30.94117647	18.33333333	0.004380043	0.007090711
eca-miR-29b|eca-miR-222	0.053191489	0.066666667	0.108695652	0.344660194	0.242957746	0.260416667	0.004380076	0.007090711
eca-miR-301a|eca-novel-143-3p	0.892857143	2.24	3.511111111	25	16.125	27.67647059	0.004392963	0.007111382
eca-novel-143-3p|eca-miR-744	0.059574468	0.068119891	0.059760956	0.017811705	0.035661218	0.021223471	0.003636623	0.007142414
eca-miR-628a|eca-miR-423-5p	4.20E-05	0.000653862	0.000369689	0.001647331	0.002007392	0.002058966	0.002110946	0.007150782
eca-miR-29b|eca-miR-9163	0.074626866	0.084507042	0.3125	0.591666667	0.676470588	0.735294118	0.00442006	0.007155055
eca-novel-181-5p|eca-novel-207-3p	0.030205496	0.07750683	0.262297916	0.517983011	0.569380531	0.556607143	0.004234694	0.007163809
eca-novel-5-5p|eca-miR-9174	2.666666667	2.6	2.772727273	5.769230769	6.708333333	4.92	0.003855482	0.007170583
eca-novel-209-5p|eca-novel-4-3p	0.090909091	0.244666667	0.18325	1.066666667	0.734324324	0.75	0.004440161	0.0071874
eca-miR-301a|eca-novel-9-5p	0.480769231	2.153846154	3.361702128	7.608695652	6.789473684	6.81884058	0.004441432	0.007189266
eca-miR-30c|eca-miR-9180	0.448559671	4.199115044	4.889845095	15.45725632	17.74576271	23.31290667	0.004455813	0.00721235
eca-novel-23-3p|eca-novel-13-3p	0.269230769	0.294117647	0.27027027	1	1.090909091	0.714285714	0.004458279	0.007216147
eca-miR-20a|eca-miR-148b-3p	0.074626866	0.590909091	0.618345618	2.179642401	1.835826211	1.874583796	0.001782234	0.007234326
eca-miR-374a|eca-novel-244-5p	0.166666667	8.6	2.727272727	26.31818182	29.22222222	40	0.004470963	0.007236483
eca-novel-22-5p|eca-novel-206-3p	0.003898635	0.01754386	0.045597902	0.170103093	0.111702128	0.149253731	0.004485955	0.007260554
eca-miR-32|eca-miR-1296	0.005376344	0.053571429	0.005059022	0.392156863	0.379725086	0.230878187	0.004487302	0.007262539
eca-miR-21|eca-miR-106a	0.788135593	3.8477306	2.042068361	7.74586843	8.557937428	7.194673431	0.004487667	0.007262739
eca-miR-21|eca-miR-17	0.788135593	3.8477306	2.042068361	7.74586843	8.557937428	7.194673431	0.004487667	0.007262739
eca-miR-486-5p|eca-novel-236-5p	670001.1923	690762.25	638822.3056	410007.47	319608.8529	251861.0033	0.002150067	0.007282894
eca-novel-11-3p|eca-miR-29b	2.4	2.333333333	2.04	1.154929577	1.304347826	0.9	0.00215047	0.007283851
eca-novel-143-3p|eca-novel-158-3p	0.099318956	0.112193152	0.111042566	0.031818182	0.063061643	0.04699378	0.003709548	0.007285402
eca-novel-105-3p|eca-novel-183-5p	0.097560976	0.258064516	0.288888889	1.030004478	1.254901961	0.896551724	0.002152011	0.007288661
eca-miR-454|eca-novel-5-5p	0.041666667	0.423076923	0.393442623	1.266666667	1	1.325203252	0.004505132	0.007290809
eca-miR-98|eca-novel-208-5p	0.212	15.0165	13.12741313	60.63314286	74.06736842	88.22321429	0.002156262	0.007302648
eca-miR-454|eca-novel-11-3p	0.083333333	0.785714286	0.470588235	2.317073171	3.577777778	3.622222222	0.00451968	0.007314157
eca-miR-374b|eca-miR-146b-5p	0.052631579	0.397058824	0.386363636	2.946808511	1.793548387	2.223602484	0.00452298	0.0073193
eca-miR-301a|eca-novel-296-5p	0.599952004	1.544827586	2.528	5.800464037	7.360213009	8.645718486	0.004535263	0.00733898
eca-novel-174-3p|eca-novel-2-3p	0.230769231	4.551724138	1.306451613	37.76315789	21.93617021	28.59090909	0.004546011	0.007356175
eca-novel-5-5p|eca-novel-208-5p	0.384	1.3	1.811701812	4.285714286	5.649122807	4.392857143	0.003958531	0.007362011
eca-miR-27a|eca-novel-10-3p	1.027027027	10.30769231	5.872093023	26.16666667	24.71621622	20.625	0.004557007	0.00737377
eca-miR-23b|eca-miR-671-3p	0.75	1.607142857	1.910714286	4.148648649	5.06	4.709090909	0.001819284	0.007384219
eca-miR-30e|eca-miR-151-5p	2.671385238	3.865364583	6.794212869	16.29184704	12.24416961	16.41716526	0.004579887	0.007410593
eca-miR-92a|eca-miR-192	11.12909449	34.79020408	25.86177419	122.3453136	128.2074936	92.86211489	0.002189275	0.007414036
eca-novel-2-3p|eca-miR-9097	6.5	4.142857143	5.166666667	1.583333333	0.734375	0.977777778	0.004584055	0.007417139
eca-miR-454|eca-miR-451	6.90E-06	3.07E-05	1.84E-05	0.000113713	8.17E-05	8.09E-05	0.004584385	0.007417473
eca-novel-202-3p|eca-novel-183-5p	0.243902439	0.161290323	0.233333333	0.761307658	0.705882353	0.517241379	0.004593879	0.007432635
eca-novel-2-5p|eca-miR-532-5p	1.835443038	2.461538462	2.584210526	0.363636364	0.90376569	0.760989011	0.004611871	0.007461544
eca-miR-374a|eca-miR-148b-3p	0.007462687	0.186147186	0.049140049	0.739463602	0.749287749	0.488346282	0.004613995	0.007464781
eca-novel-202-3p|eca-miR-222	0.053191489	0.027777778	0.045652174	0.165048544	0.126760563	0.1171875	0.004616363	0.007468412
eca-miR-30c|eca-novel-243-5p	4.844444444	17.25454545	64.56818182	152.9164286	182.0869565	224.1625641	0.004628522	0.007487882
eca-miR-155|eca-novel-13-3p	0.115384615	0.588235294	0.432432432	5.5	6.636363636	4.321428571	0.001706512	0.007507408
eca-miR-29a|eca-miR-486-5p	3.44E-06	1.69E-05	4.44E-05	0.000100071	0.000144907	0.000122587	0.004647514	0.007518405
eca-miR-335|eca-miR-142-5p	2.37E-05	5.85E-05	8.05E-05	0.000185322	0.000163232	0.000149421	0.004647898	0.007518824
eca-novel-105-3p|eca-miR-9174	0.222222222	0.4	0.590909091	1.769230769	1.333333333	1.56	0.002221704	0.007523435
eca-miR-21|eca-miR-186	0.009639303	0.024188204	0.030390379	0.068230295	0.097978217	0.098041927	0.004651821	0.007524968
eca-miR-32|eca-miR-9040	0.043478261	0.222222222	0.055555556	1.666666667	2.695121951	1.734042553	0.004653316	0.007527184
eca-miR-374a|eca-novel-220-3p	0.666666667	2.774193548	1.25	5.732673267	7.108108108	8.224299065	0.004654231	0.007528462
eca-miR-21|eca-miR-219-5p	15.5	328.5	137.0588235	685.0833333	777.4210526	895.7368421	0.00465739	0.007533369
eca-miR-32|eca-miR-127	0.03125	0.24	0.272727273	10.90909091	5.972972973	8.15	0.004660184	0.007537687
eca-miR-27b|eca-miR-9104	38.15	285	155.86	1139.75	1012.863636	730.3571429	0.004663547	0.007542925
eca-miR-454|eca-novel-30-3p	1	1.571428571	4	7.916666667	10.0625	8.15	0.004679995	0.007569325
eca-miR-628a|eca-novel-166-3p	0.050314465	0.901408451	0.36963321	3.517241379	5.050505051	5.228276878	0.002235986	0.007570949
eca-miR-628a|eca-novel-160-5p	0.050314465	0.901408451	0.36963321	3.517241379	5.050505051	5.228276878	0.002235986	0.007570949
eca-miR-26a|eca-miR-8917	13.35714286	501.6315789	424.0769231	4213.75	3354	2451.066667	0.004681272	0.007571186
eca-miR-27a|eca-miR-486-5p	4.36E-06	1.94E-05	4.39E-05	0.000156649	0.000168312	0.000109187	0.004691138	0.00758694
eca-miR-30e|eca-miR-1388	0.495963957	1.78745183	2.83350211	5.603101737	5.41421875	5.81171487	0.004701283	0.007603144
eca-miR-30d|eca-novel-166-3p	13.96226415	118.3380282	63.64799545	348.9310345	336.0665478	487.9970545	0.004707499	0.007612787
eca-miR-30d|eca-novel-160-5p	13.96226415	118.3380282	63.64799545	348.9310345	336.0665478	487.9970545	0.004707499	0.007612787
eca-miR-30d|eca-novel-264-5p	0.057315467	0.2641723	0.184322121	0.57803039	0.50893058	0.644226797	0.004711838	0.0076196
eca-miR-374b|eca-novel-183-5p	0.097560976	1.741935484	0.377777778	6.202418271	5.450980392	4.114942529	0.004716965	0.007627687
eca-miR-361-5p|eca-miR-486-5p	6.89E-07	1.82E-05	1.37E-05	0.000305205	0.000182576	0.000201417	0.004717937	0.007629053
eca-miR-361-5p|eca-miR-142-5p	0.000142062	0.002447062	0.000702147	0.015005669	0.008995897	0.011370004	0.004720965	0.007633744
eca-miR-454|eca-miR-652	0.007518797	0.035830619	0.044609665	0.115571776	0.163617886	0.17583603	0.00473285	0.007652757
eca-novel-1-3p|eca-miR-148a	0.011393514	0.017459362	0.025635014	0.07727768	0.058487133	0.078456319	0.00226475	0.00766791
eca-miR-32|eca-novel-178-5p	0.25	0.857142857	0.230769231	10.90909091	16.37037037	9.588235294	0.004749893	0.007680109
eca-miR-27b|eca-novel-207-3p	6.296938186	37.48861682	33.6863491	123.5947949	98.59734513	91.29464286	0.004756693	0.007690897
eca-miR-590-3p|eca-miR-10a	0.000906208	0.002361275	0.00254972	0.037071797	0.060150376	0.055526083	0.002277899	0.007711998
eca-novel-4-5p|eca-novel-158-3p	0.033697503	0.132387919	0.085132634	0.261363636	0.244363866	0.257083621	0.004154014	0.007725328
eca-novel-4-5p|eca-miR-486-5p	1.09E-06	4.27E-06	6.00E-06	1.27E-05	1.71E-05	1.54E-05	0.004157072	0.007730777
eca-miR-324-5p|eca-novel-11-3p	1.25	1.857142857	2	3.365853659	3.266666667	4	0.004781497	0.007730795
eca-novel-6-3p|eca-miR-324-3p	0.215909091	0.150684932	0.208695652	0.641221374	0.517482517	0.45398773	0.004157933	0.007731901
eca-novel-7-3p|eca-miR-324-3p	0.215909091	0.150684932	0.208695652	0.641221374	0.517482517	0.45398773	0.004157933	0.007731901
eca-miR-324-5p|eca-novel-160-5p	0.377358491	1.464788732	2.900199033	9.517241379	8.734402852	13.25478645	0.004784207	0.007734761
eca-miR-324-5p|eca-novel-166-3p	0.377358491	1.464788732	2.900199033	9.517241379	8.734402852	13.25478645	0.004784207	0.007734761
eca-miR-98|eca-novel-158-3p	0.046999149	1.34779877	1.090684762	4.823090909	5.546586789	6.828610919	0.002286547	0.007740841
eca-miR-30e|eca-miR-9174	293.5555556	742.15	763.1136364	1736.961538	1443.791667	1591.48	0.004789195	0.007742618
eca-novel-138-3p|eca-novel-19-5p	3.995	0.722222222	0.859649123	13.99	11.33333333	15.995	0.002289834	0.007751532
eca-miR-374a|eca-miR-191a	1.93E-05	0.000492927	0.000305409	0.002738573	0.004377096	0.002886874	0.004806398	0.007770221
eca-novel-207-3p|eca-miR-342-5p	8.655	9.883	9.639166667	5.03	6.277777778	6.588235294	0.004827316	0.007803829
eca-novel-150-5p|eca-miR-423-3p	0.000201647	0.000584733	0.000919687	0.001803537	0.002319227	0.002130809	0.004096667	0.007808543
eca-miR-30c|eca-miR-192	0.214566929	0.691690962	1.205857385	3.017378436	2.366770274	3.198807172	0.004833304	0.007813299
eca-miR-326|eca-miR-19b	0.050314465	0.040084388	0.040327662	0.00875816	0.01994125	0.018884024	0.004835208	0.007816167
eca-novel-150-5p|eca-novel-296-5p	0.087832973	0.211310345	0.48544	0.949950282	1.223659186	1.14553473	0.004101699	0.007817886
eca-miR-361-5p|eca-novel-264-5p	0.000619627	0.015783682	0.006463831	0.157260368	0.089260809	0.118356138	0.004841724	0.007826491
eca-miR-32|eca-miR-222	0.010638298	0.066666667	0.013043478	1.165048544	1.556338028	0.848958333	0.004841876	0.007826526
eca-miR-340-5p|eca-novel-219-5p	0.099173554	2.18556701	1.453957997	7.610558793	12.625	10.12154696	0.004843661	0.007829201
eca-miR-16|eca-novel-10-3p	39.83783784	2493.589231	885.8525581	8192.172593	6599.027027	7733.875	0.001785172	0.00785288
eca-miR-30d|eca-miR-9021	1.773162939	6.543613707	5.540841584	12.3402439	14.46547315	13.83507307	0.004865958	0.007865031
eca-miR-21|eca-novel-183-5p	4.536585366	84.77419355	51.77777778	368.1594268	579.254902	391.2413793	0.004867955	0.007868049
eca-novel-202-3p|eca-miR-9060	0.416666667	0.5	0.525	1	0.782608696	0.865384615	0.004869073	0.007869644
eca-miR-532-3p|eca-let-7e	0.461893764	0.47355959	0.541072307	0.209937019	0.120547945	0.241212957	0.002325995	0.007873502
eca-miR-93|eca-miR-9163	89.65671642	263.8169014	410.1125	1038.816667	1145.470588	919.8529412	0.002327193	0.007877116
eca-novel-18-5p|eca-novel-106-3p	0.075949367	0.152173913	0.104761905	0.454545455	0.694444444	0.5	0.004656962	0.007877937
eca-miR-219-5p|eca-miR-9104	0.3	0.307692308	0.68	2	1.727272727	1.357142857	0.00487845	0.007884588
eca-miR-26a|eca-miR-361-5p	93.5	75.94422311	70.22929936	12.24482383	33.81048387	30.19794661	0.004884529	0.007894201
eca-miR-222|eca-novel-223-5p	0.02542946	0.02762855	0.024412249	0.014209837	0.013186609	0.017145919	0.001948136	0.007906677
eca-miR-32|eca-miR-324-3p	0.011363636	0.082191781	0.013043478	0.916030534	1.545454545	1	0.004901024	0.007920647
eca-miR-30c|eca-novel-142-3p	27.25	158.1666667	167.1176471	428.166	523.5	624.4528571	0.00490806	0.007931806
eca-miR-301a|eca-miR-423-3p	0.001377373	0.004274809	0.004789403	0.011012523	0.013949968	0.016081896	0.004908644	0.007932537
eca-novel-209-5p|eca-let-7g	0.000633513	0.000567424	0.000411352	0.000916214	0.001049328	0.00094825	0.004909928	0.007934399
eca-miR-26a|eca-novel-143-3p	20.03571429	381.24	122.5111111	2407.857143	1397.5	2162.705882	0.004916139	0.007944223
eca-miR-328|eca-miR-1307	0.282	0.226351351	0.225663717	0.126059322	0.12962963	0.146306818	0.004917095	0.007945556
eca-miR-32|eca-miR-126-3p	1	1.5	0.333333333	5	8.185185185	6.269230769	0.004922641	0.007954303
eca-novel-1-3p|eca-miR-324-3p	0.147727273	0.794520548	0.713043478	3.519083969	3.146853147	4.539877301	0.002352003	0.007960646
eca-novel-174-3p|eca-miR-142-5p	0.000142062	0.002573802	0.000724508	0.015643396	0.009349566	0.011748226	0.004926781	0.00796078
eca-novel-174-3p|eca-miR-486-5p	6.89E-07	1.91E-05	1.41E-05	0.000318176	0.000189754	0.000208117	0.004934072	0.007972347
eca-miR-374a|eca-miR-324-3p	0.011363636	0.589041096	0.130434783	2.209923664	3.678321678	2.699386503	0.004935973	0.007975205
eca-miR-454|eca-novel-160-5p	0.025157233	0.61971831	0.682399773	6.551724138	9.566250743	12.00294551	0.004942035	0.007984571
eca-miR-454|eca-novel-166-3p	0.025157233	0.61971831	0.682399773	6.551724138	9.566250743	12.00294551	0.004942035	0.007984571
eca-miR-301a|eca-novel-19-5p	12.5	3.111111111	2.771929825	175	129	235.25	0.004948121	0.00799419
eca-miR-9104|eca-novel-219-5p	0.661157025	0.536082474	0.576967459	0.205690778	0.275	0.309392265	0.002362506	0.007995744
eca-miR-374a|eca-miR-223	0.008849558	0.140522876	0.037037037	0.330857143	0.317441159	0.426770126	0.004957979	0.008009902
eca-miR-25|eca-novel-206-3p	50.32877193	216.1330263	361.2861268	799.8264433	819.4521277	1055.062687	0.00496414	0.00801964
eca-novel-244-5p|eca-novel-166-3p	0.150943396	0.281690141	0.312766562	0.75862069	1.069518717	0.810014728	0.004315882	0.008025121
eca-novel-244-5p|eca-novel-160-5p	0.150943396	0.281690141	0.312766562	0.75862069	1.069518717	0.810014728	0.004315882	0.008025121
eca-miR-98|eca-novel-9-5p	0.254807692	11.55115385	9.404255319	46.13391304	37.03368421	35.80072464	0.002373978	0.008034121
eca-miR-93|eca-novel-286-5p	18.32352134	73.62235673	112.041116	299.9037675	275.8866588	351.5625	0.002374483	0.008035378
eca-miR-340-5p|eca-novel-106-3p	0.037974684	1.152173913	0.6	20.18181818	14.02777778	11.45	0.004983768	0.008051133
eca-novel-202-3p|eca-miR-1842	0.018115942	0.006459948	0.012138728	0.062271062	0.047493404	0.042293233	0.004991093	0.00806275
eca-novel-220-3p|eca-novel-110-3p	0.049180328	1.033333333	0.676056338	2.805555556	2.466666667	2.183673469	0.004995301	0.008069333
eca-novel-150-5p|eca-novel-207-3p	0.030205496	0.07750683	0.262297916	0.517983011	0.569380531	0.556607143	0.004234694	0.008071122
eca-miR-454|eca-miR-140-3p	0.00952381	0.063218391	0.076190476	0.293209877	0.398514851	0.495440729	0.00500945	0.008091972
eca-miR-361-5p|eca-novel-11-3p	0.5	8.964285714	1.539215686	33.57317073	22.04444444	27.05555556	0.005013469	0.008098247
eca-novel-174-3p|eca-novel-264-5p	0.000619627	0.016601163	0.006669686	0.163943791	0.092770054	0.122293241	0.005014802	0.008100183
eca-novel-202-3p|eca-miR-486-5p	5.74E-07	3.62E-07	1.83E-06	3.77E-06	3.31E-06	3.72E-06	0.005015717	0.008101443
eca-novel-4-5p|eca-novel-12-3p	0.316666667	2.107142857	1.232142857	4.791666667	4.227272727	4.227272727	0.004363264	0.008112974
eca-miR-25|eca-novel-2-3p	496.5126923	1699.252759	1533.543065	4083.324474	3277.808511	4016.431818	0.005035267	0.008132804
eca-novel-21-3p|eca-miR-142-3p	0.024590164	0.020642202	0.015880654	0.006793478	0.003167063	0.005403319	0.00504081	0.008141537
eca-miR-16|eca-novel-178-5p	368.5	4630.951429	2930.127692	20108.06	18086.22222	14557.88235	0.001852009	0.008146299
eca-novel-1-3p|eca-miR-128	0.002789101	0.010222066	0.013554839	0.035678353	0.034843206	0.043854451	0.002409146	0.008152222
eca-miR-23b|eca-novel-219-5p	0.842975207	1.855670103	2.469420725	5.262255742	6.325	5.723756906	0.002013235	0.008170335
eca-miR-155|eca-novel-21-3p	0.5	1.111111111	0.484848485	8.8	7.3	5.761904762	0.001860068	0.008181151
eca-miR-32|eca-novel-206-3p	0.003898635	0.026315789	0.011399476	0.618556701	1.175531915	0.973134328	0.005066916	0.008183483
eca-novel-21-3p|eca-miR-23b	0.235294118	0.2	0.308411215	0.03257329	0.039525692	0.081081081	0.005087258	0.008216117
eca-novel-227-5p|eca-miR-126-5p	298	171.6666667	292	15.86915888	25.01136364	29.79365079	0.005089166	0.008218977
eca-miR-32|eca-miR-451	6.90E-06	1.68E-05	2.30E-06	0.000143637	0.000112139	8.09E-05	0.005095392	0.008228813
eca-miR-374a|eca-novel-5-5p	0.041666667	1.653846154	0.491803279	3.86	3.267080745	3.577235772	0.005097225	0.008231552
eca-miR-29a|eca-miR-342-5p	2.142857143	11.7	21.25	41.03	43.74055556	43.58823529	0.005103185	0.008240956
eca-miR-660|eca-miR-361-3p	0.050561798	0.06122449	0.072639225	0.226337449	0.163204748	0.216981132	0.002437526	0.008247792
eca-miR-374b|eca-miR-342-5p	0.142857143	2.7	1.416666667	12.59090909	7.722222222	10.52941176	0.005108048	0.008248589
eca-miR-545|eca-novel-133-3p	1.001251564	1.384615385	1.06122449	2.001429593	2	2.188183807	0.002444842	0.008271155
eca-miR-545|eca-novel-138-3p	1.001251564	1.384615385	1.06122449	2.001429593	2	2.188183807	0.002444842	0.008271155
eca-miR-545|eca-novel-146-3p	1.001251564	1.384615385	1.06122449	2.001429593	2	2.188183807	0.002444842	0.008271155
eca-miR-660|eca-miR-24	0.119458455	0.197823937	0.481231954	1.1	1.161808196	0.992877185	0.002447417	0.0082794
eca-miR-30e|eca-novel-178-5p	660.5	1060.214286	1291.423077	2052.772727	2566.740741	2340.411765	0.005133637	0.008289687
eca-novel-5-5p|eca-miR-9104	1.2	2	2.44	12.5	14.63636364	8.785714286	0.004459857	0.00829232
eca-miR-454|eca-novel-23-3p	0.142857143	2.2	2.4	11.875	13.41666667	8.15	0.00513573	0.008292845
eca-miR-27b|eca-miR-486-5p	8.76E-05	0.000536364	0.000677723	0.001516269	0.002050576	0.001691575	0.0051402	0.008299841
eca-miR-23b|eca-novel-207-3p	0.210448131	0.45532733	0.925045388	2.77426351	2.238938053	2.3125	0.002053513	0.008333236
eca-novel-30-3p|eca-miR-9104	0.05	0.538461538	0.24	2	1.454545455	1.428571429	0.004485794	0.008340288
eca-miR-374a|eca-novel-286-5p	0.003050361	0.16901187	0.10244852	1.392965404	2.484061393	2.473021583	0.005165691	0.008340778
eca-miR-3613|eca-miR-9104	0.35	2.153846154	1.52	8.5	5.454545455	7.928571429	0.005173478	0.008353127
eca-miR-32|eca-miR-26a	0.001782531	0.000629525	0.000544168	0.007119549	0.006589147	0.004433444	0.005181837	0.008366399
eca-miR-340-5p|eca-miR-8917	0.071428571	2.789473684	4.846153846	55.5	50.5	30.53333333	0.005189952	0.008379277
eca-miR-29a|eca-miR-148a	0.026292726	0.035219747	0.03985932	0.075656693	0.102330387	0.078562341	0.005196209	0.008389154
eca-novel-223-5p|eca-miR-9104	184.825	250.5769231	376.86	1208.083333	978.9545455	799.8571429	0.00519685	0.008389965
eca-miR-25|eca-miR-18b	12909.33	14079.52286	12677.28933	9127.431176	7002.590909	9301.210526	0.005200324	0.008395349
eca-novel-209-5p|eca-novel-2-3p	0.038461538	0.126551724	0.118225806	0.421052632	0.578085106	0.698863636	0.005203975	0.008401017
eca-novel-209-5p|eca-novel-264-5p	0.000103271	0.000461563	0.000603565	0.001827945	0.002444774	0.002989282	0.005209208	0.008409239
eca-miR-27b|eca-novel-296-5p	18.31053516	102.2068966	62.344	226.6655618	211.8961582	187.8904814	0.005221212	0.008428393
eca-novel-153-3p|eca-novel-209-5p	3	2.72479564	3.001364256	0.375	0.368053	1.463414634	0.004425145	0.008433845
eca-miR-21|eca-novel-264-5p	0.009604213	0.165257035	0.191856396	0.939220839	1.329104243	1.654458405	0.005230826	0.008443686
eca-miR-21|eca-miR-324-3p	1.056818182	18	10.13043478	62.75572519	103.2937063	104.4110429	0.005234276	0.008449028
eca-miR-361-5p|eca-miR-140-3p	0.057142857	0.721264368	0.249206349	4.24845679	2.455445545	3.700607903	0.005250526	0.008475031
eca-novel-106-3p|eca-miR-744	0.168085106	0.125340599	0.139442231	0.027989822	0.053491828	0.049937578	0.00251399	0.008504136
eca-miR-30d|eca-novel-206-3p	2.16374269	9.212719298	8.505908728	26.07989691	30.08510638	39.5641791	0.005272251	0.00850987
eca-miR-98|eca-miR-222	0.140957447	3.337	1.92173913	10.30174757	14.8656338	12.86588542	0.002515923	0.008510198
eca-novel-8-5p|eca-novel-224-5p	0.123893805	0.575757576	0.727272727	1.454545455	1.552238806	1.581395349	0.004716526	0.00851909
eca-novel-174-3p|eca-novel-11-3p	0.5	9.428571429	1.588235294	35	22.91111111	27.95555556	0.00527838	0.008519535
eca-miR-324-5p|eca-miR-222	0.159574468	0.288888889	0.443478261	1.339805825	1.035211268	0.9375	0.005278897	0.008520141
eca-miR-20a|eca-miR-33b	0.014388489	0.239054291	0.141943974	0.940826902	0.709664097	0.968185727	0.002100102	0.008521725
eca-miR-19a|eca-miR-24	0.371648527	2.126607319	5.293551492	25.3666	21.82784115	17.54446363	0.002100632	0.008523299
eca-miR-338-3p|eca-novel-113-5p	0.6	0.8	0.538461538	2.5	2.588235294	1.7	0.005290317	0.008538344
eca-miR-98|eca-miR-182	1.472222222	7.50825	31.57142857	75.79142857	81.18923077	91.49074074	0.002525067	0.008540648
eca-miR-340-5p|eca-miR-148b-3p	0.02238806	0.229437229	0.103194103	0.567049808	0.719373219	0.508324084	0.005291944	0.008540742
eca-novel-181-5p|eca-novel-106-3p	0.046329114	0.166521739	0.288952381	2.605454545	1.787222222	1.5585	0.005051349	0.008544859
eca-miR-27b|eca-novel-19-5p	381.5	205.8333333	68.35964912	6838.5	3713.833333	5112.5	0.005297524	0.008549519
eca-novel-220-3p|eca-miR-423-5p	3.15E-05	0.000633429	0.000682503	0.001631181	0.001747612	0.001551474	0.005307978	0.008566161
eca-miR-338-3p|eca-novel-20-3p	0.6	0.8	0.388888889	2.222222222	3.142857143	2.125	0.005317564	0.008581402
eca-miR-9040|eca-miR-671-3p	0.676470588	0.964285714	0.964285714	1.945945946	1.64	1.709090909	0.002548685	0.008620048
eca-miR-301a|eca-miR-33b	0.035971223	0.098073555	0.059409663	0.192943771	0.213105727	0.269704786	0.005343006	0.008622228
eca-miR-25|eca-miR-9180	26.56240741	218.045708	163.6483133	560.1672563	652.7838983	471.2613333	0.005346847	0.008628195
eca-novel-143-3p|eca-miR-671-3p	0.823529412	0.892857143	0.803571429	0.189189189	0.48	0.309090909	0.004396226	0.008633731
eca-novel-260-3p|eca-miR-1307	0.284	0.22972973	0.226295828	0.125	0.13037037	0.146306818	0.004653475	0.008651786
eca-novel-227-5p|eca-miR-155	99.33333333	103	73	38.59090909	30.15068493	15.51239669	0.005372216	0.008668901
eca-novel-174-3p|eca-miR-140-3p	0.057142857	0.75862069	0.257142857	4.429012346	2.551980198	3.823708207	0.005372436	0.008669025
eca-miR-32|eca-miR-335	1	2	0.333333333	7.058823529	12.27777778	10.1875	0.00538444	0.008688161
eca-miR-451|eca-novel-181-5p	39597.35792	46752.13185	42915.61206	29150.01151	30630.53575	32313.64565	0.005391775	0.008699531
eca-miR-451|eca-novel-150-5p	39597.35792	46752.13185	42915.61206	29150.01151	30630.53575	32313.64565	0.005391775	0.008699531
eca-miR-301a|eca-miR-181a	0.002035333	0.004889549	0.00782385	0.028218251	0.018480793	0.022193396	0.005394911	0.008704358
eca-miR-23b|eca-miR-1388	0.004786934	0.01083815	0.018059072	0.03808933	0.03953125	0.037832311	0.002147729	0.00871381
eca-miR-340-5p|eca-miR-671-3p	0.088235294	1.892857143	1.125	6	10.1	8.327272727	0.005403243	0.008717568
eca-miR-19a|eca-novel-94-3p	3.5	12.9	9.428571429	79.270625	68.88866667	52.44096774	0.002149352	0.008719805
eca-novel-223-5p|eca-miR-222	39.32446809	36.19444444	40.96304348	70.37378641	75.83450704	58.32291667	0.005409903	0.00872808
eca-novel-223-5p|eca-miR-1842	13.39311594	8.417312661	10.89190751	26.55128205	28.41292876	21.04887218	0.005412779	0.008732485
eca-miR-30d|eca-miR-146a	15.85714286	36.85087719	33.91666667	93.69444444	119.0736842	82.32298137	0.005416243	0.008737841
eca-novel-209-5p|eca-miR-545	0.125	0.203888889	0.140961538	0.571428571	0.399558824	0.439285714	0.005418007	0.008740452
eca-miR-340-5p|eca-miR-1842	0.010869565	0.136950904	0.07283237	0.813186813	1.332453826	0.860902256	0.005421879	0.008746465
eca-miR-126-3p|eca-novel-139-3p	0.010416667	0.081632653	0.131694469	0.361772686	0.36	0.35297312	0.001300051	0.008746824
eca-miR-126-3p|eca-novel-129-3p	0.010416667	0.081632653	0.131694469	0.361772686	0.36	0.35297312	0.001300051	0.008746824
eca-miR-221|eca-miR-28-3p	0.135193133	0.165938865	0.373443983	0.680153089	0.760374833	0.919374248	0.005426787	0.008754147
eca-miR-155|eca-miR-222	0.031914894	0.111111111	0.069565217	0.427184466	0.514084507	0.630208333	0.001994548	0.008771995
eca-miR-301a|eca-miR-330	0.625	2.153846154	2.323529412	6.25	4.777777778	6.445205479	0.00544187	0.008778244
eca-miR-628a|eca-novel-2-3p	0.076923077	0.551724138	0.209677419	1.342105263	1.808510638	1.613636364	0.002600237	0.008793911
eca-miR-26a|eca-novel-208-5p	8.976	476.55	163.7362637	963.1428571	1176.842105	1313.071429	0.005464788	0.008814976
eca-miR-29a|eca-novel-166-3p	0.754716981	6.591549296	7.250497583	31.1262069	46.78134284	54.56553756	0.005466024	0.008816497
eca-miR-29a|eca-novel-160-5p	0.754716981	6.591549296	7.250497583	31.1262069	46.78134284	54.56553756	0.005466024	0.008816497
eca-miR-92a|eca-miR-9021	36.12511182	148.6983178	150.8176733	423.4341463	580.2126854	529.8374948	0.002607953	0.008819513
eca-miR-92a|eca-novel-12-3p	376.9053333	3409.44	2176.083571	14467.33333	10311.96182	11536.00727	0.002613227	0.00883685
eca-novel-4-3p|eca-miR-9097	2.75	2.142857143	3.333333333	0.625	0.578125	0.911111111	0.004761641	0.008852616
eca-miR-32|eca-miR-545	0.125	0.333333333	0.057692308	4.285714286	3.25	2.328571429	0.005492511	0.008858983
eca-miR-532-5p|eca-miR-324-3p	0.897727273	0.890410959	0.826086957	2.015267176	1.671328671	2.233128834	0.00262063	0.008861386
eca-miR-27b|eca-novel-208-5p	12.208	185.25	115.7261657	390.7714286	390.9298246	365.1785714	0.005508731	0.008884908
eca-novel-4-5p|eca-miR-1388	0.001783368	0.00710501	0.005822785	0.01426799	0.01453125	0.013584575	0.004785793	0.008897244
eca-miR-20a|eca-miR-148a	0.008764242	0.041089705	0.059007425	0.143044171	0.16750065	0.179071247	0.002194209	0.008901189
eca-miR-20a|eca-miR-9180	0.020576132	0.603982301	0.649741824	3.080613718	5.460805085	4.504	0.005522782	0.008907332
eca-miR-29b|eca-miR-328	0.070921986	0.179104478	0.140056022	0.596638655	0.394285714	0.485436893	0.005528241	0.008915898
eca-miR-32|eca-miR-1842	0.003623188	0.015503876	0.003468208	0.43956044	0.583113456	0.306390977	0.005530011	0.008918513
eca-miR-301a|eca-miR-9174	2.777777778	5.6	7.181818182	13.46153846	16.125	18.82	0.005545352	0.008943015
eca-novel-22-5p|eca-miR-9163	0.014925373	0.056338028	0.15	0.55	0.411764706	0.367647059	0.005549077	0.008948783
eca-miR-23a|eca-novel-2-3p	1.634615385	3.586206897	2.951612903	6.592105263	7.276595745	7.318181818	0.002210013	0.008964698
eca-miR-361-3p|eca-miR-9097	44.5	28	34.41666667	10.125	5.265625	9.422222222	0.005562936	0.008970894
eca-miR-16|eca-miR-425	15.04081633	186.3026437	190.4583	704.4224841	790.1747573	600.6893204	0.002045033	0.008993368
eca-miR-32|eca-miR-1271a	0.006369427	0.027906977	0.009615385	0.454545455	0.665662651	0.367945824	0.005581673	0.009000867
eca-miR-21|eca-novel-2-3p	3.576923077	45.31034483	37.58064516	216.3421053	314.2765957	386.7954545	0.00558557	0.009006911
eca-miR-301a|eca-novel-21-3p	4.166666667	6.222222222	4.787878788	35	38.7	22.4047619	0.00558627	0.009007798
eca-miR-32|eca-miR-30d	0.001801802	0.002856463	0.001340183	0.023717759	0.03907355	0.024596348	0.005590104	0.009013741
eca-miR-20a|eca-miR-1379	0.016447368	0.266601563	0.196002077	0.787204797	0.667054865	0.75133452	0.002224492	0.009022824
eca-novel-5-5p|eca-novel-113-5p	4.8	5.2	4.692307692	9.375	9.470588235	12.3	0.00485417	0.009024085
eca-miR-335|eca-novel-11-3p	0.083333333	0.214285714	0.176470588	0.414634146	0.4	0.355555556	0.005599678	0.009028937
eca-novel-209-5p|eca-miR-191a	1.93E-05	4.21E-05	7.46E-05	0.000151355	0.000226094	0.000201753	0.005605535	0.009038139
eca-novel-5-5p|eca-novel-143-3p	0.857142857	1.04	1.355555556	10.71428571	6.708333333	7.235294118	0.004865746	0.009045326
eca-miR-374a|eca-miR-10a	0.000906208	0.014504976	0.015298317	0.135851713	0.101407365	0.07780725	0.005617397	0.009057022
eca-novel-209-5p|eca-miR-324-3p	0.011363636	0.050273973	0.031869565	0.122137405	0.19	0.188650307	0.005626954	0.009072188
eca-miR-27a|eca-miR-3200	3.8	4.322580645	3.079268293	5.987288136	6.724264706	5.840707965	0.005631578	0.0090794
eca-novel-8-5p|eca-novel-206-3p	0.027290448	0.083333333	0.091195805	0.288659794	0.276595745	0.405970149	0.005034665	0.009093449
eca-miR-29c|eca-miR-1842	0.06884058	0.214470284	0.430057803	2.103150183	1.293298153	1.552631579	0.005640821	0.009094058
eca-miR-499-5p|eca-novel-11-3p	0.083333333	0.357142857	0.137254902	0.853658537	0.755555556	0.755555556	0.00269106	0.00909903
eca-novel-22-5p|eca-novel-286-5p	0.003050361	0.015722034	0.040979408	0.158783621	0.099173554	0.14051259	0.005645769	0.009101792
eca-miR-1379|eca-miR-9104	30.4	39.38461538	77.04	180.6666667	175.6363636	160.5714286	0.001353899	0.009108102
eca-miR-98|eca-miR-8951	1.325	10.72607143	8.036363636	40.81076923	38.38036364	29.4077381	0.002694083	0.009108738
eca-miR-32|eca-novel-236-5p	0.076923077	0.6	0.333333333	10.90909091	13	6.791666667	0.005661373	0.009126705
eca-novel-105-3p|eca-miR-33b	0.002877698	0.007005254	0.004888137	0.025358324	0.017621145	0.022355976	0.002707674	0.009154177
eca-miR-19a|eca-novel-112-3p	4	16.125	20.625	79.270625	79.48692308	108.378	0.0022589	0.009161772
eca-miR-126-3p|eca-miR-140-3p	0.00952381	0.022988506	0.028571429	0.074074074	0.066831683	0.079027356	0.001363965	0.009174796
eca-miR-374a|eca-miR-130b	0.047619048	1	0.245901639	2.024475524	2.711340206	2.875816993	0.005694938	0.009180352
eca-novel-174-3p|eca-miR-215	0.75	4.125	1.372881356	8.696969697	12.20118343	13.24210526	0.005694956	0.009180352
eca-miR-199b-3p|eca-miR-9180	0.004115226	0.022123894	0.027538726	0.064981949	0.072033898	0.072	0.002266376	0.009191472
eca-miR-454|eca-miR-9021	0.003194888	0.034267913	0.059405941	0.231707317	0.411764706	0.340292276	0.005716374	0.009214632
eca-miR-340-5p|eca-novel-260-3p	0.042253521	1.558823529	0.351955307	3.762711864	5.738636364	4.446601942	0.005718766	0.009218242
eca-miR-340-5p|eca-miR-361-3p	0.016853933	0.270408163	0.152542373	0.913580247	1.49851632	1.080188679	0.005731174	0.009237995
eca-miR-361-5p|eca-miR-215	0.75	3.921875	1.330508475	8.342424242	11.73964497	12.81578947	0.005735491	0.009244706
eca-miR-21|eca-novel-143-3p	3.321428571	52.56	51.77777778	1174.428571	615.4583333	1001.117647	0.005736619	0.009246276
eca-miR-9097|eca-miR-330	0.1	0.269230769	0.176470588	0.857142857	0.790123457	0.616438356	0.00273712	0.009253211
eca-novel-174-3p|eca-miR-504	1.2	16.5	3.52173913	119.5833333	85.91666667	157.25	0.005754349	0.009274605
eca-novel-227-5p|eca-miR-30d	0.536936937	0.490359438	0.521777976	0.335606285	0.389144272	0.28323525	0.005759341	0.009282395
eca-miR-30b|eca-miR-199b-3p	18	20.4	24.9375	42.12944444	33.70588235	39.06185185	0.005759644	0.009282395
eca-miR-30b|eca-miR-199a-3p	18	20.4	24.9375	42.12944444	33.70588235	39.06185185	0.005759644	0.009282395
eca-miR-21|eca-miR-8917	2.214285714	69.15789474	179.2307692	2055.25	1477.1	1134.6	0.005763996	0.009289161
eca-miR-9040|eca-miR-324-3p	0.261363636	0.369863014	0.234782609	0.549618321	0.573426573	0.576687117	0.002749986	0.009296185
eca-miR-499-5p|eca-miR-191a	1.93E-05	5.73E-05	7.13E-05	0.000331088	0.00028293	0.000223077	0.00275394	0.009309028
eca-miR-340-5p|eca-miR-181a	0.00024424	0.004627608	0.003119637	0.035796867	0.024115763	0.021603774	0.005780297	0.009315182
eca-miR-30e|eca-novel-209-5p	2642	2022.207084	2290.381992	1411.28125	1275.340449	1293.886179	0.00578762	0.009326734
eca-miR-19b|eca-miR-9163	4.746268657	6.676056338	19.8375	49.47766667	51.13058824	63.07852941	0.002304502	0.009345466
eca-miR-20a|eca-novel-110-3p	0.327868852	9.1	10.63380282	47.40722222	42.95833333	68.93877551	0.005801091	0.009348193
eca-miR-324-5p|eca-miR-9163	0.223880597	0.366197183	1.275	2.3	2.882352941	2.647058824	0.005802124	0.009349608
eca-novel-178-5p|eca-miR-660	0.444444444	0.583333333	0.433333333	0.2	0.245454545	0.184782609	0.005810066	0.009362156
eca-miR-29c|eca-novel-183-5p	0.926829268	5.35483871	8.266666667	25.7124944	19.22196078	18.98850575	0.005824229	0.009384726
eca-miR-454|eca-novel-183-5p	0.048780488	0.709677419	0.533333333	4.254366323	6.31372549	3.747126437	0.005829482	0.009392938
eca-miR-25|eca-novel-243-5p	286.874	895.9696364	2160.901591	5541.654643	6698.130435	4531.358974	0.005833692	0.009399471
eca-miR-27b|eca-miR-499-5p	763	741	556.6428571	195.3857143	327.6911765	300.7352941	0.005835655	0.009402383
eca-novel-147-5p|eca-miR-9104	8.075	8.769230769	19.28	59.66666667	65.31818182	42.57142857	0.004800256	0.009426896
eca-novel-2-5p|eca-novel-223-5p	0.039226295	0.049117421	0.052114844	0.013244119	0.020058504	0.02473656	0.005856111	0.009435088
eca-miR-25|eca-novel-286-5p	39.37812281	193.6889002	324.6923812	746.6021749	727.5419126	993.2722572	0.005859975	0.009441061
eca-miR-155|eca-miR-744	0.006382979	0.027247956	0.02124834	0.111959288	0.108469539	0.151061174	0.00214813	0.009446068
eca-miR-126-3p|eca-miR-486-5p	1.15E-07	5.79E-07	1.57E-06	5.32E-06	4.97E-06	4.30E-06	0.001404552	0.009446755
eca-miR-374a|eca-miR-1307	0.004	0.290540541	0.037926675	0.613347458	0.779259259	0.625	0.005891217	0.009491143
eca-miR-29b|eca-novel-260-3p	0.070422535	0.176470588	0.139664804	0.601694915	0.392045455	0.485436893	0.005906935	0.009516211
eca-novel-138-3p|eca-miR-19b	0.025125786	0.02742616	0.030875866	0.004712564	0.01303851	0.007458024	0.002817229	0.009522428
eca-miR-324-5p|eca-miR-328	0.212765957	0.776119403	0.571428571	2.319327731	1.68	1.747572816	0.005914799	0.009528625
eca-miR-361-5p|eca-miR-191a	0.000115714	0.001438659	0.000799153	0.013021227	0.008254903	0.007988111	0.005915918	0.009530174
eca-miR-92b|eca-miR-146b-5p	1.315789474	1.882352941	2.386363636	4.326170213	4.352645161	3.830186335	0.002821975	0.009537934
eca-miR-27a|eca-novel-244-5p	6.333333333	26.8	22.95454545	64.22727273	50.80555556	60	0.005927375	0.009548375
eca-miR-23a|eca-novel-160-5p	1.06918239	5.85915493	5.203298266	17.27586207	20.32085561	23.71134021	0.00235876	0.009564214
eca-miR-23a|eca-novel-166-3p	1.06918239	5.85915493	5.203298266	17.27586207	20.32085561	23.71134021	0.00235876	0.009564214
eca-miR-374a|eca-miR-127	0.03125	1.72	2.727272727	26.31818182	14.21621622	22	0.005944667	0.009575975
eca-novel-6-3p|eca-miR-9163	0.28358209	0.154929577	0.6	1.4	1.450980392	1.088235294	0.005153631	0.009579907
eca-novel-7-3p|eca-miR-9163	0.28358209	0.154929577	0.6	1.4	1.450980392	1.088235294	0.005153631	0.009579907
eca-novel-20-3p|eca-miR-29b	1	0.833333333	0.72	0.253521127	0.405797101	0.16	0.005949699	0.009583824
eca-miR-340-5p|eca-miR-8951	0.3	1.892857143	1.145454545	8.538461538	9.181818182	5.452380952	0.005950382	0.009584668
eca-miR-374a|eca-novel-206-3p	0.003898635	0.188596491	0.113994756	1.492268041	2.79787234	2.626865672	0.00595321	0.009588967
eca-miR-23b|eca-novel-110-3p	0.836065574	3	3.014084507	8.527777778	8.433333333	10.57142857	0.002365265	0.009589943
eca-miR-21|eca-miR-27b	0.121887287	0.35465587	0.597972539	1.202164217	1.325764035	1.664449878	0.005955367	0.009592185
eca-miR-21|eca-miR-1307	0.372	8.878378378	2.945638432	17.41737288	21.88296296	24.17471591	0.005960292	0.009599861
eca-miR-361-5p|eca-miR-504	1.2	15.6875	3.413043478	114.7083333	82.66666667	152.1875	0.005961888	0.009602175
eca-miR-16|eca-miR-652	11.08270677	105.5917264	70.80234201	269.0859611	248.1341463	266.9730313	0.00218466	0.009606001
eca-novel-1-3p|eca-miR-191a	0.000250714	0.000664878	0.001669568	0.004360905	0.003744664	0.004855197	0.002843277	0.009609394
eca-miR-324-3p|eca-novel-5-5p	3.666666667	2.807692308	3.770491803	1.746666667	0.888198758	1.325203252	0.005967027	0.009610194
eca-miR-328|eca-miR-1296	0.379032258	0.299107143	0.301011804	0.194444444	0.150343643	0.145892351	0.005967191	0.009610203
eca-miR-92a|eca-novel-139-3p	117.7829167	974.1257143	891.5765291	2616.943021	3024.842133	3445.454249	0.002844872	0.009613705
eca-miR-92a|eca-novel-129-3p	117.7829167	974.1257143	891.5765291	2616.943021	3024.842133	3445.454249	0.002844872	0.009613705
eca-miR-21|eca-novel-30-3p	93	187.7142857	388.3333333	685.0833333	923.1875	850.95	0.005977136	0.009625962
eca-novel-150-5p|eca-novel-106-3p	0.046329114	0.166521739	0.288952381	2.605454545	1.787222222	1.5585	0.005051349	0.009627017
eca-miR-3200|eca-miR-18b	10	8.857142857	10.93333333	6.941176471	6.181818182	5.947368421	0.005987179	0.009641879
eca-miR-454|eca-novel-113-5p	0.2	2.2	1.846153846	11.875	9.470588235	16.3	0.006006781	0.009673187
eca-miR-590-3p|eca-miR-8917	0.023809524	0.368421053	0.384615385	19.75	31.2	20.93333333	0.002863464	0.009675992
eca-miR-628a|eca-novel-227-5p	0.006711409	0.015533981	0.011130137	0.030035336	0.03861881	0.037826319	0.002864075	0.009677512
eca-miR-30c|eca-miR-222	2.319148936	10.54444444	12.35217391	41.56951456	29.49295775	45.53302083	0.006011901	0.009681173
eca-miR-92a|eca-miR-342-5p	807.6542857	4773.216	5077.528333	15782.54545	12603.50889	14928.95059	0.002869821	0.009696384
eca-miR-340-5p|eca-novel-240-5p	0.666666667	9.636363636	3.315789474	21.14285714	18.36363636	24.10526316	0.006022372	0.009697777
eca-miR-454|eca-miR-128	0.000214546	0.001938668	0.001983635	0.007352372	0.012466125	0.009659832	0.006023071	0.009698643
eca-miR-29c|eca-miR-9163	0.28358209	1.169014085	4.65	9.569333333	9.610980392	12.14705882	0.006025046	0.009701564
eca-miR-504|eca-miR-660	0.555555556	0.666666667	0.766666667	0.218181818	0.218181818	0.086956522	0.002873068	0.009706811
eca-miR-590-3p|eca-novel-143-3p	0.035714286	0.28	0.111111111	11.28571429	13	18.47058824	0.002875117	0.00971319
eca-miR-324-3p|eca-novel-223-5p	0.023806303	0.022409823	0.024412249	0.018072705	0.013279473	0.014556171	0.006034481	0.009716496
eca-miR-20a|eca-novel-4-3p	0.909090909	9.1	9.4375	56.88866667	34.83108108	41.19512195	0.006046363	0.009735368
eca-miR-32|eca-novel-105-3p	0.5	1.5	0.230769231	5.217391304	6.90625	4.179487179	0.006047312	0.009736636
eca-novel-21-3p|eca-miR-148b-3p	0.044776119	0.038961039	0.054054054	0.012771392	0.014245014	0.023307436	0.00605289	0.009745357
eca-miR-374b|eca-novel-8-5p	0.285714286	1.421052632	0.708333333	2.473214286	2.673076923	2.632352941	0.006056609	0.009751083
eca-miR-9040|eca-miR-142-5p	0.000544572	0.000526459	0.000483005	0.000784895	0.000743612	0.000877848	0.002887289	0.009753765
eca-miR-92a|eca-miR-9163	168.7635821	672.2839437	761.62925	2893.466667	4448.297255	3732.237647	0.002890441	0.009763866
eca-miR-30d|eca-miR-590-3p	555	300.0714286	447.7	64.0443038	18.12820513	21.10509554	0.006067589	0.009768501
eca-miR-3613|eca-novel-13-3p	0.269230769	1.647058824	1.027027027	6.375	5.454545455	3.964285714	0.006067844	0.009768651
eca-novel-1-3p|eca-novel-219-5p	0.429752066	2.391752577	3.784906531	15.80390812	11.25	16.35359116	0.002892051	0.009768755
eca-miR-32|eca-miR-191a	1.93E-05	6.88E-05	3.05E-05	0.00113516	0.001839046	0.001069456	0.006078974	0.009786306
eca-novel-8-5p|eca-novel-166-3p	0.176100629	1.070422535	0.682399773	3.862068966	3.089720737	5.00736377	0.005532978	0.009798219
eca-novel-8-5p|eca-novel-160-5p	0.176100629	1.070422535	0.682399773	3.862068966	3.089720737	5.00736377	0.005532978	0.009798219
eca-miR-301a|eca-miR-222	0.265957447	0.622222222	0.686956522	1.699029126	2.725352113	2.450520833	0.006098861	0.00981806
eca-miR-374a|eca-novel-2-5p	0.006896552	0.26875	0.061099796	3.015625	2.435185185	1.588447653	0.006110308	0.009836225
eca-miR-590-3p|eca-miR-545	0.125	0.388888889	0.096153846	2.821428571	4.588235294	4.485714286	0.002916122	0.009849512
eca-miR-27a|eca-miR-130b	1.80952381	3.11627907	2.069672131	4.940559441	4.713917526	4.31372549	0.006129622	0.009867053
eca-miR-499-5p|eca-miR-128	0.000214546	0.000881213	0.00057856	0.002708769	0.002632598	0.002014934	0.002921603	0.009867471
eca-novel-15-3p|eca-miR-499-5p	3	3.6	2.857142857	0.514285714	0.764705882	1.588235294	0.005179344	0.009870641
eca-novel-105-3p|eca-miR-486-5p	2.30E-07	5.79E-07	2.26E-06	5.10E-06	5.89E-06	6.45E-06	0.002928639	0.009890681
eca-miR-155|eca-miR-8917	0.071428571	0.526315789	1.230769231	11	7.3	8.066666667	0.00225149	0.009899131
eca-miR-27b|eca-miR-1842	2.764492754	9.573643411	4.504624277	25.04945055	29.39709763	19.21992481	0.006165549	0.00992462
eca-miR-499-5p|eca-miR-9180	0.002057613	0.022123894	0.012048193	0.126353791	0.144067797	0.090666667	0.002941045	0.00993202
eca-miR-30c|eca-miR-24	2.893549243	15.64457633	45.57266603	85.6332	88.46641318	94.34858623	0.006181021	0.009949259
eca-novel-5-5p|eca-miR-33b	0.034532374	0.045534151	0.022936642	0.082690187	0.088656388	0.070507309	0.00536495	0.009972413
eca-miR-324-5p|eca-novel-260-3p	0.211267606	0.764705882	0.569832402	2.338983051	1.670454545	1.747572816	0.006198158	0.009976578
eca-miR-29a|eca-novel-2-5p	0.206896552	0.73125	0.519348269	4.701354167	3.645046296	2.675090253	0.00620004	0.009979341
eca-miR-374b|eca-novel-158-3p	0.007094211	0.121168604	0.041949414	0.629545455	0.365232014	0.494816862	0.006207868	0.009991673
eca-novel-174-3p|eca-miR-191a	0.000115714	0.001513171	0.000824604	0.013574618	0.008579441	0.008253835	0.006216862	0.010005883
eca-novel-260-3p|eca-miR-1296	0.38172043	0.303571429	0.301854975	0.192810458	0.151202749	0.145892351	0.005388472	0.010015827
eca-miR-19b|eca-novel-183-5p	15.51219512	30.58064516	35.26666667	132.9449172	102.2611765	98.60551724	0.002470944	0.010017745
eca-miR-350|eca-novel-106-3p	0.025316456	0.108695652	0.142857143	0.909090909	0.527777778	0.9	0.006225749	0.010019918
eca-novel-4-5p|eca-novel-19-5p	4.75	1.638888889	0.605263158	57.5	31	46.5	0.005400088	0.01003711
eca-novel-2-5p|eca-miR-9097	36.25	22.85714286	40.91666667	4	3.375	6.155555556	0.006239578	0.010041857
eca-miR-374b|eca-miR-342-3p	0.083333333	0.675	0.314814815	1.591954023	2.527272727	2.486111111	0.006239714	0.010041857
eca-miR-30c|eca-miR-19a	7.785714286	7.356589147	8.609090909	3.375824904	4.0529163	5.377684278	0.006244639	0.010049372
eca-miR-374b|eca-novel-110-3p	0.06557377	1.8	0.478873239	7.694444444	4.633333333	7.306122449	0.006244717	0.010049372
eca-miR-29a|eca-miR-1839	0.416666667	0.504310345	0.365329513	0.724446228	0.693072183	0.633875107	0.006257331	0.010069403
eca-miR-20a|eca-let-7g	0.006335128	0.021104451	0.021184919	0.048864553	0.04977262	0.052084345	0.002487219	0.010083049
eca-miR-30d|eca-novel-286-5p	1.692950615	8.256033331	7.644367039	24.34441611	26.7107438	37.24707734	0.006271364	0.010091715
eca-miR-30c|eca-novel-13-3p	8.384615385	55.82352941	76.78378378	535.2075	380.7272727	312.2264286	0.006281609	0.010107932
eca-miR-29c|eca-miR-324-3p	0.215909091	1.136986301	1.617391304	4.382900763	3.427692308	5.067484663	0.006281858	0.010108063
eca-miR-27a|eca-miR-324-3p	0.431818182	1.835616438	1.097826087	5.393129771	6.395104895	4.049079755	0.006282826	0.01010935
eca-miR-324-5p|eca-novel-142-3p	1.875	4.333333333	6	13.8	18.375	12.85714286	0.006286304	0.010114675
eca-miR-340-5p|eca-miR-328	0.042553191	1.582089552	0.352941176	3.731092437	5.771428571	4.446601942	0.006305793	0.010145763
eca-miR-26a|eca-novel-174-3p	93.5	72.20454545	68.0617284	11.7456446	32.53152279	29.22575517	0.006312813	0.010156787
eca-miR-361-3p|eca-miR-1842	0.644927536	0.506459948	0.477456647	0.89010989	0.889182058	0.796992481	0.006313885	0.010158241
eca-miR-98|eca-miR-8917	0.31547619	15.80684211	34	265.27	211.092	164.6833333	0.00301524	0.01018201
eca-novel-4-3p|eca-miR-19b	0.034591195	0.03164557	0.025204789	0.005052785	0.014188966	0.00955858	0.005478831	0.010183154
eca-miR-326|eca-novel-106-3p	0.202531646	0.413043478	0.60952381	2.363636364	1.444444444	2.025	0.006329692	0.010183401
eca-miR-361-5p|eca-novel-227-5p	0.020134228	0.12184466	0.067208904	0.8106596	0.450704225	0.648641449	0.006331346	0.010185789
eca-miR-660|eca-miR-1271a	0.057324841	0.055813953	0.096153846	0.208333333	0.165662651	0.207674944	0.003021517	0.010202635
eca-novel-220-3p|eca-miR-454	1.5	1.409090909	1	0.531578947	0.459627329	0.328220859	0.006361862	0.01023461
eca-miR-92a|eca-miR-324-3p	128.4904545	653.8652055	264.9145217	1325.251908	1586.455664	1557.007117	0.003032475	0.010239063
eca-miR-92a|eca-miR-142-5p	0.267720137	0.930705456	0.544994097	1.892556578	2.057295881	2.370117295	0.003036436	0.010251862
eca-miR-338-3p|eca-novel-97-3p	0.12	0.266666667	0.233333333	1	1.692307692	1.214285714	0.006374698	0.010254712
eca-miR-338-3p|eca-novel-134-5p	0.12	0.266666667	0.233333333	1	1.692307692	1.214285714	0.006374698	0.010254712
eca-novel-209-5p|eca-novel-183-5p	0.048780488	0.236774194	0.162888889	0.716524854	1.065490196	0.706896552	0.006378111	0.010259929
eca-novel-6-3p|eca-miR-9180	0.03909465	0.048672566	0.082616179	0.303249097	0.313559322	0.197333333	0.005529934	0.010277503
eca-novel-7-3p|eca-miR-9180	0.03909465	0.048672566	0.082616179	0.303249097	0.313559322	0.197333333	0.005529934	0.010277503
eca-miR-98|eca-miR-361-3p	0.074438202	1.532295918	1.070217918	4.366584362	6.263857567	5.826061321	0.003049062	0.010293916
eca-novel-1-3p|eca-miR-148b-5p	0.619047619	0.966666667	1.108108108	2.426315789	2.045454545	2.661870504	0.003049392	0.010294451
eca-miR-338-3p|eca-novel-24-5p	0.333333333	0.8	0.636363636	1.428571429	2	1.7	0.006406668	0.01030559
eca-miR-19a|eca-miR-486-5p	3.21E-06	1.87E-05	5.74E-05	0.000281221	0.000190183	0.000268943	0.002544135	0.010313091
eca-novel-1-3p|eca-miR-486-5p	1.49E-06	8.40E-06	2.85E-05	0.000102215	8.28E-05	0.000122422	0.003063665	0.010342056
eca-novel-261-5p|eca-miR-660	1.944444444	1.833333333	1.816666667	0.390909091	0.990909091	0.961956522	0.005567552	0.010347097
eca-miR-335|eca-miR-9163	0.014925373	0.042253521	0.1125	0.283333333	0.352941176	0.235294118	0.006438959	0.010357256
eca-miR-32|eca-novel-134-5p	0.04	0.4	0.1	6	8.5	11.64285714	0.006446373	0.010368629
eca-miR-32|eca-novel-97-3p	0.04	0.4	0.1	6	8.5	11.64285714	0.006446373	0.010368629
eca-miR-30d|eca-novel-2-3p	21.34615385	72.43103448	36.10483871	133.1447368	120.3404255	150.6136364	0.006455449	0.01038295
eca-novel-220-3p|eca-novel-208-5p	0.024	0.775	0.712800713	2.885714286	2.596491228	1.910714286	0.006464557	0.010397322
eca-miR-499-5p|eca-miR-425	0.010204082	0.028735632	0.035	0.111464968	0.110032362	0.082524272	0.003080621	0.010398712
eca-novel-227-5p|eca-novel-286-5p	0.909007717	4.048423866	3.988662364	8.170139056	10.39433294	10.54968525	0.006474495	0.010413028
eca-miR-454|eca-miR-130b	0.047619048	0.255813953	0.196721311	0.664335664	0.829896907	1.065359477	0.006480512	0.010422427
eca-miR-21|eca-miR-1180	0.611842105	17.28947368	5.356321839	40.29901961	42.20285714	58.08532423	0.006482745	0.010425741
eca-miR-27b|eca-miR-92a	0.067479367	0.077620623	0.063950078	0.039390466	0.049111103	0.040288873	0.006488455	0.010434645
eca-novel-18-5p|eca-novel-143-3p	0.214285714	0.28	0.244444444	0.714285714	1.041666667	1.176470588	0.006177282	0.010449195
eca-novel-1-3p|eca-miR-671-3p	0.382352941	2.071428571	2.928571429	12.45945946	9	13.45454545	0.003099373	0.010461426
eca-novel-202-3p|eca-novel-208-5p	0.08	0.125	0.311850312	0.971428571	0.631578947	0.803571429	0.00650801	0.010465814
eca-novel-174-3p|eca-novel-227-5p	0.020134228	0.12815534	0.069349315	0.845111896	0.468423444	0.670218434	0.0065184	0.010482243
eca-miR-29a|eca-miR-142-5p	0.000710311	0.002281324	0.002280859	0.004920093	0.007139858	0.00692006	0.006526688	0.01049529
eca-miR-30e|eca-miR-150	7.702623907	10.29334258	8.398449225	16.14045747	20.35898942	15.78222927	0.006537351	0.010512157
eca-miR-27b|eca-novel-160-5p	19.19496855	208.7323944	110.7904464	471.6206897	662.0023767	752.9455081	0.006539715	0.010515397
eca-miR-27b|eca-novel-166-3p	19.19496855	208.7323944	110.7904464	471.6206897	662.0023767	752.9455081	0.006539715	0.010515397
eca-miR-30e|eca-novel-19-5p	1321	412.3055556	294.5350877	22580.5	11550.33333	19893.5	0.006540181	0.010515866
eca-miR-92a|eca-novel-110-3p	370.7265574	3182.144	1716.347606	9644.888889	7562.105333	10358.86367	0.003121539	0.010535654
eca-miR-19a|eca-miR-191a	0.000539998	0.001478781	0.003359497	0.011997976	0.00859883	0.010666146	0.002601096	0.01054328
eca-miR-545|eca-novel-106-3p	0.101265823	0.391304348	0.495238095	2.545454545	1.888888889	1.75	0.003124399	0.010544716
eca-miR-340-5p|eca-miR-222	0.031914894	0.588888889	0.273913043	2.155339806	3.556338028	2.385416667	0.006570551	0.010564416
eca-miR-425|eca-miR-486-5p	1.13E-05	2.52E-05	3.48E-05	6.96E-05	5.69E-05	6.82E-05	0.006574546	0.010570556
eca-miR-340-5p|eca-miR-27b	0.003931848	0.014304993	0.016168356	0.032463259	0.045326033	0.044792176	0.006586361	0.010589271
eca-miR-374b|eca-novel-296-5p	0.04799616	0.744827586	0.272	4.590652967	2.643590719	3.2892319	0.006592916	0.010599526
eca-miR-21|eca-miR-142-5p	0.002201965	0.025621027	0.020840787	0.089619762	0.133949988	0.158937243	0.006614738	0.010634326
eca-miR-374a|eca-novel-147-5p	0.00619195	0.377192982	0.062240664	0.808659218	0.732080724	0.738255034	0.006620481	0.010643276
eca-miR-374a|eca-novel-20-3p	0.2	8.6	1.666666667	32.16666667	37.57142857	55	0.006628257	0.010655492
eca-miR-3613|eca-miR-590-3p	7	4	7.6	0.64556962	0.192307692	0.353503185	0.006631164	0.010659596
eca-miR-32|eca-miR-10a	0.000906208	0.00202395	0.001529832	0.056311591	0.042606516	0.02882405	0.006631145	0.010659596
eca-novel-181-5p|eca-novel-260-3p	0.051549296	0.225294118	0.169497207	0.485762712	0.731136364	0.605242718	0.006313359	0.010679075
eca-novel-129-3p|eca-novel-160-5p	2.41509434	2.76056338	1.943133352	4.575172414	4.456327986	5.424153166	0.003177126	0.010720265
eca-novel-129-3p|eca-novel-166-3p	2.41509434	2.76056338	1.943133352	4.575172414	4.456327986	5.424153166	0.003177126	0.010720265
eca-novel-139-3p|eca-novel-160-5p	2.41509434	2.76056338	1.943133352	4.575172414	4.456327986	5.424153166	0.003177126	0.010720265
eca-novel-139-3p|eca-novel-166-3p	2.41509434	2.76056338	1.943133352	4.575172414	4.456327986	5.424153166	0.003177126	0.010720265
eca-miR-374a|eca-miR-545	0.125	2.388888889	0.576923077	10.33928571	7.735294118	6.285714286	0.006678548	0.01073548
eca-miR-3613|eca-novel-243-5p	0.155555556	0.509090909	0.863636364	1.821428571	2.608695652	2.846153846	0.006681328	0.010739662
eca-miR-324-3p|eca-novel-6-3p	4.631578947	6.636363636	4.791666667	1.55952381	1.932432432	2.202702703	0.006703405	0.010774574
eca-miR-324-3p|eca-novel-7-3p	4.631578947	6.636363636	4.791666667	1.55952381	1.932432432	2.202702703	0.006703405	0.010774574
eca-miR-324-3p|eca-miR-502-3p	17.6	16.22222222	12.60273973	7.594202899	8.171428571	7.139728428	0.00670486	0.010776626
eca-novel-220-3p|eca-miR-504	0.3	1.9375	1.043478261	4.208333333	6.166666667	6.6875	0.006714167	0.010791297
eca-miR-98|eca-novel-19-5p	6.625	16.685	7.754385965	1061.08	703.64	1235.125	0.003198613	0.010792163
eca-novel-1-3p|eca-miR-328	0.184397163	1.731343284	0.918767507	7.74789916	5.142857143	7.184466019	0.003199148	0.010793362
eca-miR-27a|eca-miR-2483	0.139194139	0.198813056	0.204288026	0.583402147	0.480557015	0.754285714	0.006721003	0.010801996
eca-miR-26a|eca-miR-1388	0.105312559	2.295520231	0.930464135	4.182382134	5.240625	5.370435291	0.006723069	0.010805029
eca-miR-361-5p|eca-miR-30d	0.010810811	0.059747679	0.035068126	0.272062457	0.175388967	0.183718123	0.006735767	0.010825147
eca-miR-374a|eca-novel-4-3p	0.090909091	2.866666667	0.75	19.3	14.21621622	10.73170732	0.006752965	0.010852497
eca-miR-374a|eca-miR-30e	0.000378501	0.005793977	0.001786937	0.012820797	0.015179937	0.011058889	0.006758342	0.010860849
eca-miR-328|eca-miR-219-5p	11.75	8.375	10.5	4.958333333	4.605263158	5.421052632	0.006761884	0.010866252
eca-novel-202-3p|eca-novel-110-3p	0.163934426	0.166666667	0.295774648	0.944444444	0.6	0.918367347	0.006764569	0.010870276
eca-novel-105-3p|eca-novel-2-3p	0.076923077	0.137931034	0.209677419	0.605263158	0.680851064	0.886363636	0.003225091	0.010880282
eca-miR-92a|eca-miR-146b-5p	297.5568421	701.9435294	1384.780455	3693.787234	2927.266581	3152.69764	0.003225932	0.010882509
eca-miR-3613|eca-miR-499-5p	7	5.6	5.428571429	1.457142857	1.764705882	3.264705882	0.006774343	0.010885692
eca-novel-8-5p|eca-novel-264-5p	0.000722898	0.002389561	0.001976203	0.006397806	0.004678994	0.006610445	0.006037392	0.010904214
eca-novel-8-5p|eca-novel-2-3p	0.269230769	0.655172414	0.387096774	1.473684211	1.106382979	1.545454545	0.006159707	0.010907759
eca-novel-7-3p|eca-novel-112-3p	2.714285714	1.375	3	5.25	5.692307692	4.933333333	0.005872998	0.010914085
eca-novel-6-3p|eca-novel-112-3p	2.714285714	1.375	3	5.25	5.692307692	4.933333333	0.005872998	0.010914085
eca-novel-94-3p|eca-miR-23b	0.31372549	0.222222222	0.327102804	0.104234528	0.059288538	0.11969112	0.006794933	0.010918486
eca-miR-374a|eca-let-7g	0.000633513	0.006648289	0.00168357	0.016577746	0.020314567	0.01356845	0.006801543	0.010928817
eca-miR-32|eca-miR-17	0.008474576	0.017569546	0.002629273	0.113064616	0.128041715	0.068907208	0.006830135	0.010974173
eca-miR-32|eca-miR-106a	0.008474576	0.017569546	0.002629273	0.113064616	0.128041715	0.068907208	0.006830135	0.010974173
eca-miR-20a|eca-novel-2-3p	0.384615385	4.706896552	6.088709677	22.45605263	27.42021277	38.38636364	0.006845308	0.01099826
eca-miR-27a|eca-miR-671-3p	1.117647059	4.785714286	4.508928571	19.09459459	18.29	12	0.006854306	0.011012423
eca-miR-16|eca-novel-110-3p	48.32786885	2161.110667	1073.004507	12288.25889	8138.8	10101.38776	0.002506274	0.011018539
eca-miR-374b|eca-miR-150	0.005830904	0.037447989	0.008504252	0.098999285	0.081668625	0.07100357	0.006862173	0.011024769
eca-miR-9060|eca-novel-260-3p	0.169014085	0.147058824	0.111731844	0.288135593	0.261363636	0.252427184	0.003269996	0.011030539
eca-novel-9-5p|eca-miR-9104	2.6	2	1.88	3.833333333	5.181818182	4.928571429	0.006110715	0.011036313
eca-miR-361-5p|eca-miR-652	0.045112782	0.408794788	0.145910781	1.674574209	1.008130081	1.313376483	0.006876392	0.011047319
eca-miR-155|eca-novel-183-5p	0.146341463	0.64516129	0.355555556	1.97044335	2.862745098	2.781609195	0.002513991	0.011051657
eca-miR-30e|eca-novel-2-3p	101.6153846	255.9137931	270.7822581	594.2236842	737.2553191	904.25	0.006884919	0.011060723
eca-miR-335|eca-novel-20-3p	0.2	0.6	0.5	1.888888889	1.285714286	2	0.006896854	0.011079602
eca-miR-1307|eca-miR-328	3.546099291	4.417910448	4.431372549	7.932773109	7.714285714	6.834951456	0.001649333	0.011091865
eca-miR-454|eca-miR-326	0.0625	0.578947368	0.375	3.653846154	3.096153846	2.012345679	0.006909143	0.011099047
eca-miR-652|eca-novel-286-5p	0.405698075	1.206666143	1.837243452	3.955155656	4.646989374	5.210206835	0.003298101	0.011124723
eca-miR-1307|eca-novel-260-3p	3.521126761	4.352941176	4.418994413	8	7.670454545	6.834951456	0.001655112	0.011129488
eca-miR-1296|eca-miR-9104	9.3	8.615384615	23.72	51	52.90909091	50.42857143	0.001656085	0.011134791
eca-miR-374b|eca-miR-140-3p	0.019047619	0.155172414	0.053968254	0.427469136	0.344059406	0.544072948	0.00693174	0.011135052
eca-miR-30b|eca-novel-183-5p	1.756097561	6.580645161	8.866666667	33.9601433	22.47058824	24.24528736	0.006935165	0.011140256
eca-miR-9060|eca-miR-328	0.170212766	0.149253731	0.112044818	0.285714286	0.262857143	0.252427184	0.003303252	0.011141475
eca-miR-26a|eca-miR-486-5p	6.44E-05	0.00137978	0.000958883	0.003737182	0.006172987	0.006082389	0.006937706	0.011144041
eca-miR-652|eca-novel-206-3p	0.518518519	1.346491228	2.044305962	4.237113402	5.234042553	5.534328358	0.003305568	0.011148662
eca-novel-106-3p|eca-miR-423-3p	0.004352497	0.00351145	0.003182831	0.000692216	0.001297671	0.001367218	0.003306814	0.01115224
eca-miR-27a|eca-miR-652	0.285714286	0.436482085	0.469330855	0.859489051	0.929369919	0.71197411	0.006946202	0.011157391
eca-miR-532-5p|eca-miR-9163	1.179104478	0.915492958	2.375	4.4	4.68627451	5.352941176	0.003311583	0.011167697
eca-novel-105-3p|eca-miR-1379	0.003289474	0.0078125	0.00674974	0.021217712	0.016563147	0.017348754	0.003312124	0.011168898
eca-miR-126-3p|eca-miR-25	7.75E-05	8.12E-05	9.47E-05	0.000154673	0.00017526	0.000147123	0.001661395	0.011169245
eca-novel-202-3p|eca-miR-9021	0.015974441	0.007788162	0.025990099	0.041463415	0.046035806	0.04697286	0.006957548	0.011175317
eca-novel-260-3p|eca-miR-219-5p	11.83333333	8.5	10.52941176	4.916666667	4.631578947	5.421052632	0.006028854	0.011203375
eca-novel-22-5p|eca-novel-166-3p	0.025157233	0.225352113	0.341199886	2.275862069	1.247771836	1.840942563	0.006980504	0.011211591
eca-novel-22-5p|eca-novel-160-5p	0.025157233	0.225352113	0.341199886	2.275862069	1.247771836	1.840942563	0.006980504	0.011211591
eca-miR-30e|eca-novel-110-3p	86.62295082	494.7666667	472.915493	1254.472222	1155.033333	1623.959184	0.0069848	0.011218193
eca-miR-361-5p|eca-miR-423-5p	0.000125967	0.005128729	0.002232354	0.044461786	0.023427445	0.035306915	0.0069979	0.011238933
eca-miR-126-3p|eca-miR-3200	0.1	0.129032258	0.109756098	0.203389831	0.198529412	0.230088496	0.001675294	0.011261426
eca-novel-181-5p|eca-miR-151-5p	0.003700708	0.003989583	0.01227843	0.020678211	0.022734982	0.025723128	0.006657839	0.01126145
eca-miR-27a|eca-novel-208-5p	0.608	6.7	7.499257499	40.37142857	32.0877193	23.57142857	0.007015493	0.011266887
eca-miR-8946|eca-miR-1842	0.057971014	0.03875969	0.063583815	0.197802198	0.171503958	0.139097744	0.003342421	0.011270433
eca-novel-20-3p|eca-miR-8946	0.3125	0.333333333	0.327272727	0.166666667	0.215384615	0.108108108	0.00702785	0.011286432
eca-miR-324-3p|eca-miR-660	9.777777778	6.083333333	7.666666667	2.381818182	2.6	1.77173913	0.007030022	0.01128962
eca-miR-660|eca-novel-178-5p	2.25	1.714285714	2.307692308	5	4.074074074	5.411764706	0.003349237	0.011292783
eca-miR-32|eca-miR-148b-5p	0.047619048	0.1	0.02027027	0.631578947	1.004545455	0.586330935	0.007033014	0.011294123
eca-novel-181-5p|eca-miR-1842	0.01326087	0.019793282	0.035075145	0.104981685	0.169762533	0.117180451	0.006678232	0.011295626
eca-novel-209-5p|eca-miR-8951	0.1	0.131071429	0.133272727	0.615384615	0.494	0.366071429	0.007035467	0.011297761
eca-novel-166-3p|eca-miR-423-5p	0.000834532	0.000725378	0.001000152	0.000468359	0.000397464	0.000393813	0.006549598	0.011311048
eca-miR-374a|eca-miR-9040	0.043478261	1.592592593	0.555555556	4.020833333	6.414634146	4.680851064	0.007044952	0.011312691
eca-miR-16|eca-novel-11-3p	122.8333333	2315.475714	746.8952941	5394.845366	5425.866667	5499.644444	0.002574552	0.011317064
eca-miR-3613|eca-miR-92a	0.000619077	0.000586607	0.000623663	0.000293765	0.000264477	0.000437366	0.007068174	0.011349679
eca-novel-21-3p|eca-miR-350	3	1.8	2.2	0.5	0.526315789	0.583333333	0.00707544	0.011361043
eca-miR-340-5p|eca-miR-127	0.09375	2.12	5.727272727	20.18181818	13.64864865	22.9	0.00708283	0.011372607
eca-novel-21-3p|eca-miR-326	0.375	0.473684211	0.515625	0.192307692	0.192307692	0.259259259	0.007084922	0.011375663
eca-miR-30b|eca-miR-324-3p	0.409090909	1.397260274	1.734782609	5.788778626	4.006993007	6.470368098	0.007086864	0.011378478
eca-miR-19b|eca-miR-324-3p	3.613636364	6.493150685	6.9	22.66152672	18.23538462	26.31496933	0.002807792	0.011380339
eca-miR-374b|eca-novel-94-3p	0.25	2.7	0.485714286	8.65625	9.266666667	5.774193548	0.007089286	0.011382064
eca-novel-160-5p|eca-miR-423-5p	0.000834532	0.000725378	0.001000152	0.000468359	0.000397464	0.000393813	0.006549598	0.011388387
eca-miR-20a|eca-miR-8951	1	4.875	6.863636364	32.82038462	23.43181818	20.10714286	0.007100308	0.011399456
eca-miR-29a|eca-novel-178-5p	7.5	16.71428571	19.61538462	41.03	58.32074074	43.58823529	0.00710395	0.011404998
eca-novel-143-3p|eca-miR-9174	3.111111111	2.5	2.045454545	0.538461538	1	0.68	0.005807787	0.011405145
eca-novel-181-5p|eca-novel-158-3p	0.012982406	0.034375982	0.074867366	0.130272727	0.169057754	0.172328956	0.006748525	0.0114142
eca-novel-15-3p|eca-novel-13-3p	0.115384615	1.058823529	0.540540541	2.25	2.363636364	1.928571429	0.005993484	0.011421845
eca-miR-20a|eca-novel-243-5p	0.222222222	2.481818182	8.579545455	30.47607143	56.0326087	43.30769231	0.007114977	0.011422398
eca-miR-324-5p|eca-novel-243-5p	0.333333333	0.472727273	2.318181818	4.928571429	6.391304348	4.615384615	0.00711715	0.011425583
eca-novel-1-3p|eca-novel-260-3p	0.183098592	1.705882353	0.916201117	7.813559322	5.113636364	7.184466019	0.003389098	0.011426548
eca-novel-143-3p|eca-novel-296-5p	0.671946244	0.689655172	0.72	0.232018561	0.456447318	0.312385153	0.005822226	0.011433127
eca-novel-174-3p|eca-miR-30d	0.010810811	0.06284218	0.036184945	0.283624864	0.1822843	0.189829485	0.007130038	0.011445966
eca-miR-374a|eca-novel-11-3p	0.083333333	3.071428571	0.588235294	7.06097561	11.68888889	9.777777778	0.007132049	0.011448891
eca-miR-21|eca-miR-194	10.33333333	25.76470588	16.06896552	93.42045455	76.13917526	56.91973244	0.007137053	0.011456618
eca-miR-454|eca-novel-9-5p	0.019230769	0.423076923	0.510638298	4.130434783	2.824561404	2.362318841	0.007162796	0.011497636
eca-miR-340-5p|eca-miR-486-5p	3.44E-07	7.67E-06	1.10E-05	4.92E-05	9.29E-05	7.58E-05	0.007164798	0.011500542
eca-novel-143-3p|eca-miR-330	0.7	0.961538462	0.661764706	0.25	0.296296296	0.232876712	0.005859126	0.011505213
eca-novel-174-3p|eca-miR-423-5p	0.000125967	0.00539436	0.002303448	0.046351372	0.024348483	0.036481396	0.007175054	0.011516698
eca-miR-30e|eca-novel-260-3p	37.21126761	218.2794118	93.79050279	382.720339	393.7613636	386.2815534	0.00717628	0.011518359
eca-miR-9097|eca-novel-12-3p	0.133333333	0.5	0.428571429	2	2.909090909	2.045454545	0.003422403	0.011538191
eca-novel-174-3p|eca-miR-652	0.045112782	0.429967427	0.150557621	1.745742092	1.047764228	1.357065804	0.007188833	0.0115382
eca-miR-499-5p|eca-miR-504	0.2	0.625	0.304347826	2.916666667	2.833333333	4.25	0.003429249	0.011560626
eca-novel-11-3p|eca-miR-19b	0.037735849	0.029535865	0.032136106	0.013810945	0.017256851	0.010491125	0.003438624	0.01159158
eca-miR-29b|eca-miR-146a	0.142857143	0.105263158	0.378787879	0.657407407	0.726315789	0.621118012	0.007241526	0.011622465
eca-miR-423-3p|eca-miR-532-5p	229.7531646	201.5384615	173.6289474	60.19318182	116.0753138	80.375	0.007254031	0.011642224
eca-miR-504|eca-miR-324-5p	0.333333333	0.307692308	0.225490196	0.086956522	0.081632653	0.044444444	0.003454602	0.01164479
eca-miR-20a|eca-novel-264-5p	0.001032711	0.017167112	0.03108403	0.097490003	0.115962568	0.1641918	0.00725811	0.011648461
eca-novel-143-3p|eca-novel-219-5p	0.925619835	1.030927835	1.038541426	0.239972575	0.6	0.375690608	0.005933617	0.011651107
eca-miR-340-3p|eca-miR-181a	0.00024424	0.00052388	0.000594216	0.00112873	0.001289358	0.001603774	0.00726018	0.011651472
eca-miR-590-3p|eca-novel-2-5p	0.006896552	0.04375	0.010183299	0.822916667	1.444444444	1.133574007	0.003458048	0.011655756
eca-novel-22-5p|eca-miR-504	0.2	0.5	0.52173913	2.75	1.75	3.125	0.007269914	0.011666783
eca-miR-454|eca-miR-330	0.025	0.423076923	0.352941176	3.392857143	1.987654321	2.232876712	0.007272325	0.011670342
eca-miR-340-5p|eca-novel-264-5p	0.000309813	0.006665619	0.005187533	0.025362733	0.04544023	0.044523295	0.007274289	0.011673183
eca-miR-326|eca-novel-21-3p	2.666666667	2.111111111	1.939393939	5.2	5.2	3.857142857	0.007274568	0.01167332
eca-miR-21|eca-miR-9060	7.75	262.8	116.5	483.5882353	642.2173913	654.5769231	0.007280319	0.011682237
eca-miR-340-5p|eca-miR-1379	0.004934211	0.103515625	0.03271028	0.204797048	0.261387164	0.203736655	0.007292	0.011700669
eca-miR-628a|eca-novel-219-5p	0.066115702	0.659793814	0.300023079	1.748371615	2.125	1.569060773	0.003471936	0.011701911
eca-miR-222|eca-miR-660	10.44444444	7.5	7.666666667	1.872727273	2.581818182	2.086956522	0.002887818	0.011703907
eca-miR-340-5p|eca-novel-4-5p	0.315789474	1.796610169	1.826086957	3.860869565	5.430107527	4.924731183	0.00729495	0.011705091
eca-novel-143-3p|eca-miR-532-5p	0.35443038	0.384615385	0.236842105	0.026515152	0.10041841	0.046703297	0.005969849	0.01172187
eca-novel-209-5p|eca-miR-142-5p	2.37E-05	7.16E-05	6.56E-05	0.000174421	0.00024639	0.000287168	0.007317008	0.011740171
eca-miR-21|eca-miR-197	0.16117851	0.939914163	1.864745898	9.449425287	9.263719034	5.421790379	0.007317564	0.011740752
eca-miR-219-5p|eca-miR-22	9.94E-05	0.00011903	0.000121018	0.000168111	0.000168926	0.000148259	0.007317958	0.01174107
eca-miR-335|eca-miR-140-3p	0.00952381	0.017241379	0.028571429	0.052469136	0.044554455	0.048632219	0.007331311	0.011762181
eca-miR-29a|eca-miR-423-5p	0.000629835	0.004781365	0.007251597	0.014578233	0.018593881	0.021488644	0.007334951	0.011767709
eca-miR-20a|eca-novel-19-5p	5	7.583333333	6.622807018	853.33	429.5833333	844.5	0.007350908	0.011792995
eca-miR-9104|eca-novel-158-3p	0.070942111	0.058340439	0.061690315	0.027272727	0.028903253	0.03870076	0.003500154	0.011796357
eca-novel-296-5p|eca-miR-9104	2.0835	2.788461538	2.5	5.028333333	4.78	3.887142857	0.006348852	0.01179766
eca-miR-9040|eca-novel-264-5p	0.002375236	0.003395693	0.004446457	0.008225751	0.007378414	0.009137969	0.003502685	0.011804228
eca-novel-202-3p|eca-miR-361-3p	0.028089888	0.012755102	0.025423729	0.069958848	0.053412463	0.053066038	0.007368794	0.011821375
eca-novel-1-3p|eca-miR-9021	0.041533546	0.180685358	0.405940594	1.124390244	1.150895141	1.544885177	0.003508073	0.011821725
eca-novel-220-3p|eca-miR-486-5p	1.72E-07	2.24E-06	4.17E-06	1.12E-05	1.36E-05	8.85E-06	0.007377241	0.01183461
eca-miR-32|eca-miR-106b	0.007968127	0.008362369	0.001330967	0.027730725	0.039226127	0.024952162	0.007377882	0.011835324
eca-miR-1249|eca-novel-5-5p	71.58333333	65.46153846	58.06557377	4.946666667	5.863354037	23.60162602	0.001761821	0.011841745
eca-miR-335|eca-novel-112-3p	0.142857143	0.375	0.5625	1.0625	1.384615385	1.066666667	0.007386925	0.011849514
eca-novel-181-5p|eca-miR-9174	0.406666667	0.766	1.379090909	2.204615385	2.680833333	2.4936	0.007011234	0.011858203
eca-miR-652|eca-novel-264-5p	0.013735058	0.038610281	0.044299889	0.093910659	0.088540964	0.090115926	0.003524241	0.011875547
eca-novel-181-5p|eca-miR-328	0.051914894	0.228656716	0.169971989	0.481680672	0.735314286	0.605242718	0.007021801	0.011875742
eca-miR-3613|eca-miR-192	0.006889764	0.020408163	0.016129032	0.035940803	0.033907884	0.040614709	0.007412136	0.01188964
eca-miR-374a|eca-miR-30d	0.001801802	0.020471316	0.013401832	0.057219093	0.092998586	0.066395051	0.007420392	0.011902566
eca-novel-8-5p|eca-novel-286-5p	0.02135253	0.074679664	0.081958816	0.269450994	0.245572609	0.382194245	0.006594007	0.011908809
eca-novel-94-3p|eca-novel-105-3p	4	2.5	2.692307692	0.695652174	0.46875	0.794871795	0.007425281	0.011910092
eca-miR-30c|eca-miR-146a	6.228571429	16.64912281	43.04545455	79.29	88.16842105	108.6004969	0.007429303	0.011916226
eca-miR-8951|eca-miR-30e	0.003785011	0.003772822	0.003276052	0.001151436	0.001587256	0.002111242	0.003539875	0.011927559
eca-miR-30e|eca-novel-2-5p	18.22068966	46.384375	34.19246436	235.2135417	160.4212963	143.6353791	0.007437451	0.011928978
eca-novel-227-5p|eca-novel-206-3p	1.161793372	4.51754386	4.438195843	8.75257732	11.70744681	11.20597015	0.00743955	0.011932026
eca-miR-142-5p|eca-miR-9040	1836.304348	1899.481481	2070.37037	1274.055556	1344.786585	1139.148936	0.001784407	0.01199222
eca-miR-21|eca-novel-10-3p	2.513513514	101.0769231	54.18604651	304.4814815	399.2162162	531.84375	0.007478419	0.011994047
eca-miR-29c|eca-miR-146a	0.542857143	1.456140351	5.636363636	10.63259259	10.31915789	10.26086957	0.007496693	0.012023036
eca-novel-150-5p|eca-novel-260-3p	0.051549296	0.225294118	0.169497207	0.485762712	0.731136364	0.605242718	0.006313359	0.012031053
eca-miR-20a|eca-novel-13-3p	0.384615385	8.029411765	10.2027027	106.66625	117.1590909	60.32142857	0.00750812	0.012041042
eca-miR-374a|eca-miR-192	0.000984252	0.031341108	0.012733447	0.204016913	0.297259113	0.160995243	0.007508936	0.01204203
eca-miR-19a|eca-miR-25	0.002168974	0.002617784	0.003470774	0.008174003	0.006707452	0.009198972	0.002972455	0.012046117
eca-miR-21|eca-miR-23a	2.188235294	12.63461538	12.73224044	32.81836327	43.19005848	52.85403727	0.007517085	0.012054777
eca-miR-222|eca-miR-9040	4.086956522	3.333333333	4.259259259	1.430555556	1.731707317	2.042553191	0.002977977	0.012067683
eca-miR-29b|eca-miR-361-3p	0.028089888	0.030612245	0.060532688	0.146090535	0.102373887	0.117924528	0.007527362	0.012070937
eca-miR-350|eca-miR-9104	0.1	0.384615385	0.6	1.666666667	1.727272727	2.571428571	0.007535831	0.012084197
eca-miR-27a|eca-novel-83-3p	1.676224085	9.351011863	13.062597	29.84790875	29.5	41.25	0.007553908	0.012112862
eca-miR-32|eca-miR-504	0.2	0.75	0.130434783	10	18.41666667	20.375	0.007555885	0.01211571
eca-novel-220-3p|eca-novel-97-3p	0.06	1.033333333	0.8	2.525	2.846153846	3.821428571	0.007559326	0.012120582
eca-novel-220-3p|eca-novel-134-5p	0.06	1.033333333	0.8	2.525	2.846153846	3.821428571	0.007559326	0.012120582
eca-miR-454|eca-miR-8951	0.1	0.392857143	0.436363636	3.653846154	2.927272727	1.94047619	0.007566937	0.012132464
eca-novel-181-5p|eca-miR-744	0.007787234	0.020871935	0.040292165	0.072926209	0.095601783	0.077827715	0.007183752	0.012149304
eca-miR-499-5p|eca-novel-243-5p	0.022222222	0.090909091	0.159090909	1.25	1.47826087	0.871794872	0.003606765	0.012152267
eca-novel-105-3p|eca-novel-110-3p	0.06557377	0.266666667	0.366197183	1.277777778	1.066666667	1.591836735	0.003609303	0.012160138
eca-miR-20a|eca-miR-9163	0.149253731	1.922535211	4.71875	14.22216667	25.26960784	24.83823529	0.007586363	0.012163286
eca-miR-451|eca-novel-4-3p	13175.12091	23874.75533	32551.49175	55695.95533	53264.01811	49132.50415	0.007592627	0.012173005
eca-miR-331|eca-novel-21-3p	1.333333333	1.666666667	1.696969697	3.8	3.9	5.523809524	0.007595426	0.01217717
eca-miR-29a|eca-miR-324-3p	0.340909091	1.602739726	1.108695652	3.445267176	5.505804196	4.54601227	0.007607717	0.01219655
eca-miR-345-3p|eca-novel-2-5p	0.055172414	0.025	0.040733198	0.104166667	0.092592593	0.083032491	0.007614284	0.012206754
eca-miR-29b|eca-miR-192	0.00492126	0.004373178	0.010611205	0.025017618	0.019497033	0.018294914	0.007620926	0.012217076
eca-miR-361-3p|eca-miR-9104	8.9	15.07692308	16.52	40.5	30.63636364	30.28571429	0.007629084	0.012229829
eca-miR-92a|eca-novel-160-5p	284.4568553	2689.135775	1732.45209	11972.96552	13479.68865	18688.67158	0.003630865	0.012231415
eca-miR-92a|eca-novel-166-3p	284.4568553	2689.135775	1732.45209	11972.96552	13479.68865	18688.67158	0.003630865	0.012231415
eca-novel-105-3p|eca-novel-207-3p	0.016505736	0.04047354	0.112388692	0.415687692	0.283185841	0.348214286	0.003632964	0.0122378
eca-miR-326|eca-miR-9104	0.8	1.461538462	2.56	4.333333333	4.727272727	5.785714286	0.007634383	0.012237998
eca-novel-30-3p|eca-novel-243-5p	0.022222222	0.127272727	0.136363636	0.428571429	0.695652174	0.512820513	0.006599575	0.012263185
eca-miR-590-3p|eca-novel-146-3p	0.125156446	0.538461538	0.102040816	5.646890636	9.176470588	9.815567365	0.003648031	0.012286496
eca-miR-590-3p|eca-novel-133-3p	0.125156446	0.538461538	0.102040816	5.646890636	9.176470588	9.815567365	0.003648031	0.012286496
eca-miR-590-3p|eca-novel-138-3p	0.125156446	0.538461538	0.102040816	5.646890636	9.176470588	9.815567365	0.003648031	0.012286496
eca-miR-32|eca-novel-4-3p	0.090909091	0.4	0.075	8	5.972972973	3.975609756	0.007668145	0.012291792
eca-miR-502-3p|eca-miR-9180	0.010288066	0.019911504	0.03141136	0.062274368	0.074152542	0.06088	0.003657702	0.012318377
eca-miR-340-5p|eca-miR-22	4.97E-05	0.001577146	0.00044848	0.00311005	0.004489867	0.003573825	0.007694795	0.012334183
eca-miR-545|eca-novel-143-3p	0.285714286	0.72	1.155555556	4	2.833333333	4.117647059	0.003664936	0.01234205
eca-miR-21|eca-novel-240-5p	20.66666667	238.9090909	122.6315789	782.952381	537.1272727	895.7368421	0.007704749	0.012349811
eca-miR-29b|eca-novel-2-3p	0.192307692	0.206896552	0.403225806	0.934210526	0.734042553	1.136363636	0.007712216	0.01236145
eca-miR-324-5p|eca-novel-183-5p	0.731707317	1.677419355	2.266666667	6.18002687	5.764705882	4.137931034	0.007717459	0.012369525
eca-miR-374a|eca-miR-23b	0.039215686	0.955555556	0.280373832	1.885993485	2.079051383	1.698841699	0.007747207	0.012416875
eca-miR-20a|eca-novel-94-3p	1.25	13.65	10.78571429	53.333125	85.91666667	54.48387097	0.007754349	0.012427992
eca-novel-2-5p|eca-novel-11-3p	12.08333333	11.42857143	9.62745098	2.341463415	4.8	6.155555556	0.007759648	0.012436153
eca-miR-30e|eca-miR-486-5p	0.000303329	0.001074393	0.002920043	0.005006672	0.006377465	0.006582169	0.007762589	0.012440536
eca-novel-14-5p|eca-miR-92b	0.14	0.1328125	0.123809524	0.054099248	0.020751193	0.064865566	0.003694712	0.01244163
eca-miR-345-3p|eca-novel-260-3p	0.112676056	0.117647059	0.111731844	0.169491525	0.227272727	0.223300971	0.007765049	0.012444148
eca-miR-29a|eca-novel-10-3p	0.810810811	9	5.930232558	16.71592593	21.27918919	23.15625	0.007777646	0.012464003
eca-miR-29a|eca-novel-223-5p	0.008115785	0.035917114	0.027065754	0.062265296	0.073114176	0.066172531	0.007785117	0.012475645
eca-novel-105-3p|eca-miR-148b-3p	0.014925373	0.017316017	0.021294021	0.058748404	0.045584046	0.043285239	0.003711145	0.012496269
eca-novel-181-5p|eca-novel-208-5p	0.05856	0.383	0.901098901	1.637714286	2.25754386	2.226428571	0.007404856	0.012522888
eca-miR-26a|eca-miR-10a	0.50838242	3.215044696	2.811320755	7.909432191	6.466165414	6.501503095	0.007817313	0.012526906
eca-miR-32|eca-miR-15b	0.004347826	0.010291595	0.002666667	0.059656972	0.051175177	0.032073987	0.007827866	0.012543483
eca-miR-20a|eca-miR-486-5p	1.15E-06	1.98E-05	6.57E-05	0.000189205	0.000237193	0.00027942	0.003095932	0.012544831
eca-miR-324-3p|eca-miR-190b	17.6	12.16666667	12.77777778	2.568627451	6.217391304	2.546875	0.007833636	0.012552396
eca-miR-33b|eca-miR-29b	139	95.16666667	106.38	25.54929577	52.63768116	34.89	0.007838298	0.012559531
eca-miR-16|eca-miR-9180	3.032921811	143.4365487	65.56223752	798.5150181	1034.59322	659.9573333	0.002861101	0.012575743
eca-miR-30e|eca-miR-328	37.4751773	221.5373134	94.05322129	379.5042017	396.0114286	386.2815534	0.007853533	0.012583609
eca-novel-174-3p|eca-miR-28-3p	0.012875536	0.384279476	0.134439834	1.569163477	2.760374833	3.027677497	0.007869644	0.012609087
eca-miR-140-3p|eca-miR-9097	26.25	24.85714286	26.25	13.5	6.3125	7.311111111	0.001877405	0.012615807
eca-novel-2-5p|eca-novel-251-3p	6.904761905	5.714285714	7.328358209	4	2.88	2.036764706	0.007885667	0.012634425
eca-miR-21|eca-novel-139-3p	0.96875	26.81632653	34.09423471	123.9222189	196.9466667	231.0480586	0.007893515	0.012646326
eca-miR-21|eca-novel-129-3p	0.96875	26.81632653	34.09423471	123.9222189	196.9466667	231.0480586	0.007893515	0.012646326
eca-miR-16|eca-novel-108-5p	73.7	2946.969091	4761.4575	13824.29125	16277.6	12374.2	0.002880849	0.012661619
eca-miR-126-5p|eca-novel-97-3p	0.04	0.4	0.133333333	5.35	3.384615385	4.5	0.001885462	0.012667128
eca-miR-126-5p|eca-novel-134-5p	0.04	0.4	0.133333333	5.35	3.384615385	4.5	0.001885462	0.012667128
eca-novel-150-5p|eca-miR-151-5p	0.003700708	0.003989583	0.01227843	0.020678211	0.022734982	0.025723128	0.006657839	0.012687112
eca-miR-19a|eca-novel-178-5p	7	18.42857143	25.38461538	115.3027273	76.54296296	95.62764706	0.003135666	0.01270498
eca-miR-26a|eca-novel-106-3p	7.101265823	207.1956522	52.5047619	1532.272727	931.6666667	919.15	0.007937442	0.012716364
eca-novel-174-3p|eca-novel-283-5p	0.012820513	0.379310345	0.133223684	1.548004315	2.720316623	2.995238095	0.007938333	0.012717454
eca-novel-150-5p|eca-miR-1842	0.01326087	0.019793282	0.035075145	0.104981685	0.169762533	0.117180451	0.006678232	0.012725569
eca-novel-202-3p|eca-novel-206-3p	0.019493177	0.010964912	0.039898165	0.087628866	0.095744681	0.134328358	0.007948163	0.012732863
eca-novel-6-3p|eca-novel-2-3p	0.730769231	0.379310345	0.774193548	2.210526316	1.574468085	1.681818182	0.006858229	0.012743025
eca-novel-7-3p|eca-novel-2-3p	0.730769231	0.379310345	0.774193548	2.210526316	1.574468085	1.681818182	0.006858229	0.012743025
eca-miR-26a|eca-novel-158-3p	1.98992622	42.77251717	13.60394818	76.61363636	88.12864575	101.6337249	0.007988008	0.012796354
eca-novel-20-3p|eca-miR-221	0.079365079	0.087719298	0.08	0.014469453	0.049295775	0.020942408	0.007993758	0.012805225
eca-miR-454|eca-novel-206-3p	0.003898635	0.048245614	0.091195805	0.489690722	0.856382979	0.973134328	0.008003627	0.012820694
eca-miR-92a|eca-miR-151-5p	11.43292214	24.8605	24.65817078	125.2582973	80.16366078	104.7213369	0.0038082	0.012822358
eca-miR-27b|eca-novel-12-3p	25.43333333	264.6428571	139.1607143	569.875	506.4318182	464.7727273	0.008007527	0.0128266
eca-miR-32|eca-miR-10b	0.4	0.324324324	0.375	1.818181818	1.74015748	2.859649123	0.008023305	0.012851532
eca-miR-361-5p|eca-miR-9040	0.260869565	4.648148148	1.453703704	19.11805556	12.09756098	12.95212766	0.008027321	0.012857623
eca-novel-150-5p|eca-novel-158-3p	0.012982406	0.034375982	0.074867366	0.130272727	0.169057754	0.172328956	0.006748525	0.012859109
eca-miR-21|eca-miR-148b-5p	4.428571429	21.9	15.74324324	43.26842105	67.14090909	61.21942446	0.008046108	0.012887373
eca-miR-454|eca-miR-185	0.012048193	0.192982456	0.12371134	0.785123967	0.889502762	1.358333333	0.008046888	0.012888279
eca-miR-21|eca-miR-23b	3.647058824	29.2	21.77570093	53.55700326	58.38339921	65.71042471	0.008050795	0.012894194
eca-miR-660|eca-miR-9163	0.134328358	0.169014085	0.375	0.916666667	1.078431373	1.352941176	0.003836915	0.012918322
eca-miR-30c|eca-miR-150	0.635568513	1.316227462	1.421210605	3.060514653	2.460634548	3.467806426	0.008068498	0.012922204
eca-miR-92b|eca-novel-207-3p	0.412643394	1.295153294	0.90775482	3.674859931	2.985221239	2.752946429	0.00384528	0.012945762
eca-miR-361-5p|eca-miR-28-3p	0.012875536	0.365356623	0.130290456	1.505194095	2.655957162	2.930204573	0.008098081	0.012969238
eca-miR-454|eca-novel-286-5p	0.003050361	0.043235595	0.081958816	0.457104364	0.760330579	0.916142086	0.008099286	0.012970824
eca-miR-335|eca-miR-185	0.012048193	0.052631579	0.046391753	0.140495868	0.099447514	0.133333333	0.008101022	0.012973259
eca-miR-20a|eca-miR-545	1.25	7.583333333	7.259615385	30.47607143	18.95220588	24.12857143	0.008103587	0.012977022
eca-miR-19a|eca-miR-425	0.285714286	0.74137931	1.65	4.039267516	3.344110032	3.945800971	0.003207019	0.012993214
eca-novel-181-5p|eca-miR-330	0.0915	0.294615385	0.446176471	1.023571429	0.794320988	0.853972603	0.007695895	0.01301472
eca-novel-146-3p|eca-miR-29b	1.598	2.166666667	1.96	0.394084507	0.985507246	0.6398	0.0066465	0.013050058
eca-novel-227-5p|eca-miR-590-3p	298	147.1428571	233.6	21.49367089	7.054487179	5.977707006	0.008150854	0.013052368
eca-miR-30c|eca-miR-9104	10.9	73	113.64	713.61	380.7272727	624.4528571	0.008151192	0.013052562
eca-miR-16|eca-miR-25	0.114180984	0.657827893	0.400628862	1.42549392	1.584893903	1.400406286	0.002971139	0.013057498
eca-novel-21-3p|eca-miR-545	0.75	0.5	0.634615385	0.178571429	0.147058824	0.3	0.008154946	0.013058227
eca-miR-92a|eca-miR-9104	565.358	3671.704615	2437.2136	28934.66667	20623.92364	18128.01143	0.003880929	0.01306505
eca-novel-209-5p|eca-miR-326	0.0625	0.193157895	0.11453125	0.615384615	0.5225	0.37962963	0.008164456	0.013073108
eca-miR-361-5p|eca-novel-283-5p	0.012820513	0.360632184	0.129111842	1.484897519	2.617414248	2.898809524	0.008170021	0.013081671
eca-miR-27a|eca-novel-219-5p	1.256198347	5.525773196	5.827371336	24.22008913	22.8625	14.58563536	0.008179114	0.013095882
eca-miR-454|eca-miR-10a	0.000906208	0.003710575	0.012238654	0.044580009	0.031039136	0.02882405	0.008188369	0.013110352
eca-novel-143-3p|eca-novel-64-3p	5.6	4.166666667	5	2.333333333	0.363636364	0.80952381	0.006679715	0.013114847
eca-novel-223-5p|eca-miR-423-3p	0.203658301	0.248664122	0.28559087	0.456138695	0.388165958	0.382752551	0.008191563	0.013115118
eca-miR-25|eca-miR-19a	461.0475	382.0025581	288.1202121	122.3390837	149.0879003	108.7077943	0.008199076	0.013126797
eca-miR-301a|eca-novel-261-5p	1.428571429	2.545454545	2.899082569	8.139534884	7.100917431	5.316384181	0.008199926	0.01312781
eca-novel-21-3p|eca-miR-15b	0.026086957	0.015437393	0.029333333	0.002485707	0.002315619	0.004132231	0.008207418	0.013139455
eca-miR-326|eca-miR-660	1.777777778	1.583333333	2.133333333	0.472727273	0.945454545	0.880434783	0.008209349	0.013142198
eca-novel-2-5p|eca-miR-148b-3p	1.082089552	0.692640693	0.804258804	0.245210728	0.307692308	0.307436182	0.008220292	0.013159367
eca-miR-628a|eca-miR-671-3p	0.058823529	0.571428571	0.232142857	1.378378378	1.7	1.290909091	0.003915151	0.013179521
eca-miR-155|eca-novel-9-5p	0.057692308	0.384615385	0.340425532	1.913043478	1.280701754	1.753623188	0.002999727	0.013182177
eca-miR-32|eca-novel-83-3p	0.04411116	0.418702024	0.155199172	5.069708492	7.129032258	10.1875	0.008237629	0.01318677
eca-novel-209-5p|eca-miR-181b	0.001194743	0.006026273	0.005146279	0.023762494	0.014350377	0.022560528	0.00824865	0.013204063
eca-miR-30d|eca-miR-9180	1.141975309	9.294247788	3.852839931	18.26534296	23.96610169	17.672	0.00825469	0.01321338
eca-miR-33a|eca-miR-181b	0.007168459	0.02955665	0.043178196	0.081683573	0.080281831	0.074468085	0.008255567	0.013214432
eca-miR-98|eca-miR-146b-5p	0.348684211	4.416617647	10.04545455	22.57617021	27.23767742	30.6863354	0.003939965	0.013262312
eca-novel-13-3p|eca-miR-378	0.257425743	0.283333333	0.187817259	0.055944056	0.081481481	0.061135371	0.003940373	0.013262944
eca-miR-374a|eca-novel-143-3p	0.035714286	1.72	0.666666667	41.35714286	21.91666667	25.88235294	0.008290263	0.013269617
eca-miR-9179|eca-novel-166-3p	0.025157233	0.281690141	0.312766562	1.586206897	1.307189542	1.030927835	0.00394456	0.013275553
eca-miR-9179|eca-novel-160-5p	0.025157233	0.281690141	0.312766562	1.586206897	1.307189542	1.030927835	0.00394456	0.013275553
eca-miR-19a|eca-miR-502-3p	5.6	28.66666667	18.08219178	73.52637681	59.04742857	71.20762155	0.003282173	0.013296804
eca-miR-326|eca-miR-29b	3.2	3.166666667	2.56	0.732394366	1.507246377	1.62	0.008317381	0.013312669
eca-miR-25|eca-novel-264-5p	1.333160871	6.197557617	7.829031249	17.72721695	13.86214964	17.17967288	0.008318084	0.013313441
eca-miR-423-3p|eca-novel-5-5p	756.2708333	503.8461538	540.8114754	211.88	172.310559	237.8577236	0.00832458	0.013323484
eca-novel-133-3p|eca-miR-29b	1.598	2.166666667	1.96	0.394084507	0.985507246	0.6398	0.0066465	0.01332661
eca-miR-142-3p|eca-novel-106-3p	3.088607595	9.47826087	19.79047619	66.90909091	87.70833333	97.1625	0.001983901	0.013326985
eca-miR-8917|eca-novel-108-5p	2.1	1.727272727	1.625	0.25	0.666666667	0.75	0.003967001	0.013350335
eca-novel-106-3p|eca-novel-9-5p	1.519230769	1.769230769	2.234042553	0.47826087	0.631578947	0.579710145	0.003968335	0.013354079
eca-miR-27b|eca-novel-158-3p	2.706441544	16.62702509	9.615052437	31.08409091	29.27505387	28.26537664	0.008345392	0.013356439
eca-novel-150-5p|eca-miR-9174	0.406666667	0.766	1.379090909	2.204615385	2.680833333	2.4936	0.007011234	0.01335927
eca-miR-545|eca-miR-9104	0.4	1.384615385	2.08	4.666666667	6.181818182	5	0.003972503	0.013367357
eca-novel-150-5p|eca-miR-328	0.051914894	0.228656716	0.169971989	0.481680672	0.735314286	0.605242718	0.007021801	0.013378981
eca-miR-324-5p|eca-miR-671-3p	0.441176471	0.928571429	1.821428571	3.72972973	2.94	3.272727273	0.008368367	0.013392854
eca-novel-20-3p|eca-miR-660	0.555555556	0.416666667	0.6	0.163636364	0.254545455	0.086956522	0.008383579	0.013416844
eca-novel-21-3p|eca-miR-660	0.666666667	0.75	1.1	0.090909091	0.181818182	0.22826087	0.008384236	0.013417538
eca-miR-335|eca-novel-10-3p	0.027027027	0.230769231	0.209302326	0.62962963	0.486486486	0.5	0.008394143	0.013433035
eca-miR-374b|eca-miR-9040	0.086956522	1	0.314814815	1.923611111	1.695121951	1.904255319	0.008413212	0.013463195
eca-miR-628a|eca-miR-9104	0.1	1.230769231	0.52	8.5	7.727272727	5.071428571	0.00400303	0.013469327
eca-miR-340-5p|eca-novel-2-3p	0.115384615	1.827586207	1.016129032	5.842105263	10.74468085	10.40909091	0.008423667	0.013479567
eca-miR-454|eca-miR-25	7.75E-05	0.000223222	0.00025242	0.000612246	0.001045068	0.000922347	0.008426558	0.013483834
eca-miR-499-5p|eca-novel-10-3p	0.027027027	0.384615385	0.162790698	1.296296296	0.918918919	1.0625	0.004009772	0.013491262
eca-miR-29a|eca-miR-148b-3p	0.223880597	0.506493506	0.417690418	1.152822478	1.121552707	0.822419534	0.00843288	0.013493592
eca-miR-340-5p|eca-miR-92b	0.06	0.4140625	0.6	1.091821177	1.497050366	1.485421464	0.008444096	0.013511181
eca-miR-21|eca-novel-15-3p	31	73	116.5	456.7222222	568.1153846	315.1666667	0.008454471	0.013527423
eca-novel-209-5p|eca-novel-9-5p	0.019230769	0.141153846	0.155957447	0.695652174	0.476666667	0.445652174	0.008455877	0.013529313
eca-miR-374b|eca-miR-25	0.000154927	0.000547908	0.000178797	0.000892591	0.000902263	0.001012885	0.00846117	0.013537423
eca-miR-454|eca-miR-425	0.010204082	0.063218391	0.12	0.302547771	0.521035599	0.395631068	0.008462533	0.013539244
eca-novel-113-5p|eca-miR-338-3p	1.666666667	1.25	1.857142857	0.4	0.386363636	0.588235294	0.004027285	0.013549429
eca-novel-174-3p|eca-novel-148-5p	2	22	4.5	65.22727273	79.30769231	114.3636364	0.008471653	0.013553476
eca-novel-174-3p|eca-miR-9040	0.260869565	4.888888889	1.5	19.93055556	12.57317073	13.38297872	0.008473741	0.013556456
eca-novel-209-5p|eca-novel-143-3p	0.035714286	0.1468	0.162888889	2.285714286	1.132083333	1.808823529	0.008478709	0.013564043
eca-miR-30d|eca-novel-224-5p	9.82300885	63.65151515	67.83333333	131.4155844	168.8358209	154.1162791	0.008479492	0.013564937
eca-miR-20a|eca-miR-9021	0.031948882	0.425233645	0.934405941	2.081292683	3.296035806	3.526096033	0.008482051	0.01356867
eca-miR-324-5p|eca-miR-361-3p	0.084269663	0.132653061	0.246973366	0.567901235	0.43620178	0.424528302	0.008485244	0.013573418
eca-novel-209-5p|eca-novel-23-3p	0.142857143	0.734	0.733	2	2.264166667	1.5375	0.008491448	0.013582981
eca-miR-340-3p|eca-miR-8917	0.071428571	0.315789474	0.923076923	1.75	2.7	2.266666667	0.008492289	0.013583966
eca-miR-21|eca-miR-9040	4.043478261	48.66666667	43.14814815	114.1805556	180.1341463	181.0531915	0.008492517	0.01358397
eca-miR-328|eca-novel-147-5p	0.436532508	0.293859649	0.37033195	0.166201117	0.121781489	0.172818792	0.008504031	0.013602027
eca-miR-150|eca-miR-301a	13.72	12.875	12.65189873	7.994285714	4.397932817	5.358129649	0.003097738	0.013611887
eca-miR-32|eca-novel-2-5p	0.006896552	0.0375	0.00610998	1.25	1.023148148	0.588447653	0.008516964	0.013622351
eca-miR-454|eca-novel-143-3p	0.035714286	0.44	0.533333333	13.57142857	6.708333333	9.588235294	0.008519934	0.013626739
eca-miR-29a|eca-miR-1271a	0.191082803	0.544186047	0.817307692	1.709583333	2.371475904	1.67268623	0.008520964	0.013628025
eca-miR-340-5p|eca-novel-223-5p	0.000811579	0.016270146	0.006686833	0.030627026	0.046896039	0.040900161	0.008526904	0.013637164
eca-miR-92a|eca-miR-423-3p	0.62296686	3.643676336	1.846961609	10.92492606	8.177606517	8.674727326	0.004057767	0.013651221
eca-miR-340-5p|eca-miR-423-5p	6.30E-05	0.002165917	0.001791571	0.007170735	0.01192627	0.01328178	0.0085484	0.01367118
eca-miR-126-3p|eca-miR-423-5p	2.10E-05	0.000163465	0.000255939	0.000775215	0.000637642	0.000753988	0.002036049	0.013675771
eca-miR-32|eca-miR-2483	0.003663004	0.008902077	0.002427184	0.09909166	0.116132422	0.186285714	0.008551611	0.013675952
eca-novel-150-5p|eca-miR-744	0.007787234	0.020871935	0.040292165	0.072926209	0.095601783	0.077827715	0.007183752	0.013687122
eca-miR-454|eca-miR-9163	0.014925373	0.154929577	0.3	1.583333333	3.156862745	2.397058824	0.008563845	0.013695153
eca-novel-4-5p|eca-novel-264-5p	0.000981076	0.003710108	0.002840792	0.006569176	0.008368201	0.009040756	0.00738133	0.013714556
eca-miR-33a|eca-novel-106-3p	0.075949367	0.391304348	0.585714286	5	4.222222222	2.5375	0.008577192	0.013716134
eca-miR-20a|eca-miR-151-5p	0.010111223	0.07109375	0.152772157	0.615678211	0.455388693	0.696925934	0.003387134	0.013721101
eca-miR-23b|eca-miR-33b	0.036690647	0.078809107	0.040233127	0.16923925	0.139317181	0.148466609	0.00339116	0.013736488
eca-miR-296|eca-miR-190b	4.2	2.666666667	2.555555556	0.568627451	0.52173913	0.65625	0.00859336	0.013741625
eca-miR-9040|eca-novel-166-3p	0.578616352	1.521126761	1.535399488	4.965517241	4.872251931	6.921944035	0.004086778	0.013747285
eca-miR-9040|eca-novel-160-5p	0.578616352	1.521126761	1.535399488	4.965517241	4.872251931	6.921944035	0.004086778	0.013747285
eca-miR-30e|eca-miR-324-3p	30.02272727	101.6643836	72.99347826	172.370229	242.3146853	244.0920245	0.008598126	0.01374888
eca-miR-454|eca-miR-106b	0.007968127	0.01533101	0.010647737	0.021953491	0.0285765	0.024952162	0.008603923	0.013757786
eca-miR-30e|eca-miR-1271a	16.82802548	34.51860465	53.80929487	85.53219697	104.3704819	89.81264108	0.008606867	0.013762128
eca-novel-22-5p|eca-miR-9180	0.002057613	0.017699115	0.020654045	0.119133574	0.088983051	0.066666667	0.008618932	0.013781054
eca-novel-13-3p|eca-miR-532-5p	0.329113924	0.261538462	0.194736842	0.03030303	0.046025105	0.076923077	0.006875875	0.013786062
eca-novel-2-3p|eca-miR-190b	5.2	4.833333333	3.444444444	0.745098039	2.043478261	0.6875	0.008630207	0.013798716
eca-miR-340-5p|eca-miR-101	0.001310044	0.005934386	0.003517392	0.010215351	0.015001634	0.013876685	0.008648136	0.013827015
eca-novel-21-3p|eca-miR-144	0.002729754	0.002026114	0.001672919	0.000650111	0.000263262	0.000662314	0.00865783	0.013842147
eca-miR-92b|eca-miR-486-5p	5.74E-06	1.85E-05	1.83E-05	4.51E-05	6.21E-05	5.10E-05	0.004118463	0.013853095
eca-novel-16-3p|eca-novel-13-3p	0.423076923	0.323529412	0.162162162	1.125	0.909090909	0.767857143	0.008024427	0.013857657
eca-miR-374a|eca-miR-9021	0.003194888	0.133956386	0.074257426	0.706097561	1.345268542	0.918580376	0.008669132	0.013859849
eca-miR-32|eca-miR-330	0.025	0.230769231	0.044117647	4.285714286	2.728395062	2.232876712	0.008677899	0.013873497
eca-novel-178-5p|eca-miR-15b	0.017391304	0.012006861	0.011555556	0.005468556	0.003126085	0.00334514	0.008694277	0.013899312
eca-miR-374b|eca-novel-12-3p	0.066666667	1.928571429	0.607142857	11.54166667	6.318181818	8.136363636	0.00870737	0.013919875
eca-miR-532-3p|eca-novel-21-3p	0.333333333	0.666666667	0.333333333	1.2	1.1	1.333333333	0.004141509	0.013929837
eca-miR-21|eca-novel-21-3p	15.5	146	70.60606061	1644.2	1477.1	810.4285714	0.008714215	0.013930448
eca-miR-590-3p|eca-miR-451	6.90E-06	1.95E-05	3.84E-06	9.46E-05	0.000158314	0.000155875	0.004143799	0.013936761
eca-miR-9040|eca-miR-9163	0.343283582	0.38028169	0.675	1.2	1.607843137	1.382352941	0.004144747	0.013939172
eca-miR-32|eca-miR-25	7.75E-05	0.000121757	3.16E-05	0.000773364	0.001434534	0.000922347	0.00873374	0.01396129
eca-miR-155|eca-novel-236-5p	0.230769231	1	1.777777778	4	4.294117647	5.041666667	0.003184585	0.013992488
eca-novel-183-5p|eca-novel-5-5p	0.854166667	0.596153846	0.737704918	0.297733333	0.158385093	0.353658537	0.008279393	0.014001095
eca-miR-19a|eca-miR-107a	0.009281788	0.031748688	0.038609316	0.099802964	0.120068649	0.142719561	0.003460063	0.01401371
eca-miR-19a|eca-miR-103	0.009281788	0.031748688	0.038609316	0.099802964	0.120068649	0.142719561	0.003460063	0.01401371
eca-miR-361-5p|eca-novel-148-5p	2	20.91666667	4.361111111	62.56818182	76.30769231	110.6818182	0.00876805	0.014015765
eca-miR-155|eca-novel-4-3p	0.272727273	0.666666667	0.4	2.933333333	1.972972973	2.951219512	0.003192011	0.014024094
eca-miR-21|eca-miR-9021	0.297124601	4.093457944	5.767326733	20.05121951	37.77749361	35.5302714	0.008777193	0.014030008
eca-miR-98|eca-miR-33b	0.019064748	0.525971979	0.166196654	1.169878721	1.162400881	1.416021783	0.004172485	0.014031674
eca-miR-374b|eca-novel-10-3p	0.054054054	2.076923077	0.395348837	5.12962963	3.756756757	5.59375	0.008779133	0.014032736
eca-miR-23b|eca-novel-2-3p	0.980769231	1.551724138	1.725806452	4.039473684	5.382978723	5.886363636	0.003469065	0.014049223
eca-miR-340-5p|eca-novel-236-5p	0.230769231	5.3	7	20.18181818	29.70588235	19.08333333	0.008793406	0.014055177
eca-miR-98|eca-novel-143-3p	0.473214286	12.0132	9.822222222	151.5828571	87.955	145.3088235	0.004180162	0.014056709
eca-miR-499-5p|eca-miR-3200	0.1	0.161290323	0.085365854	0.296610169	0.25	0.300884956	0.004183105	0.014065818
eca-miR-301a|eca-novel-260-3p	0.352112676	1.647058824	0.882681564	2.966101695	4.397727273	4.567961165	0.008814198	0.014088037
eca-miR-98|eca-miR-148b-3p	0.098880597	1.30012987	0.723996724	2.710293742	3.007008547	2.741675916	0.004190002	0.014088223
eca-miR-219-5p|eca-miR-1842	0.02173913	0.010335917	0.019653179	0.043956044	0.050131926	0.035714286	0.008820683	0.014098028
eca-novel-150-5p|eca-novel-208-5p	0.05856	0.383	0.901098901	1.637714286	2.25754386	2.226428571	0.007404856	0.014107944
eca-miR-454|eca-miR-502-3p	0.2	2.444444444	1.315068493	5.507246377	9.2	7.139728428	0.0088278	0.014109029
eca-miR-9097|eca-novel-158-3p	0.014188422	0.031414082	0.029611351	0.109090909	0.168164381	0.124395301	0.004196926	0.014110719
eca-novel-20-3p|eca-miR-19b	0.01572327	0.010548523	0.011342155	0.003031671	0.005368798	0.001865089	0.008829962	0.014112111
eca-miR-29c|eca-miR-222	0.20212766	0.922222222	1.617391304	5.574368932	3.451830986	4.302083333	0.008840224	0.014128137
eca-miR-296|eca-miR-221	0.333333333	0.280701754	0.204444444	0.046623794	0.042253521	0.109947644	0.008866501	0.014169756
eca-miR-98|eca-novel-219-5p	0.438016529	12.38474227	10.20078468	36.37572849	52.773	54.59116022	0.004215098	0.014171024
eca-miR-374a|eca-miR-330	0.025	1.653846154	0.441176471	10.33928571	6.49382716	6.02739726	0.008873741	0.01418095
eca-miR-374b|eca-miR-182	0.222222222	0.675	1.214285714	9.892857143	5.346153846	6.62962963	0.008901843	0.014225483
eca-miR-16|eca-miR-9040	64.08695652	1200.617037	705.4011111	3072.064722	2977.609756	2632.808511	0.003240761	0.014237236
eca-miR-92a|eca-novel-227-5p	37.94348993	46.34190291	52.16638699	102.2426384	103.0727669	135.211593	0.004238219	0.014247963
eca-miR-590-3p|eca-novel-261-5p	0.057142857	0.318181818	0.091743119	3.674418605	5.724770642	3.548022599	0.004239034	0.014249906
eca-miR-29a|eca-miR-22	0.000496919	0.003481625	0.001815276	0.006322787	0.007000013	0.005782106	0.008922417	0.014257982
eca-novel-251-3p|eca-miR-1249	0.012223516	0.016451234	0.018915867	0.064690027	0.079449153	0.046848088	0.007674265	0.014258391
eca-miR-29b|eca-miR-671-3p	0.147058824	0.214285714	0.446428571	0.959459459	0.69	0.909090909	0.008940281	0.014286151
eca-miR-2483|eca-miR-155	91	67.4	77.25	27.52272727	26.06849315	7.231404959	0.003527876	0.014286441
eca-miR-27b|eca-novel-264-5p	0.078795859	0.465964471	0.320844827	0.781274991	1.002519458	0.993997132	0.008956463	0.014311629
eca-novel-153-3p|eca-miR-19a	0.107142857	0.07751938	0.066666667	0.00473063	0.009677451	0.027680895	0.007514867	0.014317087
eca-miR-27a|eca-miR-23a	0.894117647	1.288461538	1.379781421	2.820359281	2.673976608	2.049689441	0.008965327	0.014325412
eca-miR-142-5p|eca-miR-660	4692.777778	4273.833333	3726.666667	1667.854545	2004.954545	1163.913043	0.002133477	0.014328577
eca-miR-29a|eca-miR-192	0.029527559	0.085276968	0.108234295	0.318062016	0.4449449	0.271130626	0.008978074	0.014345401
eca-novel-296-5p|eca-miR-338-3p	13.89	9.0625	8.928571429	1.5085	1.195	3.201176471	0.007723629	0.014349664
eca-miR-9040|eca-novel-219-5p	0.760330579	1.113402062	1.246249712	2.468289338	2.05	2.077348066	0.00427019	0.014353839
eca-novel-286-5p|eca-novel-104-5p	36.42555556	36.34571429	48.805	18.89363636	12.45588235	19.76888889	0.007726528	0.014354607
eca-miR-23b|eca-novel-260-3p	0.35915493	1.323529412	0.597765363	2.601694915	2.875	2.514563107	0.00355102	0.014379199
eca-novel-260-3p|eca-novel-147-5p	0.439628483	0.298245614	0.371369295	0.164804469	0.122477383	0.172818792	0.007757304	0.014411341
eca-novel-202-3p|eca-miR-22	8.28E-05	7.44E-05	7.47E-05	0.000238157	0.000160035	0.00017557	0.00903433	0.014434906
eca-miR-21|eca-miR-92b	1.86	10.265625	22.19047619	40.43181036	43.78798209	55.19735348	0.009074796	0.014499176
eca-miR-21|eca-miR-128	0.0199528	0.231582658	0.192577899	0.636251064	1.143708866	1.008593102	0.009077327	0.014502836
eca-miR-21|eca-miR-423-5p	0.001952489	0.053698406	0.066259686	0.265543295	0.348837484	0.493542822	0.009089746	0.014522293
eca-miR-19a|eca-novel-183-5p	1.365853659	8.322580645	7.333333333	56.79937304	40.5227451	37.37172414	0.003591342	0.014541498
eca-miR-30b|eca-miR-1842	0.130434783	0.263565891	0.461271676	2.777765568	1.511873351	1.982462406	0.009102337	0.014542024
eca-miR-374a|eca-miR-9060	0.083333333	8.6	1.5	17.02941176	22.86956522	16.92307692	0.009102708	0.014542232
eca-novel-143-3p|eca-novel-223-5p	0.007574733	0.007674597	0.00477631	0.000965717	0.002228723	0.001518128	0.007410992	0.01455015
eca-miR-30d|eca-novel-208-5p	8.88	105.025	66.48351648	289.1142857	198.4561404	236.6785714	0.009125454	0.014578184
eca-miR-126-5p|eca-novel-83-3p	0.04411116	0.418702024	0.20693223	4.520490072	2.838709677	3.9375	0.002172388	0.014585029
eca-miR-140-3p|eca-novel-160-5p	2.641509434	9.802816901	8.956497015	22.34482759	24.00475342	24.22680412	0.002172303	0.014585029
eca-miR-140-3p|eca-novel-166-3p	2.641509434	9.802816901	8.956497015	22.34482759	24.00475342	24.22680412	0.002172303	0.014585029
eca-miR-454|eca-miR-223	0.008849558	0.035947712	0.02962963	0.108571429	0.097163549	0.158098933	0.009135869	0.014594434
eca-miR-22|eca-novel-7-3p	3177.473684	3055	2926.552083	849.7797619	1519.939189	1731.810811	0.003613252	0.014628246
eca-miR-22|eca-novel-6-3p	3177.473684	3055	2926.552083	849.7797619	1519.939189	1731.810811	0.003613252	0.014628246
eca-novel-147-5p|eca-novel-12-3p	5.383333333	8.142857143	17.21428571	29.83333333	32.65909091	27.09090909	0.007461238	0.014648321
eca-novel-220-3p|eca-novel-158-3p	0.005320658	0.069559754	0.059222702	0.229545455	0.194440065	0.147892191	0.009172137	0.014651983
eca-miR-92a|eca-miR-744	24.05778723	130.0603815	80.91678619	441.7506361	337.0923626	316.8441448	0.004360419	0.014656319
eca-miR-499-5p|eca-miR-671-3p	0.029411765	0.178571429	0.125	0.945945946	0.68	0.618181818	0.0043609	0.01465712
eca-novel-150-5p|eca-miR-330	0.0915	0.294615385	0.446176471	1.023571429	0.794320988	0.853972603	0.007695895	0.014661513
eca-miR-590-3p|eca-novel-251-3p	0.047619048	0.25	0.074626866	3.291666667	4.16	2.308823529	0.004362835	0.014662804
eca-miR-425|eca-miR-9021	0.313099042	0.542056075	0.495049505	0.765853659	0.79028133	0.860125261	0.009183213	0.014669288
eca-miR-338-3p|eca-novel-83-3p	0.13233348	0.279134682	0.362131402	0.844951415	1.419354839	1.0625	0.009189083	0.014678276
eca-miR-32|eca-miR-93	0.000166472	0.000320325	9.14E-05	0.001925268	0.003783016	0.002605915	0.009199252	0.01469413
eca-novel-202-3p|eca-novel-286-5p	0.015251807	0.009826272	0.035856982	0.081797623	0.085005903	0.126461331	0.009203327	0.01470025
eca-miR-30e|eca-novel-264-5p	0.272842279	0.933375255	1.382395323	2.579744088	3.117919647	3.86779109	0.009209009	0.014708935
eca-miR-338-3p|eca-miR-2483	0.010989011	0.005934718	0.00566343	0.016515277	0.023121387	0.019428571	0.009210408	0.01471078
eca-novel-19-5p|eca-miR-29c	0.105263158	0.21686747	0.153225806	0.001741675	0.00612045	0.002421308	0.008699929	0.014711841
eca-miR-335|eca-miR-9180	0.002057613	0.013274336	0.015490534	0.061371841	0.076271186	0.042666667	0.009221086	0.014727355
eca-novel-94-3p|eca-miR-324-5p	0.533333333	0.384615385	0.343137255	0.115942029	0.102040816	0.172222222	0.009221274	0.014727355
eca-miR-504|eca-miR-190b	1	1.333333333	1.277777778	0.235294118	0.52173913	0.125	0.004397867	0.014779715
eca-miR-324-5p|eca-miR-142-5p	0.000355156	0.000506961	0.000912343	0.001504382	0.001333061	0.001680986	0.00925445	0.014779948
eca-novel-106-3p|eca-novel-219-5p	2.611570248	1.896907216	2.423263328	0.37709976	0.9	0.883977901	0.004399131	0.014783139
eca-novel-158-3p|eca-miR-9104	14.096	17.14076923	16.21	36.66666667	34.59818182	25.83928571	0.008562331	0.014786157
eca-miR-345-3p|eca-miR-328	0.113475177	0.119402985	0.112044818	0.168067227	0.228571429	0.223300971	0.009267719	0.014800748
eca-miR-454|eca-miR-30d	0.001801802	0.005236848	0.010721465	0.018776559	0.028465347	0.024596348	0.009270276	0.01480444
eca-miR-454|eca-novel-224-5p	0.017699115	0.333333333	0.727272727	2.467532468	4.805970149	3.790697674	0.009272127	0.014807003
eca-miR-92a|eca-miR-423-5p	0.237388283	1.950639967	1.732714682	5.607643874	5.357685595	7.359850687	0.004410456	0.014820372
eca-miR-301a|eca-miR-361-3p	0.140449438	0.285714286	0.382566586	0.720164609	1.148367953	1.109669811	0.009291	0.014836748
eca-novel-17-5p|eca-novel-13-3p	0.615384615	0.647058824	0.594594595	1	1.454545455	1.285714286	0.009300246	0.01485112
eca-miR-340-3p|eca-let-7e	0.692840647	0.47355959	0.590260698	0.244926522	0.295890411	0.292901447	0.009310692	0.014867407
eca-miR-335|eca-novel-97-3p	0.04	0.2	0.3	0.85	0.692307692	1.142857143	0.009315886	0.014874912
eca-miR-335|eca-novel-134-5p	0.04	0.2	0.3	0.85	0.692307692	1.142857143	0.009315886	0.014874912
eca-novel-2-3p|eca-miR-532-5p	0.329113924	0.446153846	0.326315789	0.143939394	0.19665272	0.120879121	0.009317926	0.014877776
eca-miR-30d|eca-miR-1271a	3.535031847	9.769767442	7.174679487	19.16477273	17.03614458	14.95936795	0.009338452	0.014910155
eca-novel-105-3p|eca-miR-151-5p	0.002022245	0.002083333	0.005261028	0.016594517	0.01130742	0.016092428	0.004440124	0.014919232
eca-miR-454|eca-novel-181-5p	0.273224044	1.436031332	0.791034937	3.314724355	2.502331365	2.614693616	0.009377594	0.014971857
eca-miR-454|eca-novel-150-5p	0.273224044	1.436031332	0.791034937	3.314724355	2.502331365	2.614693616	0.009377594	0.014971857
eca-novel-10-3p|eca-novel-166-3p	0.93081761	0.732394366	1.222632926	1.862068966	2.19845514	2.35640648	0.004460115	0.014984734
eca-novel-10-3p|eca-novel-160-5p	0.93081761	0.732394366	1.222632926	1.862068966	2.19845514	2.35640648	0.004460115	0.014984734
eca-miR-374b|eca-miR-328	0.028368794	0.805970149	0.095238095	2.327731092	1.588571429	1.737864078	0.009387842	0.01498782
eca-miR-660|eca-miR-128	0.001930916	0.00211491	0.002479544	0.004256636	0.004258614	0.005452175	0.004465286	0.015001271
eca-miR-9097|eca-novel-113-5p	0.8	1.4	0.923076923	3	3.764705882	4.5	0.004470353	0.015017455
eca-miR-27a|eca-novel-158-3p	0.134790011	0.601355293	0.623072178	3.211363636	2.402911346	1.824464409	0.00941476	0.015030399
eca-miR-340-5p|eca-miR-7177b	0.006976744	0.410852713	0.243243243	2.707317073	1.430594901	1.974137931	0.009428373	0.015051732
eca-miR-361-3p|eca-miR-128	0.03818923	0.034543532	0.034135052	0.018806594	0.02609369	0.025127415	0.009441273	0.015071926
eca-miR-16|eca-miR-361-3p	8.280898876	165.3911224	92.23162228	910.2413992	724.5222552	583.6886792	0.003431802	0.015075415
eca-novel-22-5p|eca-novel-148-5p	0.333333333	0.666666667	0.666666667	1.5	1.615384615	2.272727273	0.009449251	0.015084264
eca-novel-105-3p|eca-novel-264-5p	0.000206542	0.000503066	0.001070443	0.002627671	0.002879381	0.003791285	0.004501289	0.015120539
eca-miR-30b|eca-miR-24	0.47783382	1.681503462	6.400384986	15.1666	12.10392902	11.38214979	0.009512111	0.015184207
eca-miR-374b|eca-novel-260-3p	0.028169014	0.794117647	0.094972067	2.347457627	1.579545455	1.737864078	0.009512519	0.015184457
eca-novel-8-5p|eca-miR-1842	0.025362319	0.049095607	0.027745665	0.205128205	0.137203166	0.127819549	0.008585164	0.015202369
eca-miR-301a|eca-novel-158-3p	0.088677639	0.25131266	0.389882788	0.795454545	1.016868989	1.300621977	0.009528206	0.015209094
eca-miR-9097|eca-novel-110-3p	0.131147541	0.466666667	0.338028169	1.333333333	2.133333333	1.836734694	0.004531087	0.015219786
eca-novel-94-3p|eca-miR-221	0.126984127	0.175438596	0.155555556	0.025723473	0.052816901	0.081151832	0.009537094	0.015222878
eca-miR-215|eca-miR-28-3p	0.017167382	0.093158661	0.097925311	0.180426463	0.226238286	0.228640193	0.009541589	0.015229649
eca-miR-33b|eca-miR-8946	43.4375	38.06666667	48.35454545	16.7962963	27.93846154	23.57432432	0.009546217	0.015236632
eca-novel-106-3p|eca-novel-158-3p	0.280221339	0.206435399	0.259099321	0.05	0.094592464	0.110573601	0.004545642	0.015267825
eca-miR-25|eca-miR-486-5p	0.001482125	0.007133906	0.016537318	0.034404324	0.028353959	0.029236199	0.009575107	0.01528234
eca-miR-361-5p|eca-miR-3200	0.6	4.048387097	0.957317073	11.66525424	7.294117647	10.77433628	0.009580061	0.015289841
eca-novel-183-5p|eca-novel-202-3p	4.1	6.2	4.285714286	1.313529412	1.416666667	1.933333333	0.009049824	0.015303094
eca-miR-324-5p|eca-miR-150	0.043731778	0.036061026	0.051025513	0.098641887	0.086368978	0.071400238	0.009589917	0.015305166
eca-miR-301a|eca-miR-328	0.354609929	1.671641791	0.885154062	2.941176471	4.422857143	4.567961165	0.009596745	0.015315659
eca-miR-301a|eca-novel-208-5p	0.4	2.8	4.692604693	10	13.57894737	16.80357143	0.009597132	0.01531587
eca-miR-126-3p|eca-miR-9163	0.014925373	0.056338028	0.1125	0.4	0.529411765	0.382352941	0.002283172	0.015327108
eca-miR-33b|eca-novel-19-5p	347.5	31.72222222	46.65789474	907	605.3333333	872.25	0.009615878	0.01534538
eca-novel-166-3p|eca-novel-129-3p	0.4140625	0.362244898	0.514632719	0.218570998	0.2244	0.184360576	0.008887856	0.015347422
eca-novel-166-3p|eca-novel-139-3p	0.4140625	0.362244898	0.514632719	0.218570998	0.2244	0.184360576	0.008887856	0.015347422
eca-miR-155|eca-miR-3613	0.428571429	0.357142857	0.421052632	0.862745098	1.216666667	1.09009009	0.0034982	0.015365974
eca-novel-261-5p|eca-miR-9097	4.375	3.142857143	4.541666667	0.895833333	0.8515625	1.966666667	0.008272772	0.015368491
eca-miR-30d|eca-miR-192	0.546259843	1.530976676	0.950127334	3.565539112	3.196383159	2.424807903	0.00963243	0.015371388
eca-novel-209-5p|eca-novel-139-3p	0.010416667	0.074897959	0.107257829	0.241181791	0.362266667	0.417458594	0.009634802	0.015374359
eca-novel-209-5p|eca-novel-129-3p	0.010416667	0.074897959	0.107257829	0.241181791	0.362266667	0.417458594	0.009634802	0.015374359
eca-miR-215|eca-novel-283-5p	0.017094017	0.091954023	0.097039474	0.177993528	0.222955145	0.226190476	0.009638907	0.015380502
eca-miR-374a|eca-miR-345-3p	0.125	10.75	1.5	28.95	26.3	19.13043478	0.00964139	0.015384056
eca-novel-220-3p|eca-novel-20-3p	0.3	3.1	1.333333333	5.611111111	5.285714286	6.6875	0.009642576	0.015385542
eca-novel-21-3p|eca-miR-150	0.017492711	0.012482663	0.016508254	0.003573981	0.005875441	0.008330028	0.009662865	0.015417506
eca-miR-20a|eca-novel-142-3p	1.25	22.75	22.20588235	85.333	161.09375	120.6428571	0.009664334	0.015419441
eca-miR-340-5p|eca-miR-326	0.1875	2.789473684	0.984375	8.538461538	9.711538462	5.654320988	0.00967572	0.015437199
eca-miR-628a|eca-novel-286-5p	0.006100723	0.062888138	0.044394359	0.245392869	0.401416765	0.399055755	0.004597676	0.015441734
eca-miR-93|eca-novel-2-3p	231.0384615	645.8965517	529.1774194	1640.236842	1242.957447	1421.590909	0.004598847	0.015444806
eca-novel-160-5p|eca-novel-139-3p	0.4140625	0.362244898	0.514632719	0.218570998	0.2244	0.184360576	0.008887856	0.015453239
eca-novel-160-5p|eca-novel-129-3p	0.4140625	0.362244898	0.514632719	0.218570998	0.2244	0.184360576	0.008887856	0.015453239
eca-novel-143-3p|eca-novel-113-5p	5.6	5	3.461538462	0.875	1.411764706	1.7	0.007871829	0.015453914
eca-miR-20a|eca-miR-9060	0.833333333	27.3	18.875	50.19588235	56.0326087	64.96153846	0.00968962	0.015458967
eca-miR-374a|eca-novel-9-5p	0.019230769	1.653846154	0.638297872	12.58695652	9.228070175	6.376811594	0.009691395	0.01546139
eca-miR-32|eca-miR-301a	0.04	0.107142857	0.018987342	0.685714286	0.571059432	0.346439957	0.009696967	0.01546987
eca-miR-345-3p|eca-novel-106-3p	0.101265823	0.086956522	0.19047619	0.909090909	0.555555556	0.575	0.009706752	0.01548507
[truncated: 58,271 more rows]
