# Supplementary material for: Circulating microRNA profiles of Hendra virus infection in horses
Source: Sci Rep. 2017 Aug 7;7:7431. doi: 10.1038/s41598-017-06939-w (PMC5547158; doi:10.1038/s41598-017-06939-w)
Supplement: Supplementary file 6 — Supplementary Table 6 [file 41598_2017_6939_MOESM6_ESM.csv]

identity	U1	U2	U3	HeV1	HeV2	HeV3	pooled_read_count for this isoform	genomic mismatches	sequence	locus	type(mature or star)	matches consensus?	possible alternative identities
eca-miR-486-5p	3309429	2617483	2139037	1739389	1998090	2048528	13851956	0	uccuguacugagcugccccga	eca-miR-486	mature	mature_consensus
eca-miR-451-5p	45282	94522	406305	43937	581763	607829	1779638	0	aaaccguuaccauuacuguguu	eca-miR-451	mature	-
eca-miR-16-5p	1038	22242	26857	153208	164039	168692	536076	0	uagcagcacguaaauauuggcg	eca-miR-16	mature	mature_consensus
eca-miR-92a-3p	5164	24764	34043	119130	135870	152591	471562	0	uauugcacuugucccggccugu	eca-miR-92a	mature	mature_consensus
eca-miR-186-5p	6060	35115	56468	85068	110396	127852	420959	0	caaagaauucuccuuuugggcu	eca-miR-186	mature	mature_consensus
eca-miR-22-3p	41387	23288	103278	53016	83695	96999	401663	0	aagcugccaguugaagaacugu	eca-miR-22	mature	mature_consensus
eca-miR-25-3p	7764	24988	49101	72756	71030	93864	319503	0	cauugcacuugucucggucuga	eca-miR-25	mature	mature_consensus
eca-miR-191a-5p	24422	44940	47611	52908	57999	75007	302887	0	caacggaaucccaaaagcagcug	eca-miR-191a	mature	mature_consensus
eca-let-7f-5p	535	7847	6159	12061	85095	81000	192697	0	ugagguaguagauuguauagu	eca-let-7f	mature	mature_consensus
eca-miR-142-5p	19397	20068	34728	41996	20562	27842	164593	0	cccauaaaguagaaagcacu	eca-miR-142	mature	mature_consensus
eca-miR-93-5p	4043	12577	20746	41991	37225	36612	153194	0	caaagugcuguucgugcaggu	eca-miR-93	mature	mature_consensus
eca-novel-264-5p	15874	13043	21259	15558	19819	17831	103384	1	uccugUacugagcugccccgg	eca-novel-264	mature	-
eca-miR-30e-5p	1888	4892	12094	15541	23820	27910	86145	0	uguaaacauccuugacuggaagcu	eca-miR-30e	mature	mature_consensus
eca-novel-1-5p	1666	5133	14639	3320	17590	21289	63637	0	agagguaaaaaauugauuugacu	eca-novel-1	mature	mature_consensus
eca-miR-26a-5p	348	5699	3127	9069	19059	21008	58310	0	uucaaguaauccaggauaggcu	eca-miR-26a	mature	mature_consensus
eca-miR-423-3p	6471	4945	13837	5650	12158	13666	56727	0	agcucggucugaggccccucagu	eca-miR-423	mature	mature_consensus
eca-let-7a-5p	779	3274	3729	2455	20643	24667	55547	0	ugagguaguagguuguauagu	eca-let-7a	mature	mature_consensus
eca-miR-423-5p	11899	6747	7426	7953	8870	7586	50481	0	ugaggggcagagagcgagacu	eca-miR-423	star	star_consensus
eca-miR-181a-5p	7325	6886	8393	1525	9626	9840	43595	0	aacauucaacgcugucggugag	eca-miR-181a	mature	mature_consensus
eca-let-7g-5p	622	2564	7110	7635	10453	13686	42070	0	ugagguaguaguuuguacagu	eca-let-7g	mature	mature_consensus
eca-miR-144-3p	1435	2061	11130	2119	13859	11386	41990	0	uacaguauagaugauguacu	eca-miR-144	mature	mature_consensus
eca-miR-103-3p	2389	3383	5731	11270	5986	6626	35385	0	agcagcauuguacagggcu	eca-miR-103	mature	mature_consensus	eca-miR-107a-3p|eca-miR-107b-3p
eca-miR-128-3p	2626	2867	5661	6780	5385	6907	30226	0	ucacagugaaccggucucu	eca-miR-128	mature	mature_consensus
eca-miR-148a-3p	809	2569	4879	4643	5914	7301	26115	0	ucagugcacuacagaacuuugu	eca-miR-148a	mature	mature_consensus
eca-miR-101-3p	721	2478	4055	5523	6646	5968	25391	0	guacaguacugugauaacu	eca-miR-101	mature	mature_consensus
eca-miR-21-5p	43	692	1184	5835	8651	8970	25375	0	uagcuuaucagacugauguuga	eca-miR-21	mature	mature_consensus
eca-miR-27b-3p	410	2361	2190	4225	6739	6376	22301	0	uucacaguggcuaaguucug	eca-miR-27b	mature	mature_consensus
eca-miR-106b-3p	1374	1165	4024	2475	4822	5050	18910	0	uaccgcacuguggguacuugcu	eca-miR-106b	mature	mature_consensus	eca-novel-223-5p
eca-let-7c-5p	202	811	926	623	5238	6426	14226	1	ugagguaguagguuguauCgu	eca-let-7c	mature	mature_consensus
eca-miR-30c-5p	152	639	1888	2680	2513	5305	13177	0	uguaaacauccuacacucucagcu	eca-miR-30c	mature	mature_consensus
eca-let-7d-5p	272	889	2075	1059	4169	4028	12492	0	agagguaguagguugcauagu	eca-let-7d	mature	mature_consensus
eca-miR-15a-5p	69	430	1407	3918	1191	2124	9139	0	uagcagcacauaaugguuugu	eca-miR-15a	mature	mature_consensus
eca-miR-30d-5p	267	1183	895	2223	2056	1888	8512	0	uguaaacauccccgacugga	eca-miR-30d	mature	mature_consensus
eca-miR-1388-5p	1236	1074	1458	1173	1845	1535	8321	0	aggacuguccaaccugaga	eca-miR-1388	mature	-
eca-miR-10a-5p	197	976	523	963	2091	2470	7220	0	uacccuguagauccgaauuugu	eca-miR-10a	mature	mature_consensus
eca-miR-33b-5p	590	485	2244	753	1558	1467	7097	0	gugcauugcuguugcauug	eca-miR-33b	mature	mature_consensus
eca-miR-151-5p	512	1151	1388	638	1725	1493	6907	0	ucgaggagcucacagucuagu	eca-miR-151	mature	mature_consensus
eca-miR-19b-3p	162	213	795	1833	1367	2413	6783	0	ugugcaaauccaugcaaaacug	eca-miR-19b	mature	mature_consensus
eca-miR-1379-3p	436	365	1470	818	1425	1703	6217	0	cacgggcugcagcgccgacg	eca-miR-1379	mature	mature_consensus
eca-miR-197-3p	307	712	630	399	858	1695	4601	0	uucaccaccuucuccacccagc	eca-miR-197	mature	mature_consensus
eca-miR-15b-5p	105	245	376	381	1087	1661	3855	0	uagcagcacaucaugguuuaca	eca-miR-15b	mature	mature_consensus
eca-miR-150-5p	140	303	890	656	688	989	3666	0	ucucccaacccuuguaccagug	eca-miR-150	mature	mature_consensus
eca-miR-181b-5p	502	380	680	272	941	690	3465	0	aacauucauugcugucgguggg	eca-miR-181b	mature	mature_consensus
eca-novel-158-3p	483	397	731	397	720	673	3401	1	uccuguAcugagcugcccca	eca-novel-158	mature	-
eca-miR-1249-3p	462	516	995	144	287	849	3253	0	acgcccuucccccccuucu	eca-miR-1249	mature	mature_consensus
eca-miR-140-3p	243	303	664	579	581	801	3171	1	accacaggguagaaccacggacU	eca-miR-140	mature	mature_consensus
eca-miR-192-5p	255	370	581	388	429	761	2784	0	cugaccuaugaauugacagcc	eca-miR-192	mature	mature_consensus
eca-miR-98-5p	6	134	188	555	774	1084	2741	0	ugagguaguaaguuguauugu	eca-miR-98	mature	mature_consensus
eca-miR-1307-5p	194	171	718	424	461	652	2620	0	ucgaccggaccucgaccggcu	eca-miR-1307	mature	mature_consensus
eca-miR-2483-5p	118	314	482	374	798	323	2409	0	ucugucaaccauccagcuguu	eca-miR-2483	mature	mature_consensus
eca-miR-19a-3p	13	50	112	732	451	787	2145	0	ugugcaaaucuaugcaaaacug	eca-miR-19a	mature	mature_consensus
eca-miR-185-5p	110	200	553	34	422	698	2017	0	uggagagaaaggcaguuccuga	eca-miR-185	mature	mature_consensus
eca-miR-652-3p	70	167	240	449	543	387	1856	0	aauggcgccacuaggguug	eca-miR-652	mature	mature_consensus
eca-miR-30b-5p	17	56	240	474	362	664	1813	0	uguaaacauccuacacucagcu	eca-miR-30b	mature	mature_consensus
eca-novel-286-5p	432	321	329	246	237	185	1750	1	gccuguacugagcugCcccg	eca-novel-286	mature	-
eca-novel-206-3p	333	294	320	265	242	202	1656	1	uccuguacugaguuGccccg	eca-novel-206	mature	-
eca-miR-1842-5p	190	249	426	167	210	283	1525	0	uggcucugugaggucggcu	eca-miR-1842	mature	mature_consensus
eca-miR-148b-3p	69	109	277	268	350	444	1517	0	ucagugcaucacagaacuuugu	eca-miR-148b	mature	mature_consensus
eca-miR-744-5p	250	170	257	129	329	346	1481	0	ugcggggcuagggcuaacagc	eca-miR-744	mature	mature_consensus
eca-miR-106a-5p	24	83	252	366	341	392	1458	0	caaagugcuuacagugcaggu	eca-miR-106a	mature	mature_consensus
eca-miR-361-5p	0	26	17	506	352	485	1386	0	uuaucagaaucuccaggggua	eca-miR-361	mature	mature_consensus
eca-miR-28-3p	203	144	262	388	167	205	1369	0	cacuagauugugagcuccugga	eca-miR-28	mature	mature_consensus
eca-miR-223-5p	30	100	241	167	574	222	1334	0	ugucaguuugucaaauacc	eca-miR-223	mature	mature_consensus
eca-miR-1296-5p	115	74	340	117	322	327	1295	0	uuagggcccuggcuccaucuccu	eca-miR-1296	mature	mature_consensus
eca-miR-1180-3p	128	67	365	176	290	234	1260	0	uuuccggcucgagugggugugu	eca-miR-1180	mature	mature_consensus
eca-miR-1839-5p	25	62	226	177	358	380	1228	0	agguagauagaacaggucuugu	eca-miR-1839	mature	mature_consensus
eca-miR-196b-5p	2	86	79	69	456	534	1226	0	uagguaguuuccuguuguuggg	eca-miR-196b	mature	mature_consensus
eca-miR-27a-3p	11	43	106	338	426	282	1206	0	uucacaguggcuaaguuccg	eca-miR-27a	mature	mature_consensus
eca-novel-207-3p	221	189	216	101	207	207	1141	1	uccuguaCugagcugcccu	eca-novel-207	mature	-
eca-miR-18a-3p	85	96	340	107	216	229	1073	0	acugcccuaagugcuccuucug	eca-miR-18a	mature	mature_consensus
eca-miR-15b-3p	15	49	223	165	218	400	1070	0	cgaaucauuauuugcugcucu	eca-miR-15b	star	star_consensus
eca-miR-191a-3p	144	115	240	105	205	173	982	0	cugcgcuuggauuucguucc	eca-miR-191a	star	star_consensus
eca-miR-20a-5p	1	18	64	259	235	379	956	0	uaaagugcuuauagugcagguag	eca-miR-20a	mature	mature_consensus
eca-novel-2-5p	93	110	314	65	132	198	912	0	ccaccuccccugcaaacgucc	eca-novel-2	mature	mature_consensus
eca-novel-147-5p	50	33	126	145	235	200	789	0	ucccuguccuccaggagcuc	eca-novel-147	mature	mature_consensus
eca-miR-421-3p	15	65	111	152	216	204	763	1	aucaacagacauuaauugggcgU	eca-miR-421	mature	mature_consensus
eca-miR-301a-3p	15	33	92	99	236	285	760	0	cagugcaauaguauugucaaagc	eca-miR-301a	mature	mature_consensus
eca-novel-1-3p	1	33	45	178	200	294	751	1	caaaucauuuuuuacucuccU	eca-novel-1	star	star_consensus
eca-let-7d-3p	123	75	183	76	115	172	744	0	uauacgaccugcugccuuucu	eca-let-7d	star	-
eca-miR-29a-3p	6	38	61	164	258	216	743	0	uagcaccaucugaaaucggu	eca-miR-29a	mature	mature_consensus
eca-miR-7177b-3p	246	75	137	37	149	98	742	0	aaaugguccccuagugcucugg	eca-miR-7177b	mature	mature_consensus
eca-miR-29c-3p	2	24	75	198	165	242	706	0	uagcaccauuugaaaucggu	eca-miR-29c	mature	mature_consensus
eca-miR-9021-3p	93	79	124	128	121	139	684	0	gcugccgagaguuguucacugu	eca-miR-9021	mature	mature_consensus
eca-miR-23a-3p	13	23	94	145	229	179	683	0	aucacauugccagggauu	eca-miR-23a	mature	mature_consensus	eca-miR-23b-3p
eca-novel-129-3p	141	72	101	97	111	109	631	1	Ugaggggcagagagcgagc	eca-novel-129	mature	-
eca-novel-245-3p	142	64	0	0	154	259	619	0	uugugguuggcugaaucccugga	eca-novel-245	mature	mature_consensus
eca-miR-374a-5p	0	28	12	141	239	192	612	0	uuauaauacaaccugauaagu	eca-miR-374a	mature	mature_consensus
eca-miR-194-5p	5	42	113	61	160	226	607	0	uguaacagcaacuccaugugga	eca-miR-194	mature	mature_consensus
eca-novel-219-5p	83	66	123	71	109	128	580	1	uccugUacugagcugccca	eca-novel-219	mature	-
eca-novel-296-5p	83	66	123	71	109	128	580	1	uccuguacugagcugCcca	eca-novel-296	mature	-
eca-miR-340-5p	1	22	36	92	203	208	562	0	uuauaaagcaaugagacugauu	eca-miR-340	mature	mature_consensus
eca-miR-18a-5p	1	10	47	97	180	168	503	0	uaaggugcaucuagugcaga	eca-miR-18a	star	star_consensus
eca-miR-148b-5p	12	31	80	108	102	154	487	0	gaaguucuguuauacacucaggcu	eca-miR-148b	star	star_consensus
eca-miR-221-3p	18	11	51	186	104	115	485	0	agcuacauugucugcuggguu	eca-miR-221	mature	mature_consensus
eca-miR-3613-5p	0	7	27	139	90	197	460	0	uguuguacuuuuuuuuuugu	eca-miR-3613	mature	mature_consensus
eca-miR-1271a-5p	49	63	62	73	83	115	445	0	cuuggcaccucguaagcacuc	eca-miR-1271a	mature	mature_consensus
eca-miR-425-3p	14	46	48	111	103	119	441	0	caucgggaauaucguguccgcc	eca-miR-425	mature	-
eca-miR-590-3p	0	3	1	45	205	182	436	0	uaauuuuauguauaagcuagu	eca-miR-590	mature	mature_consensus
eca-miR-32-5p	0	4	2	107	185	132	430	0	uauugcacauuacuaaguug	eca-miR-32	mature	mature_consensus
eca-miR-130b-3p	9	25	69	103	122	100	428	0	cagugcaaugaugaaagggca	eca-miR-130b	mature	mature_consensus
eca-miR-30e-3p	19	48	51	45	111	129	403	0	cuuucagucggauguuuacagc	eca-miR-30e	star	star_consensus
eca-miR-532-5p	29	19	60	110	79	103	400	0	caugccuugaguguaggaccg	eca-miR-532	mature	mature_consensus
eca-novel-220-3p	1	27	41	92	138	99	398	1	uaaagugcugaccGugca	eca-novel-220	mature	-
eca-miR-378-3p	34	22	72	40	36	160	364	0	acuggacuuggagucagaaggc	eca-miR-378	mature	mature_consensus
eca-miR-872-3p	8	20	54	35	92	113	322	0	ugaacuuugcaguagccuccu	eca-miR-872	mature	mature_consensus
eca-miR-3200-3p	6	19	50	81	92	65	313	0	caccuugcgcuacucaggucug	eca-miR-3200	mature	mature_consensus
eca-miR-92b-3p	15	30	26	54	90	82	297	1	uauugcacucgucccggccucA	eca-miR-92b	mature	mature_consensus
eca-miR-324-5p	5	10	50	62	66	103	296	0	cgcauccccuagggcauuggug	eca-miR-324	mature	mature_consensus
eca-novel-224-5p	82	42	36	41	39	53	293	1	ugaggggcagagagagagAcu	eca-novel-224	mature	-
eca-miR-9180-3p	67	27	75	47	30	43	289	0	cuuggaccucugaugggagcc	eca-miR-9180	mature	mature_consensus
eca-novel-150-5p	4	9	44	39	92	87	275	1	gaaccguuaccauuacuG	eca-novel-150	mature	-
eca-miR-454-3p	0	8	15	62	97	87	269	0	uagugcaauauugcuuauagggu	eca-miR-454	mature	mature_consensus
eca-miR-872-5p	2	16	48	25	77	97	265	0	aagguuacuuguuaguucagg	eca-miR-872	star	star_consensus
eca-miR-374b-5p	0	16	8	76	69	91	260	0	auauaauacaaccugcuaagu	eca-miR-374b	mature	mature_consensus
eca-novel-174-3p	0	13	5	102	68	70	258	0	uuaucagaaucuccagggg	eca-novel-174	mature	mature_consensus
eca-miR-324-3p	34	27	82	34	37	42	256	0	ccacugccccaggugcugcug	eca-miR-324	star	star_consensus
eca-miR-505-3p	5	6	50	44	60	86	251	0	gucaacacuugcugguuuccu	eca-miR-505	mature	mature_consensus
eca-miR-33a-5p	3	14	41	38	87	63	246	0	gugcauuguaguugcauug	eca-miR-33a	mature	mature_consensus
eca-novel-3-3p	8	14	39	68	62	44	235	1	acuguacccaaggcaccaguGc	eca-novel-3	mature	-
eca-miR-222-3p	35	26	68	15	34	49	227	0	agcuacaucuggcuacugggucuc	eca-miR-222	mature	mature_consensus
eca-novel-106-3p	52	32	79	7	24	31	225	0	ccuguccugcuccgccccca	eca-novel-106	mature	mature_consensus
eca-miR-185-3p	25	22	62	30	59	24	222	0	aggggcuggcuuuccucuggu	eca-miR-185	star	star_consensus
eca-novel-258-3p	1	1	42	90	68	11	213	1	cgggGcagcucaguacaggc	eca-novel-258	mature	-
eca-miR-215-5p	1	12	28	79	32	32	184	0	augaccuaugaauugacagac	eca-miR-215	mature	mature_consensus
eca-miR-328-3p	19	11	59	25	31	37	182	0	cuggcccucucugcccuuccgu	eca-miR-328	mature	mature_consensus
eca-novel-110-3p	22	11	46	33	37	32	181	1	aagcucggucugcggccC	eca-novel-110	mature	-
eca-miR-126-5p	0	4	3	71	55	44	177	0	cauuauuacuuuugguacgcg	eca-miR-126	mature	mature_consensus
eca-miR-28-5p	5	17	36	68	24	21	171	0	aaggagcucacagucuauug	eca-miR-28	star	star_consensus
eca-miR-330-5p	22	17	34	13	48	36	170	0	ucucugggccugugucuuaggcu	eca-miR-330	mature	mature_consensus
eca-miR-9163-5p	32	23	35	21	34	25	170	0	ugccccaagaagccuggacuugu	eca-miR-9163	mature	mature_consensus
eca-let-7e-3p	1	8	7	12	65	73	166	1	ugagguaggagAuuguauagu	eca-let-7e	mature	mature_consensus
eca-novel-5-5p	7	10	25	28	50	40	160	0	aacauucaaccugucggugaguu	eca-novel-5	mature	mature_consensus
eca-novel-240-5p	7	9	36	17	53	34	156	1	ucccuguccuccagGagcucu	eca-novel-240	mature	-
eca-novel-9-5p	29	12	26	13	32	43	155	0	gugagggccugggagguuuggcu	eca-novel-9	mature	mature_consensus
eca-novel-77-5p	3	6	31	43	57	13	153	1	cgggguCggcggcgcgcg	eca-novel-77	mature	-
eca-novel-160-5p	49	15	44	15	13	16	152	1	cugUccugagcugccccg	eca-novel-160	mature	-
eca-miR-148a-5p	15	20	23	31	30	29	148	0	aaaguucugagacacuccgacu	eca-miR-148a	star	star_consensus
eca-miR-24-3p	44	31	20	16	17	20	148	0	uggcucaguucagcaggaac	eca-miR-24	mature	mature_consensus
eca-miR-873-5p	10	19	19	0	35	55	138	0	gcaggaacuugugagucu	eca-miR-873	mature	-
eca-miR-500-3p	8	8	28	29	24	39	136	0	aaugcaccugggcaaggauuc	eca-miR-500	mature	mature_consensus	eca-miR-501-3p|eca-miR-502-3p
eca-miR-146b-5p	17	31	8	18	24	30	128	0	ugagaacugaauuccauaggcugu	eca-miR-146b	mature	mature_consensus
eca-miR-628a-5p	1	10	7	23	45	39	125	0	augcugacauauuuacuagagg	eca-miR-628a	mature	mature_consensus
eca-novel-6-3p	5	5	18	28	26	37	119	0	agcugaacccuaccagcgccaga	eca-novel-6	mature	mature_consensus	eca-novel-7-3p
eca-miR-10b-5p	0	10	2	20	61	26	119	0	uacccuguagaaccgaauuugu	eca-miR-10b	mature	mature_consensus
eca-novel-243-5p	21	22	25	14	14	21	117	1	Uccuguacugagcccccg	eca-novel-243	mature	-
eca-miR-146a-5p	11	19	19	13	15	37	114	0	ugagaacugaauuccauggguu	eca-miR-146a	mature	mature_consensus	eca-miR-146a-3p
eca-miR-545-3p	2	6	25	16	28	36	113	0	aucaacaaacauuuauugugugc	eca-miR-545	mature	mature_consensus
eca-miR-22-5p	7	8	12	14	29	41	111	0	aguucuucaguggcaagcuu	eca-miR-22	star	star_consensus
eca-miR-331-3p	4	8	27	2	17	53	111	0	gccccugggccuauccuaga	eca-miR-331	mature	mature_consensus
eca-novel-133-3p	4	9	37	7	28	26	111	1	caucuggcuugugcuccccagU	eca-novel-133	mature	-
eca-miR-296-5p	9	9	33	27	10	21	109	0	gagggccccccccaauccug	eca-miR-296	mature	mature_consensus
eca-novel-183-5p	14	11	24	12	16	26	103	1	uugcacuuguCccggccuguuu	eca-novel-183	mature	-
eca-miR-326-3p	7	5	17	11	21	41	102	1	ccucugggcccuuccuccagU	eca-miR-326	mature	-
eca-miR-342-3p	6	8	24	26	10	22	96	0	ucucacacagaaaucgcacccgu	eca-miR-342	mature	mature_consensus
eca-miR-363-3p	9	7	14	29	8	29	96	0	aauugcacgguauccaucugu	eca-miR-363	mature	mature_consensus
eca-novel-12-3p	21	7	20	9	19	19	95	0	cccgugccggacgccccgucg	eca-novel-12	mature	mature_consensus
eca-miR-190b-5p	0	1	6	32	15	34	88	0	ugauauguuugauauuggguug	eca-miR-190b	mature	mature_consensus
eca-novel-208-5p	29	12	9	13	15	10	88	1	gCcuguacugagaugccccga	eca-novel-208	mature	-
eca-novel-4-5p	3	6	9	18	27	25	88	0	acauggaaggaggagcucuuga	eca-novel-4	mature	mature_consensus
eca-novel-83-3p	16	9	15	16	22	8	86	1	ugcgcgccccggcccCcgcg	eca-novel-83	mature	-
eca-miR-545-5p	6	6	17	9	13	31	82	0	ucaguaaauguuuauuggauga	eca-miR-545	star	star_consensus
eca-miR-9040-3p	0	3	15	28	15	19	80	0	acuguccuaccggaugccagu	eca-miR-9040	mature	mature_consensus
eca-novel-178-5p	2	9	16	12	21	20	80	1	cauaaaguagAaaacacu	eca-novel-178	mature	-
eca-miR-144-5p	6	8	28	7	18	12	79	0	gauaucaucauauacuguaag	eca-miR-144	star	-
eca-miR-155-5p	0	0	3	17	17	39	76	0	uuaaugcuaaucgugauaggggu	eca-miR-155	mature	mature_consensus
eca-novel-10-3p	18	9	15	9	13	12	76	1	gcgcugggagagcucagaggucU	eca-novel-10	mature	-
eca-miR-8946-5p	6	6	14	15	14	20	75	0	ccacguuucaggaggcacug	eca-miR-8946	mature	mature_consensus
eca-novel-143-3p	15	9	28	2	11	9	74	0	ucugcuucugcugucggccca	eca-novel-143	mature	mature_consensus
eca-miR-660-5p	2	3	12	16	15	25	73	0	uacccauugcauaucggaguug	eca-miR-660	mature	mature_consensus
eca-novel-105-3p	1	2	8	14	21	27	73	0	cgcguaccaaaaguaauaaug	eca-novel-105	mature	mature_consensus
eca-novel-209-5p	0	2	6	12	24	27	71	1	ugagguaguagauuguagU	eca-novel-209	mature	-
eca-novel-210-3p	3	0	10	1	24	32	70	0	uccccggcaucuccaccc	eca-novel-210	mature	mature_consensus
eca-novel-261-5p	8	9	19	10	14	10	70	1	aaucccacuccugacaccU	eca-novel-261	mature	mature_consensus
eca-novel-251-3p	2	6	6	2	19	33	68	0	aucccacuccugacacca	eca-novel-251	mature	mature_consensus
eca-novel-8-5p	4	11	5	15	15	15	65	0	acuaagaggaggaggauuugc	eca-novel-8	mature	mature_consensus
eca-miR-628a-3p	0	6	13	10	17	17	63	0	ucuaguaagaguggcagucga	eca-miR-628a	star	star_consensus
eca-miR-130a-3p	0	1	8	34	6	13	62	0	cagugcaauguuaaaagggca	eca-miR-130a	mature	mature_consensus
eca-novel-94-3p	3	3	18	7	9	22	62	0	gacccccagccccagcccugga	eca-novel-94	mature	mature_consensus
eca-novel-2-3p	5	6	19	9	11	11	61	0	acguuggcucuggugguga	eca-novel-2	star	-
eca-miR-8951-5p	0	6	18	11	9	16	60	0	uuuugaagacauuccuagaaucc	eca-miR-8951	mature	mature_consensus
eca-miR-127-3p	11	17	5	8	13	5	59	0	ucggauccgucugagcuuggcu	eca-miR-127	mature	mature_consensus
eca-novel-4-3p	5	6	18	3	15	12	59	0	aagagcuccuccuuccguguu	eca-novel-4	star	-
eca-novel-13-3p	11	6	18	3	5	15	58	1	ccucucuucccuucuccccagU	eca-novel-13	mature	-
eca-novel-22-5p	0	1	7	20	14	16	58	0	ucuaacuccgggggcaccgugu	eca-novel-22	mature	mature_consensus
eca-miR-338-3p	0	2	3	12	31	9	57	0	uccagcaucagugauuuuguu	eca-miR-338	mature	mature_consensus
eca-miR-499-5p	0	3	3	19	13	18	56	0	uuaagacuugcagugauguu	eca-miR-499	mature	mature_consensus
eca-miR-9174-5p	8	7	8	7	13	13	56	0	caguugacugacacuugagcgc	eca-miR-9174	mature	mature_consensus
eca-novel-15-3p	1	7	11	3	8	26	56	0	uucauuuacuucccagccuaca	eca-novel-15	mature	mature_consensus
eca-miR-671-3p	7	9	11	7	9	12	55	0	uccgguucucagggcuccaccu	eca-miR-671	mature	mature_consensus
eca-miR-98-3p	3	5	11	16	6	14	55	1	uauacaacuuacuacuuuccU	eca-miR-98	star	-
eca-novel-134-5p	12	4	11	6	16	5	54	0	ucugacucgcagucuccuccgcc	eca-novel-134	mature	mature_consensus	eca-novel-97-3p
eca-miR-1468-5p	27	5	5	2	1	14	54	0	cuccguuugccuguuuugcuga	eca-miR-1468	mature	mature_consensus
eca-miR-7-5p	0	4	17	3	14	16	54	0	uggaagacuagugauuuuguugu	eca-miR-7	mature	mature_consensus
eca-novel-11-3p	1	4	12	4	16	16	53	0	uucucagguuggacaguccugga	eca-novel-11	mature	mature_consensus
eca-novel-19-5p	1	10	39	0	2	1	53	0	accugagcaguugacccucugg	eca-novel-19	mature	mature_consensus
eca-novel-135-5p	10	1	10	5	9	11	46	0	ugcagguuagaggaccgucacgcc	eca-novel-135	mature	mature_consensus
eca-novel-167-5p	0	2	6	12	3	20	43	1	cacgcucaugcacacaccCa	eca-novel-167	mature	-
eca-miR-199a-3p	0	4	10	10	7	11	42	0	acaguagucugcacauugguu	eca-miR-199a	mature	mature_consensus	eca-miR-199b-3p
eca-novel-18-5p	3	3	5	4	14	13	42	0	cauggaggucucugucuggcu	eca-novel-18	mature	mature_consensus
eca-novel-20-3p	2	2	15	7	12	4	42	0	aucuggcccaugguguagugg	eca-novel-20	mature	mature_consensus
eca-novel-24-5p	7	2	6	8	16	3	42	0	ugaugauuuugagccugagagg	eca-novel-24	mature	mature_consensus
eca-miR-9097-3p	1	0	0	9	19	12	41	0	ccgaagggcuggcagggau	eca-miR-9097	mature	-
eca-miR-18b-5p	0	2	3	10	14	12	41	0	uaaggugcaucuagugca	eca-miR-18b	mature	mature_consensus
eca-novel-148-5p	2	2	13	10	8	6	41	0	gagcacugguaucuugguccu	eca-novel-148	mature	mature_consensus
eca-miR-9179-3p	0	2	6	9	15	8	40	0	gucauggguggacuuccugcu	eca-miR-9179	mature	mature_consensus
eca-novel-17-5p	6	4	9	3	5	13	40	0	ggagagaaaggagaggugcca	eca-novel-17	mature	mature_consensus
eca-novel-159-5p	4	6	6	7	9	7	39	0	caccaggcuguugggagccu	eca-novel-159	mature	mature_consensus	eca-novel-96-3p
eca-novel-113-5p	3	2	10	5	11	7	38	0	ucuggccaggccugaccccu	eca-novel-113	mature	mature_consensus
eca-novel-153-3p	0	2	7	2	4	21	36	1	uuucccccuuccuccccgcagU	eca-novel-153	mature	-
eca-novel-23-3p	3	0	6	6	9	12	36	0	ugugccgaggcuggugagguga	eca-novel-23	mature	mature_consensus
eca-novel-229-5p	1	4	4	3	17	6	35	1	ccGccgggacuccucgggcc	eca-novel-229	mature	-
eca-novel-250-3p	3	0	3	8	19	2	35	0	agcagggucgggccugguu	eca-novel-250	mature	mature_consensus
eca-miR-143-3p	0	9	1	3	16	5	34	0	ugagaugaagcacuguagcu	eca-miR-143	mature	mature_consensus
eca-miR-350-5p	3	3	8	6	4	10	34	1	aaagugcacgcgcuuugggacU	eca-miR-350	mature	-
eca-miR-9060-3p	1	2	7	5	10	8	33	1	ugagcacgcugaugucugcugU	eca-miR-9060	mature	-
eca-miR-141-3p	0	4	2	7	10	9	32	0	uaacacugucugguaaagaug	eca-miR-141	mature	mature_consensus
eca-miR-182-5p	1	11	5	3	6	5	31	0	uuuggcaaugguagaacucacacu	eca-miR-182	mature	mature_consensus
eca-miR-8964-3p	5	7	5	0	5	9	31	0	gccuccuuaaauucugcacccu	eca-miR-8964	mature	mature_consensus
eca-novel-218-5p	7	5	6	2	4	7	31	1	uccuguAcugagcagccc	eca-novel-218	mature	-
eca-novel-14-3p	9	5	6	3	4	2	29	0	uugccuucugcucugucccc	eca-novel-14	mature	mature_consensus
eca-novel-30-3p	0	4	2	5	8	10	29	0	acuuugcauuacuaugaccgucu	eca-novel-30	mature	mature_consensus
eca-miR-340-3p	1	3	6	1	7	10	28	0	uccgucucaguuacuuuauagcc	eca-miR-340	star	star_consensus
eca-miR-219-5p	1	0	9	3	10	5	28	0	ugauuguccaaacgcaauuc	eca-miR-219	mature	mature_consensus
eca-novel-104-5p	6	3	4	4	7	4	28	0	accagcuguggguuugcgccu	eca-novel-104	mature	mature_consensus
eca-novel-112-3p	6	5	7	2	6	2	28	0	uuuguucguucggcucgcguga	eca-novel-112	mature	mature_consensus
eca-miR-29b-3p	0	0	3	5	7	12	27	0	cuagcaccauuugaaaucagu	eca-miR-29b	mature	mature_consensus
eca-novel-127-5p	7	4	4	4	5	3	27	1	ugcgcgccccggccCccg	eca-novel-127	mature	-
eca-novel-25-3p	3	0	6	3	5	10	27	0	acgggguagaggaaaccagc	eca-novel-25	mature	mature_consensus
eca-miR-140-5p	0	0	0	7	6	13	26	0	cagugguuuuacccuaugguag	eca-miR-140	star	star_consensus
eca-novel-284-3p	1	2	5	1	1	16	26	1	aucccaccgcugccacCc	eca-novel-284	mature	-
eca-miR-9104-3p	3	2	9	3	3	5	25	0	cugaccugaggccucugcugca	eca-miR-9104	mature	-
eca-miR-345-3p	5	2	8	2	5	3	25	1	cccugaacuaggggucuggagU	eca-miR-345	mature	-
eca-miR-350-3p	0	3	4	2	2	14	25	0	uucacaaagcccauacacuu	eca-miR-350	star	star_consensus
eca-novel-217-5p	9	6	2	3	2	3	25	1	uggcucaguucagcaggaCc	eca-novel-217	mature	-
eca-novel-247-5p	4	5	6	3	3	4	25	0	cggggccggggguggggu	eca-novel-247	mature	mature_consensus
eca-novel-202-3p	2	0	2	7	6	7	24	0	acagcauggcuugaugagcagu	eca-novel-202	mature	mature_consensus
eca-novel-170-3p	2	5	4	0	7	5	23	1	cccuguaCugagcugccc	eca-novel-170	mature	-
eca-novel-21-3p	1	1	12	2	1	6	23	0	gccuuuuccucuccagucuugc	eca-novel-21	mature	mature_consensus
eca-miR-197-5p	2	1	6	3	6	4	22	0	cggguagagagggcaguggga	eca-miR-197	star	star_consensus
eca-novel-142-3p	3	0	5	3	3	8	22	0	uugccugggccucuggaacca	eca-novel-142	mature	mature_consensus
eca-novel-293-5p	1	1	3	1	6	10	22	1	acaUggaaggaggagcucuugaga	eca-novel-293	mature	-
eca-novel-118-3p	3	4	2	2	3	7	21	0	ucuggagcugguacuagagcu	eca-novel-118	mature	mature_consensus	eca-novel-126-5p
eca-miR-301b-3p	1	1	0	3	9	7	21	0	cagugcaaugauauugucaaagc	eca-miR-301b	mature	mature_consensus
eca-miR-211-5p	1	4	9	1	1	5	21	0	uucccuuugucauccuuugccu	eca-miR-211	mature	mature_consensus
eca-novel-90-3p	7	0	7	0	1	6	21	1	Cccggggagcccggcgggc	eca-novel-90	mature	-
eca-miR-1379-5p	2	1	4	2	6	5	20	1	ucaggcucucagcccgagcU	eca-miR-1379	star	star_consensus
eca-novel-198-5p	2	2	4	3	7	2	20	0	cuggccucccauucugccu	eca-novel-198	mature	mature_consensus
eca-miR-31-5p	2	1	7	1	5	3	19	0	aggcaagaugcuggcauagcug	eca-miR-31	mature	mature_consensus
eca-miR-34a-5p	0	1	1	0	12	5	19	0	uggcagugucuuagcugguugu	eca-miR-34a	mature	mature_consensus	eca-miR-34a-3p
eca-novel-283-5p	1	2	5	6	1	4	19	0	cacuagauugugagcuccu	eca-novel-283	mature	mature_consensus
eca-novel-173-3p	2	0	2	4	5	5	18	0	ccugcccugggccugauggac	eca-novel-173	mature	mature_consensus	eca-novel-28-5p
eca-miR-504-5p	1	1	7	4	4	1	18	0	gacccuggucugcacucuauc	eca-miR-504	mature	mature_consensus
eca-novel-108-5p	4	2	3	4	2	3	18	0	agggaugaggggaaaggaga	eca-novel-108	mature	mature_consensus
eca-novel-141-3p	4	1	8	1	3	1	18	0	cucagcccguguucuccccacu	eca-novel-141	mature	mature_consensus
eca-novel-29-3p	2	3	4	2	4	3	18	0	uuaguuccaucucugccaccc	eca-novel-29	mature	mature_consensus
eca-novel-31-3p	1	2	3	0	7	5	18	0	uugggguccuuuucagccacuc	eca-novel-31	mature	mature_consensus
eca-miR-125a-5p	0	1	2	1	9	4	17	0	ucccugagacccuuuaaccugu	eca-miR-125a	mature	mature_consensus
eca-miR-335-5p	0	0	3	3	6	5	17	0	ucaagagcaauaacgaaaaaug	eca-miR-335	mature	mature_consensus
eca-novel-156-3p	1	0	1	3	7	5	17	0	ugugggcucgugcgucagcu	eca-novel-156	mature	mature_consensus
eca-novel-16-3p	3	1	2	3	2	6	17	0	aggggcugacccaauggcaca	eca-novel-16	mature	mature_consensus
eca-novel-192-5p	6	1	2	2	3	3	17	1	uccuguaCugagcuggcc	eca-novel-192	mature	-
eca-novel-32-3p	3	1	4	2	5	2	17	0	gggaccaggcccggcuucgga	eca-novel-32	mature	mature_consensus
eca-novel-145-3p	5	1	7	0	2	1	16	0	uucuuggccucugggacccu	eca-novel-145	mature	mature_consensus
eca-novel-187-5p	2	5	3	2	2	2	16	0	ucggggauucagguggcuguu	eca-novel-187	mature	mature_consensus
eca-novel-37-3p	0	0	0	2	6	8	16	1	uAuauucugcuguuuugugaga	eca-novel-37	mature	-
eca-novel-249-5p	0	3	4	1	5	2	15	0	uuucuuccucguacuugacuga	eca-novel-249	mature	mature_consensus	eca-novel-78-3p
eca-miR-8917-3p	10	0	1	0	2	2	15	0	uugcccuucuuccucugacc	eca-miR-8917	mature	mature_consensus
eca-miR-8985-5p	1	4	1	4	3	2	15	0	uacuuuuuggucugagugcgu	eca-miR-8985	mature	mature_consensus
eca-novel-19-3p	0	1	13	0	1	0	15	0	agaggucagccugaucaggagu	eca-novel-19	star	star_consensus
eca-novel-26-3p	0	0	4	1	3	7	15	1	gcauuaccuggucccccgcagU	eca-novel-26	mature	-
eca-miR-330-3p	0	1	5	2	3	3	14	1	Caaagcacacggccugcagaga	eca-miR-330	star	-
eca-miR-9085-5p	0	3	2	1	3	5	14	0	ugauaagcguucucauuaug	eca-miR-9085	mature	mature_consensus
eca-novel-111-3p	0	2	4	3	2	3	14	0	ccucugccugucggggacu	eca-novel-111	mature	mature_consensus
eca-novel-128-5p	3	3	1	1	2	4	14	1	gauggaggagguggaggccC	eca-novel-128	mature	-
eca-novel-13-5p	1	0	2	2	2	7	14	0	aggggagaagguaagcagaga	eca-novel-13	star	star_consensus
eca-novel-151-5p	5	1	6	0	0	2	14	1	Ccccgcccgccgccgccgcc	eca-novel-151	mature	-
eca-novel-176-3p	1	3	2	1	1	6	14	0	aacauucauuguugucggugggu	eca-novel-176	mature	mature_consensus
eca-novel-204-3p	0	1	0	3	1	9	14	0	uaauuuugcuguuugacugucu	eca-novel-204	mature	mature_consensus
eca-miR-450b-5p	0	0	1	2	2	8	13	0	uuuugcaauauguuccugaau	eca-miR-450b	mature	mature_consensus
eca-miR-125b-5p	1	5	4	0	1	2	13	0	ucccugagacccuaacuuguga	eca-miR-125b	mature	mature_consensus
eca-miR-195-5p	0	1	1	1	5	5	13	1	uagcagcacGgaaauauuggc	eca-miR-195	mature	-
eca-novel-144-3p	1	2	3	2	3	2	13	1	caccuccucccccugcaccagU	eca-novel-144	mature	-
eca-novel-189-3p	2	1	2	0	4	4	13	0	uccuggagagagccucugacuga	eca-novel-189	mature	mature_consensus
eca-novel-300-3p	0	5	2	2	3	1	13	0	uacugagaacuugaggaaacu	eca-novel-300	mature	mature_consensus
eca-novel-33-3p	2	1	8	0	2	0	13	0	ugcucagugugcucuccuucccg	eca-novel-33	mature	mature_consensus
eca-novel-34-5p	2	0	4	1	0	6	13	0	uguuuggagguuucugcugugg	eca-novel-34	mature	mature_consensus
eca-novel-35-5p	1	0	1	0	9	2	13	0	uaagagccuggugagcaaggguacc	eca-novel-35	mature	mature_consensus
eca-miR-147b-3p	2	0	1	5	0	4	12	1	gugugcGgaaaugcuucugcu	eca-miR-147b	mature	-
eca-novel-161-5p	5	1	1	2	1	2	12	0	ugaccgugcucgccugccugca	eca-novel-161	mature	mature_consensus	eca-novel-87-3p
eca-miR-411-5p	2	2	2	0	5	1	12	0	auaguagaccguauagcguacg	eca-miR-411	mature	mature_consensus
eca-novel-180-5p	4	1	1	0	1	5	12	1	uucaccaccuucuccaCccu	eca-novel-180	mature	-
eca-novel-242-3p	2	0	1	5	0	4	12	0	gugugcggaaaugcuucugcu	eca-novel-242	mature	mature_consensus
eca-novel-36-3p	1	0	7	1	2	1	12	0	aggacacaugcccugagcugg	eca-novel-36	mature	mature_consensus
eca-novel-79-5p	4	1	2	0	0	5	12	1	acuugggacaggagcuggcugU	eca-novel-79	mature	-
eca-miR-345-5p	2	0	0	2	3	4	11	0	gcugacuccuaguccagugcu	eca-miR-345	star	-
eca-miR-676-3p	0	2	2	1	5	1	11	0	ccguccuaagguuguugaguu	eca-miR-676	mature	mature_consensus
eca-novel-120-3p	0	3	2	2	4	0	11	0	cgcaggaggacucagccaga	eca-novel-120	mature	mature_consensus
eca-novel-195-5p	2	1	4	1	2	1	11	1	uuucugacucucucacccccagU	eca-novel-195	mature	-
eca-novel-244-5p	2	1	2	2	4	0	11	1	Ggcggggcggcggaggggcg	eca-novel-244	mature	-
eca-novel-27-3p	3	0	2	2	2	2	11	0	gggaggacccaggaaucugcau	eca-novel-27	mature	mature_consensus
