# Supplementary material for: Circulating microRNA profiles of Hendra virus infection in horses
Source: Sci Rep. 2017 Aug 7;7:7431. doi: 10.1038/s41598-017-06939-w (PMC5547158; doi:10.1038/s41598-017-06939-w)
Supplement: Supplementary file 7 — Supplementary Table 7 [file 41598_2017_6939_MOESM7_ESM.csv]

	baseMean	log2FoldChange	lfcSE	stat	pvalue	padj
eca-miR-590-3p	46.56863359	4.845431609	0.728480336	6.651424021	2.90E-11	3.56E-09
eca-miR-32-5p	50.83814943	4.634284099	0.673386662	6.882055082	5.90E-12	1.45E-09
eca-miR-361-5p	176.789492	3.750069454	0.682280254	5.496376938	3.88E-08	3.17E-06
eca-miR-126-5p	23.28669438	3.380393883	0.714329797	4.732259383	2.22E-06	0.000108797
eca-miR-155-5p	8.68131245	3.13832501	0.824036138	3.808479831	0.000139824	0.003114256
eca-miR-140-5p	3.030872109	3.098466488	0.983990828	3.148877407	0.001638989	0.014872311
eca-miR-9097-3p	4.959375279	3.006561379	0.915640651	3.283560396	0.001025047	0.010918977
eca-miR-3613-5p	56.6290383	2.860559872	0.655807538	4.36188928	1.29E-05	0.000526522
eca-miR-19a-3p	276.5250704	2.734371406	0.557983531	4.900451811	9.56E-07	5.86E-05
eca-miR-21-5p	3061.84236	2.705654478	0.638305988	4.238804786	2.25E-05	0.000786495
eca-miR-20a-5p	116.8200944	2.659111822	0.63774153	4.169576071	3.05E-05	0.000934573
eca-miR-374a-5p	75.11894221	2.589567311	0.690497431	3.750292461	0.000176628	0.003606164
eca-novel-174-3p	34.88893189	2.58876264	0.706688647	3.663229417	0.000249055	0.004475743
eca-miR-190b-5p	11.20688466	2.555225806	0.76280541	3.349774099	0.000808775	0.009435707
eca-miR-454-3p	32.57610212	2.507780565	0.614226721	4.082825577	4.45E-05	0.001211155
eca-miR-16-5p	68156.78539	2.361913062	0.663814254	3.558093318	0.000373557	0.00538361
eca-let-7f-5p	21286.85567	2.337698183	0.676169407	3.45726701	0.000545684	0.006776482
eca-miR-18a-5p	59.5043363	2.218883999	0.619114587	3.583963365	0.00033842	0.005232452
eca-miR-374b-5p	33.64154433	2.195267471	0.676777836	3.243704736	0.00117986	0.011566289
eca-novel-1-3p	92.80947495	2.186158068	0.633010711	3.453587801	0.000553182	0.006776482
eca-miR-340-5p	66.40133623	2.168876866	0.605588656	3.581435756	0.000341711	0.005232452
eca-miR-338-3p	6.94183156	2.161436645	0.803164537	2.691150498	0.007120606	0.042549965
eca-miR-27a-3p	155.8496742	2.009997891	0.549716631	3.656425467	0.000255757	0.004475743
eca-let-7e-3p	18.78640818	1.989455149	0.673432342	2.954201968	0.003134788	0.024774936
eca-miR-98-5p	335.2728373	1.975829832	0.648244338	3.047970826	0.002303923	0.018815371
eca-novel-209-5p	8.293549277	1.948382062	0.72950733	2.670819033	0.007566643	0.04413875
eca-miR-29c-3p	89.62712488	1.93434342	0.628685248	3.076807396	0.002092304	0.018307664
eca-miR-92a-3p	60937.5225	1.847142139	0.523784562	3.526530322	0.000421043	0.005730862
eca-miR-29a-3p	94.04480838	1.783789532	0.549938817	3.243614519	0.001180234	0.011566289
eca-miR-30b-5p	230.6831961	1.679636278	0.581162532	2.890131738	0.003850804	0.028565093
eca-miR-221-3p	68.81549658	1.619746604	0.58779477	2.755632898	0.00585787	0.0387886
eca-miR-19b-3p	890.7590414	1.586405534	0.501780765	3.161551106	0.001569313	0.014787755
eca-miR-23a-3p	87.18694646	1.420213336	0.523346653	2.713714377	0.00665335	0.041796688
eca-miR-301a-3p	92.95416227	1.324509195	0.503754156	2.629276961	0.008556664	0.048753086
eca-miR-1842-5p	260.2953581	-1.204939631	0.443099046	-2.719346025	0.006541114	0.041796688
eca-miR-486-5p	2797436.924	-1.484560011	0.551071518	-2.693951624	0.007061041	0.042549965
eca-miR-1249-3p	552.5938462	-1.535584821	0.534701752	-2.871852983	0.004080728	0.028565093
eca-novel-286-5p	359.2612222	-1.589247011	0.563318671	-2.821221973	0.004784109	0.032558517
eca-miR-7177b-3p	154.0990645	-1.80415801	0.626960615	-2.877625749	0.004006802	0.028565093
eca-miR-24-3p	32.29969655	-1.816863159	0.629109959	-2.887989825	0.003877124	0.028565093
eca-novel-143-3p	13.41247703	-1.972318464	0.643813682	-3.06349262	0.002187696	0.018482259
eca-novel-160-5p	32.08092042	-2.079333459	0.62690358	-3.316831366	0.000910446	0.010139052
eca-novel-106-3p	42.98700012	-2.254798976	0.560909527	-4.019897802	5.82E-05	0.001426473
